# Supplementary material for: Molecular Evidence for the Thriving of Campylobacter jejuni ST-4526 in Japan
Source: PLoS One. 2012 Nov 7;7(11):e48394. doi: 10.1371/journal.pone.0048394 (PMC3492356; doi:10.1371/journal.pone.0048394)
Supplement: Table S1 — Campylobacter jejuni isolates used in this study. *Novel STs found in this study were shown in bold. **UA, unassigned to any CCs. ***Isolate ID, deposited onto the Campylobacter MLST database (http://pubmlst.org/perl/bigsdb/bigsdb.pl?db=pubmlst_campylobacter_isolates&page=query). (XLS) [file pone.0048394.s006.xls]

## Sheet: Table S1
Table S1. Campylobacter jejuni isolates used in this study
Strain	Date	Source	Disease	Location (prefecture)	MLST allele profile							Sequence Type	Clonal Complex	Isolate
	(M-Y)				aspA	glnA	gltA	glyA	pgm	tkt	uncA	(ST) *	(CC)	ID ***
H_0001	May-05	human	gastroenteritis	Tokyo	8	10	2	2	13	59	6	4611	ST-354 CC	10338
H_0002	Jun-05	human	gastroenteritis	Tokyo	2	17	2	3	2	1	301	4526	ST-21 CC	19854
H_0003	Jul-05	human	gastroenteritis	Tokyo	2	4	1	2	7	1	5	48	ST-48 CC	19855
H_0004	Jul-05	human	gastroenteritis	Tokyo	1	1	2	83	2	3	6	922	UA**	19856
H_0005	Aug-05	human	gastroenteritis	Tokyo	2	1	1	3	2	1	6	8	ST-21 CC	19857
H_0006	Aug-05	human	gastroenteritis	Tokyo	2	4	2	4	19	3	6	658	ST-658 CC	19858
H_0007	Oct-05	human	gastroenteritis	Tokyo	2	4	1	2	7	1	5	48	ST-48 CC	19859
H_0008	Oct-05	human	gastroenteritis	Tokyo	4	7	10	4	1	7	1	45	ST-45 CC	19860
H_0009	Nov-05	human	gastroenteritis	Tokyo	1	1	2	83	2	3	6	922	UA	19861
H_0010	Jan-06	human	gastroenteritis	Tokyo	1	1	2	83	2	3	6	922	UA	19862
H_0011	Feb-06	human	gastroenteritis	Tokyo	1	94	6	4	3	3	3	1947	ST-22 CC	19863
H_0012	Feb-06	human	gastroenteritis	Tokyo	1	2	3	4	5	9	3	42	ST-42 CC	19864
H_0013	Mar-06	human	gastroenteritis	Tokyo	9	2	2	62	4	5	6	361	ST-257 CC	19865
H_0014	Mar-06	human	gastroenteritis	Tokyo	9	2	4	62	4	5	6	257	ST-257 CC	19866
H_0015	Mar-06	human	gastroenteritis	Tokyo	2	4	1	2	7	1	5	48	ST-48 CC	19867
H_0016	Apr-06	human	gastroenteritis	Tokyo	9	2	2	62	4	5	6	361	ST-257 CC	19868
H_0017	Apr-06	human	gastroenteritis	Tokyo	1	3	6	4	3	3	3	22	ST-22 CC	19869
H_0018	Apr-06	human	gastroenteritis	Tokyo	1	4	2	2	6	3	17	61	ST-61 CC	19870
H_0019	May-06	human	gastroenteritis	Tokyo	9	2	4	62	4	5	6	257	ST-257 CC	19871
H_0020	May-06	human	gastroenteritis	Tokyo	24	30	2	2	89	59	6	460	ST-460 CC	19872
H_0021	May-06	human	gastroenteritis	Tokyo	2	1	1	3	2	1	6	8	ST-21 CC	19873
H_0022	Jun-06	human	gastroenteritis	Tokyo	7	17	2	15	23	3	12	51	ST-443 CC	19874
H_0023	Jun-06	human	gastroenteritis	Tokyo	2	1	12	3	2	1	5	50	ST-21 CC	19875
H_0024	Jun-06	human	gastroenteritis	Tokyo	24	10	2	195	11	59	6	4623	ST-354 CC	10346
H_0025	Jun-06	human	gastroenteritis	Tokyo	9	2	4	62	4	5	6	257	ST-257 CC	19876
H_0026	Jun-06	human	gastroenteritis	Tokyo	2	4	1	4	19	1	5	918	ST-48 CC	19877
H_0027	Jul-06	human	gastroenteritis	Tokyo	7	17	5	2	10	3	6	353	ST-353 CC	19878
H_0028	Jul-06	human	gastroenteritis	Tokyo	1	3	6	4	3	3	3	22	ST-22 CC	19879
H_0029	Jul-06	human	gastroenteritis	Tokyo	4	7	10	4	1	7	1	45	ST-45 CC	19880
H_0030	Jul-06	human	gastroenteritis	Tokyo	2	21	5	3	2	1	5	46	ST-206 CC	19881
H_0031	Jul-06	human	gastroenteritis	Tokyo	9	2	2	10	10	59	5	2276	UA	19882
H_0032	Aug-06	human	gastroenteritis	Tokyo	24	258	2	3	84	7	6	4612	UA	10339
H_0033	Aug-06	human	gastroenteritis	Tokyo	3	1	5	4	11	68	6	4613	UA	10340
H_0034	Aug-06	human	gastroenteritis	Tokyo	2	1	12	3	2	1	6	1360	ST-21 CC	19883
H_0035	Aug-06	human	gastroenteritis	Tokyo	3	1	5	4	11	68	6	4613	UA	19884
H_0036	Aug-06	human	gastroenteritis	Tokyo	2	1	12	3	2	1	5	50	ST-21 CC	19885
H_0037	Aug-06	human	gastroenteritis	Tokyo	7	21	5	2	10	1	6	4052	ST-353 CC	19886
H_0038	Aug-06	human	gastroenteritis	Tokyo	4	7	10	4	1	7	1	45	ST-45 CC	19887
H_0039	Sep-06	human	gastroenteritis	Tokyo	9	2	4	62	4	5	6	257	ST-257 CC	19888
H_0040	Sep-06	human	gastroenteritis	Tokyo	7	21	5	2	10	1	6	4052	ST-353 CC	19889
H_0041	Sep-06	human	gastroenteritis	Tokyo	4	7	10	4	1	7	1	45	ST-45 CC	19890
H_0042	Sep-06	human	gastroenteritis	Tokyo	24	17	2	10	23	3	12	440	ST-443 CC	19891
H_0043	Oct-06	human	gastroenteritis	Tokyo	2	1	1	3	2	1	5	21	ST-21 CC	19892
H_0044	Oct-06	human	gastroenteritis	Tokyo	9	30	2	2	89	59	6	535	ST-460 CC	19893
H_0045	Oct-06	human	gastroenteritis	Tokyo	2	1	12	3	2	1	5	50	ST-21 CC	19894
H_0046	Oct-06	human	gastroenteritis	Tokyo	9	53	2	10	11	3	3	305	ST-574 CC	19895
H_0047	2006-11-01	human	gastroenteritis	Tokyo	48	7	10	4	183	7	1	3727	ST-45 CC	19896
H_0048	2006-11-01	human	gastroenteritis	Tokyo	2	1	12	3	2	1	5	50	ST-21 CC	19897
H_0049	2006-12-01	human	gastroenteritis	Tokyo	3	1	5	10	11	68	6	4624	ST-49 CC	10351
H_0050	2006-12-01	human	gastroenteritis	Tokyo	7	17	5	2	86	232	1	2076	ST-353 CC	19898
H_0051	2005-02-01	human	gastroenteritis	Osaka	2	4	1	4	19	1	5	918	ST-48 CC	19899
H_0052	2005-04-01	human	gastroenteritis	Osaka	2	1	12	3	2	1	5	50	ST-21 CC	19900
H_0053	2005-04-01	human	gastroenteritis	Osaka	24	17	12	3	2	1	1	4390	UA	19901
H_0054	2005-04-01	human	gastroenteritis	Osaka	1	2	3	4	5	9	3	42	ST-42 CC	19902
H_0055	2005-05-01	human	gastroenteritis	Osaka	2	17	2	3	2	1	301	4526	ST-21 CC	19903
H_0056	2005-05-01	human	gastroenteritis	Osaka	2	4	1	2	7	1	5	48	ST-48 CC	19904
H_0057	2005-05-01	human	gastroenteritis	Osaka	8	2	2	212	153	253	147	2328	UA	19905
H_0058	2005-05-01	human	gastroenteritis	Osaka	2	17	1	2	7	1	5	453	ST-48 CC	19906
H_0059	2005-06-01	human	gastroenteritis	Osaka	2	17	2	3	2	1	301	4526	ST-21 CC	19907
H_0060	2005-06-01	human	gastroenteritis	Osaka	2	17	2	3	2	1	301	4526	ST-21 CC	19908
H_0061	2005-06-01	human	gastroenteritis	Osaka	2	1	1	3	2	1	5	21	ST-21 CC	19909
H_0062	2005-06-01	human	gastroenteritis	Osaka	4	7	10	4	1	7	1	45	ST-45 CC	19910
H_0063	2005-06-01	human	gastroenteritis	Osaka	1	2	42	4	3	40	3	447	ST-42 CC	19911
H_0064	2005-06-01	human	gastroenteritis	Osaka	2	1	1	3	2	1	5	21	ST-21 CC	19912
H_0065	2005-07-01	human	gastroenteritis	Osaka	1	3	6	4	3	3	3	22	ST-22 CC	19913
H_0066	2005-10-01	human	gastroenteritis	Osaka	9	25	2	10	22	3	6	52	ST-52 CC	19914
H_0067	2005-10-01	human	gastroenteritis	Osaka	2	1	2	3	2	3	5	451	ST-21 CC	19915
H_0068	2005-11-01	human	gastroenteritis	Osaka	2	1	1	3	2	1	6	8	ST-21 CC	19916
H_0069	2005-11-01	human	gastroenteritis	Osaka	7	17	2	15	23	3	12	51	ST-443 CC	19917
H_0070	2005-12-01	human	gastroenteritis	Osaka	60	69	52	10	11	3	6	407	UA	19918
H_0071	2006-03-01	human	gastroenteritis	Osaka	2	20	12	3	63	1	5	4614	ST-21 CC	10341
H_0072	2006-03-01	human	gastroenteritis	Osaka	2	1	12	3	2	1	5	50	ST-21 CC	19919
H_0073	2006-03-01	human	gastroenteritis	Osaka	1	3	6	4	3	3	3	22	ST-22 CC	19920
H_0074	2006-04-01	human	gastroenteritis	Osaka	2	1	1	3	2	1	5	21	ST-21 CC	19921
H_0075	2006-04-01	human	gastroenteritis	Osaka	1	3	6	4	3	3	3	50	ST-21 CC	19922
H_0076	2006-04-01	human	gastroenteritis	Osaka	1	1	2	83	2	3	6	922	UA	19923
H_0077	2006-04-01	human	gastroenteritis	Osaka	1	1	2	83	2	3	6	922	UA	19924
H_0078	2006-05-01	human	gastroenteritis	Osaka	1	2	3	4	5	9	3	42	ST-42 CC	19925
H_0079	2006-05-01	human	gastroenteritis	Osaka	60	69	52	10	11	3	6	407	UA	19926
H_0080	2006-05-01	human	gastroenteritis	Osaka	1	2	3	4	5	9	3	42	ST-42 CC	19927
H_0081	2006-06-01	human	gastroenteritis	Osaka	1	2	3	4	5	9	3	42	ST-42 CC	19928
H_0082	2006-06-01	human	gastroenteritis	Osaka	2	4	2	2	6	1	5	38	ST-48 CC	19929
H_0083	2006-06-01	human	gastroenteritis	Osaka	2	4	1	2	7	1	5	48	ST-48 CC	19930
H_0084	2006-06-01	human	gastroenteritis	Osaka	2	1	12	3	2	1	5	50	ST-21 CC	19931
H_0085	2006-06-01	human	gastroenteritis	Osaka	1	3	6	4	3	3	3	22	ST-22 CC	19932
H_0086	2006-08-01	human	gastroenteritis	Osaka	1	3	6	4	3	3	3	22	ST-22 CC	19933
H_0087	2006-08-01	human	gastroenteritis	Osaka	8	10	2	2	11	12	6	354	ST-354 CC	19934
H_0088	2006-08-01	human	gastroenteritis	Osaka	24	17	2	10	23	3	12	440	ST-443 CC	19935
H_0089	2006-10-01	human	gastroenteritis	Osaka	2	17	2	3	2	1	301	4526	ST-21 CC	19936
H_0090	2006-10-01	human	gastroenteritis	Osaka	1	3	6	4	3	3	3	22	ST-22 CC	19937
H_0091	2006-10-01	human	gastroenteritis	Osaka	4	7	10	4	1	7	1	45	ST-45 CC	19938
H_0092	2006-10-01	human	gastroenteritis	Osaka	2	17	2	3	2	1	301	4526	ST-21 CC	19939
H_0093	2006-10-01	human	gastroenteritis	Osaka	1	1	2	83	2	3	6	922	UA	19940
H_0094	2006-10-01	human	gastroenteritis	Osaka	2	4	1	2	7	1	5	48	ST-48 CC	19941
H_0095	2006-10-01	human	gastroenteritis	Osaka	2	1	12	3	2	1	5	50	ST-21 CC	19942
H_0096	2006-12-01	human	gastroenteritis	Osaka	2	4	1	2	7	1	5	48	ST-48 CC	19943
H_0097	2006-12-01	human	gastroenteritis	Osaka	2	17	2	3	2	1	301	4526	ST-21 CC	19944
H_0098	2006-12-01	human	gastroenteritis	Osaka	2	17	52	3	2	1	5	4253	ST-21 CC	19945
H_0099	2006-12-01	human	gastroenteritis	Osaka	24	17	2	10	23	3	12	440	ST-443 CC	19946
H_0100	2006-12-01	human	gastroenteritis	Osaka	1	3	6	4	3	3	3	22	ST-22 CC	19947
P_0001	Sep-05	poultry	carrier	Aichi	24	17	12	195	2	3	1	4618	UA	10345
P_0002	Oct-05	poultry	carrier	Aichi	4	7	70	4	1	7	1	679	ST-45 CC	19948
P_0003	Oct-05	poultry	carrier	Aichi	8	2	5	68	11	55	1	4600	ST-607 CC	19949
P_0004	Jun-06	poultry	carrier	Aichi	2	17	1	4	19	1	5	4619	UA	10347
P_0005	Jun-06	poultry	carrier	Aichi	8	10	2	2	11	12	6	354	ST-354 CC	19950
P_0006	Aug-06	poultry	carrier	Aichi	24	2	2	2	11	3	1	4108	ST-607 CC	19951
P_0007	Aug-06	poultry	carrier	Aichi	1	3	6	4	3	3	3	22	ST-22 CC	19952
P_0008	Aug-06	poultry	carrier	Aichi	1	3	6	4	3	3	3	22	ST-22 CC	19953
P_0009	Aug-06	poultry	carrier	Aichi	2	4	1	4	19	1	5	918	ST-48 CC	19954
P_0010	Sep-06	poultry	carrier	Aichi	2	4	1	4	19	1	5	918	ST-48 CC	19955
P_0011	Sep-06	poultry	carrier	Aichi	4	7	70	4	1	7	1	679	ST-45 CC	19956
P_0012	Jun-06	poultry	carrier	Yamaguchi	24	17	12	2	2	3	1	4389	UA	19957
P_0013	Jun-06	poultry	carrier	Yamaguchi	24	17	2	121	23	3	12	4615	ST-443CC	10342
P_0014	Jun-06	poultry	carrier	Yamaguchi	4	7	10	4	1	7	1	45	ST-45 CC	19958
P_0015	Jun-06	poultry	carrier	Yamaguchi	4	7	10	4	1	7	1	45	ST-45 CC	19959
P_0016	Jun-06	poultry	carrier	Yamaguchi	2	17	2	3	2	1	301	4526	ST-21 CC	19960
P_0017	Jul-06	poultry	carrier	Yamaguchi	2	17	2	3	2	1	301	4526	ST-21 CC	19961
P_0018	Jul-06	poultry	carrier	Yamaguchi	2	17	1	2	7	1	5	453	ST-48 CC	19962
P_0019	Jul-06	poultry	carrier	Yamaguchi	48	7	10	4	183	7	1	3727	ST-45 CC	19963
P_0020	Jun-06	poultry	carrier	Miyagi	1	373	314	4	2	40	3	4620	ST-21CC	10348
P_0021	Jun-06	poultry	carrier	Miyagi	1	373	314	4	2	40	3	4620	ST-21CC	19964
P_0022	Jun-06	poultry	carrier	Miyagi	1	373	314	4	2	40	3	4620	ST-21CC	19965
P_0023	Jun-06	poultry	carrier	Miyagi	1	373	314	4	2	40	3	4620	ST-21CC	19966
P_0024	Jun-06	poultry	carrier	Miyagi	7	17	2	15	23	3	12	51	ST-443 CC	19967
P_0025	Jul-06	poultry	carrier	Miyagi	7	17	2	15	23	3	12	51	ST-443 CC	19968
P_0026	Jul-06	poultry	carrier	Miyagi	7	17	2	15	23	3	12	51	ST-443 CC	19969
P_0027	Jul-06	poultry	carrier	Miyagi	2	1	52	3	2	1	59	4621	UA	10349
P_0028	Jul-06	poultry	carrier	Miyagi	48	7	10	4	183	7	1	3727	ST-45 CC	19970
P_0029	Jul-06	poultry	carrier	Miyagi	48	7	10	4	183	7	1	3727	ST-45 CC	19971
P_0030	Aug-06	poultry	carrier	Miyagi	48	7	10	4	183	7	1	3727	ST-45 CC	19972
P_0031	Aug-06	poultry	carrier	Miyagi	48	7	10	4	183	7	1	3727	ST-45 CC	19973
P_0032	Aug-06	poultry	carrier	Miyagi	2	4	1	4	19	1	5	918	ST-48 CC	19974
P_0033	Aug-06	poultry	carrier	Miyagi	24	17	12	195	2	3	6	4622	UA	10350
P_0034	Aug-06	poultry	carrier	Miyagi	24	17	12	195	2	3	6	4622	UA	19975
P_0035	Aug-06	poultry	carrier	Miyagi	24	17	12	195	2	3	6	4622	UA	19976
P_0036	Aug-06	poultry	carrier	Miyagi	24	17	12	195	2	3	6	4622	UA	19977
P_0037	Aug-06	poultry	carrier	Miyagi	2	1	12	3	2	1	5	50	ST-21 CC	19978
P_0038	Aug-06	poultry	carrier	Miyagi	2	1	12	3	2	1	5	50	ST-21 CC	19979
P_0039	May-06	poultry	carrier	Gunma	24	2	2	2	11	3	1	4108	ST-607 CC	19980
P_0040	May-06	poultry	carrier	Gunma	2	4	1	4	19	1	5	918	ST-48 CC	19981
P_0041	May-06	poultry	carrier	Gunma	7	21	5	2	10	1	6	4052	ST-353 CC	19982
P_0042	Jun-06	poultry	carrier	Gunma	2	4	1	4	19	1	5	918	ST-48 CC	19983
P_0043	Jun-06	poultry	carrier	Gunma	7	17	5	2	516	3	6	4616	ST-353 CC	10343
P_0044	Jun-06	poultry	carrier	Gunma	7	17	5	2	516	3	6	4616	ST-353 CC	19984
P_0045	Jul-06	poultry	carrier	Akita	24	17	12	2	2	3	1	4389	UA	19985
P_0046	Jul-06	poultry	carrier	Akita	24	2	2	2	11	3	1	4108	ST-607 CC	19986
P_0047	Jun-06	poultry	carrier	Kumamoto	7	17	5	2	2	3	6	404	ST-353 CC	19987
P_0048	Jun-06	poultry	carrier	Kumamoto	8	10	2	2	11	12	6	354	ST-354 CC	19988
P_0049	Jun-06	poultry	carrier	Kumamoto	24	65	2	2	89	59	6	461	ST-460 CC	19989
P_0050	Aug-06	poultry	carrier	Kumamoto	2	1	12	3	2	1	5	50	ST-21 CC	19990
P_0051	Aug-06	poultry	carrier	Kumamoto	2	4	1	4	19	1	5	918	ST-48 CC	19991
P_0052	Aug-06	poultry	carrier	Kumamoto	24	30	2	2	89	59	6	460	ST-460 CC	19992
P_0053	Feb-06	poultry	carrier	Aichi	2	17	2	3	2	1	301	4526	ST-21 CC	19993
P_0054	Feb-06	poultry	carrier	Aichi	24	17	2	10	23	3	12	440	ST-443 CC	19994
P_0055	Feb-06	poultry	carrier	Aichi	8	10	12	2	11	3	1	4617	ST-354 CC	10344
P_0056	Sep-05	poultry	carrier	Hyogo	9	53	2	10	11	3	3	305	ST-574 CC	19995
P_0057	Sep-05	poultry	carrier	Hyogo	9	53	2	10	11	3	3	305	ST-574 CC	19996
P_0058	Oct-05	poultry	carrier	Hyogo	9	53	2	10	11	3	3	305	ST-574 CC	19997
P_0059	Oct-05	poultry	carrier	Hyogo	4	7	73	4	1	7	1	845	ST-45 CC	19998
P_0060	Oct-06	poultry	carrier	Hyogo	9	53	2	10	11	3	3	305	ST-574 CC	19999
P_0061	Oct-06	poultry	carrier	Hyogo	9	53	2	10	11	3	3	305	ST-574 CC	20000
C_0001	Nov-05	cattle	carrier	Oita	1	2	3	4	5	9	3	42	ST-42 CC	20001
C_0002	Nov-05	cattle	carrier	Oita	1	2	3	4	5	9	3	42	ST-42 CC	20002
C_0003	Dec-05	cattle	carrier	Oita	2	1	1	3	2	1	5	21	ST-21 CC	20003
C_0004	Jan-06	cattle	carrier	Oita	1	3	6	4	3	3	3	22	ST-22 CC	20004
C_0005	Jan-06	cattle	carrier	Oita	1	3	6	4	3	3	3	22	ST-22 CC	20005
C_0006	Apr-06	cattle	carrier	Oita	19	24	23	20	26	16	15	58	UA	20006
C_0007	May-06	cattle	carrier	Oita	1	2	3	4	5	9	3	42	ST-42 CC	20007
C_0008	May-06	cattle	carrier	Oita	1	4	2	2	6	3	17	61	ST-61 CC	20008
C_0009	May-06	cattle	carrier	Oita	1	4	2	2	6	3	17	61	ST-61 CC	20009
C_0010	May-06	cattle	carrier	Oita	19	24	23	20	26	16	15	58	UA	20010
C_0011	Jun-06	cattle	carrier	Oita	19	24	23	20	26	16	15	58	UA	20011
C_0012	Jul-06	cattle	carrier	Oita	2	1	1	3	140	3	5	806	ST-21 CC	20012
C_0013	Aug-06	cattle	carrier	Oita	2	4	2	2	6	1	5	38	ST-48 CC	20013
C_0014	Aug-06	cattle	carrier	Oita	2	1	1	3	140	3	5	806	ST-21 CC	20014
C_0015	Aug-06	cattle	carrier	Oita	1	2	3	4	5	9	3	42	ST-42 CC	20015
C_0016	Aug-06	cattle	carrier	Oita	2	1	1	3	140	3	5	806	ST-21 CC	20016
C_0017	Sep-06	cattle	carrier	Oita	2	1	1	3	140	3	5	806	ST-21 CC	20017
C_0018	Oct-06	cattle	carrier	Oita	1	2	3	4	5	9	3	42	ST-42 CC	20018
C_0019	Nov-05	cattle	carrier	Oita	1	3	6	4	3	3	3	22	ST-22 CC	20019
C_0020	Aug-05	cattle	carrier	Oita	19	24	23	20	26	16	15	58	UA	20020
C_0021	Sep-05	cattle	carrier	Oita	1	2	3	4	5	9	3	42	ST-42 CC	20021
C_0022	Oct-05	cattle	carrier	Oita	1	2	3	4	5	9	3	42	ST-42 CC	20022
C_0023	Oct-05	cattle	carrier	Oita	10	1	59	19	10	5	7	933	ST-403 CC	20023
C_0024	Nov-05	cattle	carrier	Oita	9	2	4	62	4	5	6	257	ST-257 CC	20024
C_0025	Dec-05	cattle	carrier	Oita	1	4	2	2	6	3	17	61	ST-61 CC	20025
C_0026	Nov-05	cattle	carrier	Oita	2	1	1	3	140	3	5	806	ST-21 CC	20026
C_0027	Dec-05	cattle	carrier	Oita	19	24	23	20	26	16	15	58	UA	20027
C_0028	Dec-05	cattle	carrier	Oita	2	1	1	3	140	3	5	806	ST-21 CC	20028
C_0029	Dec-05	cattle	carrier	Oita	10	1	59	19	10	5	7	933	ST-403 CC	20029
C_0030	Dec-05	cattle	carrier	Oita	1	2	3	4	5	9	3	42	ST-42 CC	20030
C_0031	Jan-06	cattle	carrier	Oita	1	3	6	4	3	3	3	22	ST-22 CC	20031
C_0032	Feb-06	cattle	carrier	Oita	19	24	23	20	26	16	15	58	UA	20032
C_0033	Feb-06	cattle	carrier	Oita	2	1	1	3	2	1	5	21	ST-21 CC	20033
C_0034	Mar-06	cattle	carrier	Oita	2	1	1	3	140	3	5	806	ST-21 CC	20034
C_0035	Jul-06	cattle	carrier	Oita	1	2	3	4	5	9	3	42	ST-42 CC	20035
C_0036	Jul-06	cattle	carrier	Oita	2	1	1	3	2	1	5	21	ST-21 CC	20036
C_0037	Jul-06	cattle	carrier	Oita	2	1	12	3	2	1	5	50	ST-21 CC	20037
C_0038	Jul-06	cattle	carrier	Oita	19	24	23	20	26	16	15	58	UA	20038
C_0039	Aug-06	cattle	carrier	Oita	19	24	23	20	26	16	15	58	UA	20039
C_0040	Aug-06	cattle	carrier	Oita	2	1	1	3	140	3	5	806	ST-21 CC	20040
C_0041	Aug-06	cattle	carrier	Oita	1	2	3	4	5	9	3	42	ST-42 CC	20041
C_0042	Aug-06	cattle	carrier	Oita	1	3	6	4	3	3	3	22	ST-22 CC	20042
C_0043	Aug-06	cattle	carrier	Oita	1	4	2	2	6	3	17	61	ST-61 CC	20043
C_0044	Jul-06	cattle	carrier	Hyogo	2	4	2	2	6	1	5	38	ST-48 CC	20044
C_0045	Jul-06	cattle	carrier	Hyogo	2	4	2	2	6	1	5	38	ST-48 CC	20045
C_0046	Aug-06	cattle	carrier	Hyogo	2	4	2	2	6	1	5	38	ST-48 CC	20046
C_0047	Aug-06	cattle	carrier	Hyogo	166	7	10	4	42	51	1	4063	ST-283 CC	20047
C_0048	Oct-06	cattle	carrier	Hyogo	166	7	10	4	42	51	1	4063	ST-283 CC	20048
C_0049	Oct-06	cattle	carrier	Hyogo	166	7	10	4	42	51	1	4063	ST-283 CC	20049
C_0050	Nov-06	cattle	carrier	Hyogo	2	1	12	3	2	1	5	50	ST-21 CC	20050
C_0051	Nov-06	cattle	carrier	Hyogo	2	1	1	3	2	1	5	21	ST-21 CC	20051
* Novel STs found in this study were shown in bold.
** UA, unassigned to any CCs.
*** Isolate ID, deposited onto the Campylobacter MLST database (http://pubmlst.org/perl/bigsdb/bigsdb.pl?db=pubmlst_campylobacter_isolates&page=query).
