# Supplementary material for: Molecular Evidence for the Thriving of Campylobacter jejuni ST-4526 in Japan
Source: PLoS One. 2012 Nov 7;7(11):e48394. doi: 10.1371/journal.pone.0048394 (PMC3492356; doi:10.1371/journal.pone.0048394)
Supplement: Table S2 — Summary of the MLST alleles statistics for the C. jejuni dataset in Japan. Seven alleles obtained from a total of 212 C. jejuni isolates ( = 62STs) were statistically analyzed by START2 program, providing the allele frequency, and polymorphisms. * dN/dS: Mean non-synomous substitutions per non-sinoumous site (dN)/mean synonymous substitutions per suynomous site (dS). **Sites are categorized by the degeneracy of the codon they belong to, rather than that of the individual site. (XLSX) [file pone.0048394.s007.xlsx]

## Sheet: Sheet1
Table S2. Summary of the MLST alleles statistics for the C. jejuni dataset in Japan
Locus	Fragment	No.	G+C	No. polymorphic	Synonymous	Non-synonymous	dN/dS*	No. degenerate sites **
	size (bp)	alleles	mol	sites (%)	means	means		silent	two-fold	three-fold	four-fold	mixed
aspA	477	13	34.7	51 (10.7)	112.6	364.4	0.045	45	11	5	19	10
glnA	477	18	34.9	18 (3.8)	103.1	373.9	0.065	15	4	1	10	0
gltA	402	15	34.8	12 (3.0)	89.3	312.7	0.0464	8	3	0	5	0
glyA	507	13	36.2	31 (6.1)	116.9	390.1	0.0574	27	8	2	14	3
pgm	498	23	35.7	46 (9.2)	111.6	386.4	0.0427	30	8	0	17	5
tkt	459	14	35.9	26 (5.7)	99.6	359.4	0.0239	22	6	2	10	4
uncA	489	11	38.8	73 (14.9)	123.8	365.2	0.0106	71	15	4	37	15
Seven alleles obtained from a total of 212 C. jejuni isolates (=62STs) were statistically analyzed by START2 program, providing the allele frequency, and polymorphisms. *dN/dS: Mean non-synomous substitutions per non-sinoumous site (dN)/ mean synonymous substitutions per suynomous site (dS). ** Sites are categorized by the degeneracy of the codon they belong to, rather than that of the individual…
