# Supplementary material for: Molecular Evidence for the Thriving of Campylobacter jejuni ST-4526 in Japan
Source: PLoS One. 2012 Nov 7;7(11):e48394. doi: 10.1371/journal.pone.0048394 (PMC3492356; doi:10.1371/journal.pone.0048394)
Supplement: Table S6 — Bidirectional BLAST (Bi-BLAST) comparisons for C. jejuni H_0002, H_0089, P_0053, IA3902 toward NCTC11168 strain. (XLSX) [file pone.0048394.s011.xlsx]

## Sheet: BiBaG_evalue
Table S6. Bidirectional BLAST (BI-BLAST) Comparisons for C. jejuni H_0002, H_0089, P_0053, IA3902 toward NCTC11168 strain.
Query-Organism	Annotation	IA3902	H_0002	P_0053	H_0089
Cj0001	DnaA:chromosomal replication initiator protein	0.0	0.0	0.0	0.0
Cj0002	DnaN:DNA polymerase III, beta chain (2.7.7.7)	0.0	0.0	0.0	0.0
Cj0003	GyrB:DNA gyrase subunit B (5.99.1.3)	0.0	0.0	0.0	0.0
Cj0004c	monohaem cytochrome C	5e-64	4e-64	9e-46	9e-46
Cj0005c	molydopterin containing oxidoreductase	0.0	0.0	0.0	0.0
Cj0006	putative Na+/H+ antiporter family protein	0.0	0.0	0.0	0.0
Cj0007	GltB:glutamate synthase (NADPH) large subunit (1.4.1.13)	0.0	0.0	0.0	0.0
Cj0008	conserved hypothetical protein Cj0008	0.0	0.0	0.0	0.0
Cj0009	GltD:glutamate synthase (NADPH) small subunit (1.4.1.13)	0.0	0.0	0.0	0.0
Cj0010c	RnhB:ribonuclease HII (3.1.26.4)	3e-107	3e-107	3e-107	3e-107
Cj0011c	putative non-specific DNA binding protein. Functional classification-Synthesis and modification of macromolecules-DNA replication,restriction/modification, recombination and repair	7e-40	7e-40	7e-40	7e-40
Cj0012c	Rrc:non-haem iron protein	2e-128	2e-128	2e-128	2e-128
Cj0013	IlvD:dihydroxy-acid dehydratase (4.2.1.9)	0.0	0.0	0.0	0.0
Cj0014c	putative integral membrane protein	3e-104	2e-104	2e-104	2e-104
Cj0015c	hypothetical protein Cj0015c	0.0	0.0	0.0	0.0
Cj0016	putative transcriptional regulatory protein	1e-130	1e-130	1e-130	1e-130
Cj0017c	DsbI:disulphide bond formation protein	0.0	0.0	0.0	0.0
Cj0018c	Dba:disulphide bond formation protein	3e-26	3e-26	3e-26	3e-26
Cj0019c	putative MCP-domain signal transduction protein	0.0	0.0	0.0	0.0
Cj0020c	cytochrome C551 peroxidase (1.11.1.5)	1e-176	6e-175	1e-177	1e-177
Cj0021c	putative fumarylacetoacetate (FAA) hydrolase family protein	3e-169	4e-147	6e-139	4e-147
Cj0022c	putative ribosomal pseudouridine synthase (4.2.1.70)	4e-159	5e-138	4e-123	4e-123
Cj0023	PurB:adenylosuccinate lyase (4.3.2.2)	0.0	0.0	0.0	0.0
Cj0024	NrdA:ribonucleoside-diphosphate reductase alpha chain (1.17.4.1)	0.0	0.0	0.0	0.0
Cj0025c	putative sodium:dicarboxylate family transmembrane symporter	0.0	0.0	0.0	0.0
Cj0026c	ThyX:thymidylate synthase (2.1.1.148)	1e-119	1e-119	1e-119	1e-119
Cj0027	PyrG:CTP synthase (6.3.4.2)	0.0	0.0	0.0	0.0
Cj0028	RecJ:putative single-stranded-DNA-specific exonuclease (3.1.-.-)	0.0	0.0	0.0	0.0
Cj0029	AnsA:cytoplasmic L-asparaginase (3.5.1.1)	0.0	0.0	0.0	0.0
Cj0030	hypothetical protein Cj0030	1e-132	0.0	0.0	0.0
Cj0031	putative type IIS restriction/modification enzyme	0.0	0.0	0.0	0.0
Cj0033	putative integral membrane protein	1	3e-65	4e-65	1e-64
Cj0034c	putative periplasmic protein	1e-128	2e-126	2e-126	2e-126
Cj0035c	putative efflux protein	0.0	0.0	0.0	0.0
Cj0036	hypothetical protein Cj0036	0.0	0.0	0.0	0.0
Cj0037c	putative cytochrome C	0.0	0.0	2e-147	2e-147
Cj0038c	putative poly(A) polymerase family protein (2.7.7.-)	3e-116	2e-118	1e-107	2e-118
Cj0039c	TypA:GTP-binding protein TypA homolog	0.0	0.0	0.0	0.0
Cj0040	hypothetical protein Cj0040	2e-54	1e-55	2e-55	2e-55
Cj0041	FliK:putative flagellar hook-length control protein	0.0	0.0	0.0	0.0
Cj0042	FlgD:putative flagellar hook assembly protein	5e-166	1e-166	1e-166	1e-166
Cj0043	FlgE:flagellar hook protein	0.0	0.0	0.0	0.0
Cj0044c	hypothetical protein Cj0044c	0.0	0.0	0.0	0.0
Cj0045c	putative iron-binding protein	2e-138	3e-138	6e-139	3e-138
Cj0046	pseudogene (putative sodium:sulfate transmembrane transport protein)	1	1	1	1
Cj0053c	TrmU:tRNA (5-methylaminomethyl-2-thiouridylate)-methyltransferase (2.1.1.61)	0.0	0.0	0.0	0.0
Cj0054c	putative lysine decarboxylase family protein	3e-113	3e-113	3e-113	3e-113
Cj0055c	conserved hypothetical protein Cj0055c	5e-152	3e-148	6e-64	3e-148
Cj0056c	hypothetical protein Cj0056c	1e-80	1e-80	1e-80	1e-80
Cj0057	putative periplasmic protein	2e-162	5e-157	1e-131	1e-131
Cj0058	putative peptidase C39 family protein	1e-112	5e-113	5e-113	5e-113
Cj0059c	FliY:putative flagellar motor switch protein	3e-157	3e-157	3e-157	3e-157
Cj0060c	FliM:flagellar motor switch protein	0.0	2e-125	2e-125	2e-125
Cj0061c	FliA:RNA polymerase sigma factor for flagellar operon	4e-128	4e-128	4e-128	4e-128
Cj0062c	putative integral membrane protein	8e-65	7e-65	8e-65	8e-65
Cj0063c	putative ATP-binding protein	1e-160	1e-160	1e-160	1e-160
Cj0064c	FlhF:flagellar biosynthesis protein	0.0	0.0	1e-161	1e-161
Cj0065c	FolK:putative 2-amino-4-hydroxy-6-hydroxymethyldihydropteridine pyrophosphokinase (2.7.6.3)	5e-88	3e-78	3e-78	3e-78
Cj0066c	AroQ:3-dehydroquinate dehydratase (4.2.1.10)	5e-88	5e-88	5e-88	5e-88
Cj0067	putative amidohydrolase family protein	0.0	1e-173	1e-173	1e-173
Cj0068	PspA:protease	6e-166	6e-166	1e-163	6e-166
Cj0069	hypothetical protein Cj0069	0.0	0.0	0.0	0.0
Cj0070c	hypothetical protein Cj0070c	1	1	1	1
Cj0072c	pseudogene (putative iron-binding protein)	1	1	1	1
Cj0073c	conserved hypothetical protein Cj0073c	4e-120	3e-120	3e-120	3e-120
Cj0074c	putative iron-sulfur protein	0.0	1e-178	1e-178	0.0
Cj0075c	putative oxidoreductase iron-sulfur subunit	1e-142	1e-142	1e-142	3e-90
Cj0076c	LctP:L-lactate permease	0.0	0.0	0.0	0.0
Cj0077c	CdtC:cytolethal distending toxin C	8e-107	8e-107	8e-107	8e-107
Cj0078c	CdtB:cytolethal distending toxin B	2e-152	1e-152	1e-152	2e-152
Cj0079c	CdtA:cytolethal distending toxin A	2e-162	2e-162	2e-162	2e-162
Cj0080	putative membrane protein. Functional classification-Membranes, lipoproteins and porins	1e-40	3e-23	1e-40	1e-40
Cj0081	CydA:cytochrome bd oxidase subunit I (1.10.3.-)	0.0	0.0	0.0	0.0
Cj0082	CydB:cytochrome bd oxidase subunit II (1.10.3.-)	0.0	0.0	0.0	2e-125
Cj0085c	putative amino acid recemase	8e-128	8e-128	8e-128	8e-128
Cj0086c	Ung:uracil-DNA glycosylase (3.2.2.-)	4e-135	4e-135	4e-135	4e-128
Cj0087	AspA:aspartate ammonia-lyase (4.3.1.1)	0.0	0.0	0.0	0.0
Cj0088	DcuA:anaerobic C4-dicarboxylate transporter	0.0	0.0	0.0	0.0
Cj0089	putative lipoprotein	0.0	0.0	0.0	0.0
Cj0090	putative lipoprotein	7e-66	7e-66	7e-66	7e-66
Cj0091	putative lipoprotein	5e-114	4e-114	4e-114	4e-114
Cj0092	putative periplasmic protein	0.0	0.0	0.0	0.0
Cj0093	putative periplasmic protein	0.0	0.0	0.0	0.0
Cj0094	RplU:50S ribosomal protein L21	2e-53	2e-53	2e-53	2e-53
Cj0095	RpmA:50S ribosomal protein L27	1e-45	1e-45	1e-45	1e-45
Cj0096	GTP-binding protein	0.0	0.0	0.0	0.0
Cj0097	ProB:glutamate 5-kinase (2.7.2.11)	2e-139	2e-139	2e-139	2e-139
Cj0098	Fmt:methionyl-tRNA formyltransferase (2.1.2.9)	6e-172	1e-172	1e-172	1e-172
Cj0099	BirA:putative biotin--[acetyl-CoA-carboxylase] synthetase (6.3.4.15)	3e-123	3e-124	3e-124	3e-124
Cj0100	parA family protein	1e-145	1e-145	1e-145	1e-145
Cj0101	parB family protein	2e-154	8e-155	1e-121	8e-155
Cj0102	AtpF:ATP synthase F0 sector B' subunit (3.6.3.14)	5e-72	1e-74	1e-74	1e-74
Cj0103	AtpF:ATP synthase F0 sector B subunit (3.6.3.14)	2e-90	1e-91	1e-91	1e-91
Cj0104	AtpH:ATP synthase F1 sector delta subunit (3.6.3.14)	3e-93	5e-94	5e-94	5e-94
Cj0105	AtpA:ATP synthase F1 sector alpha subunit (3.6.3.14)	0.0	0.0	0.0	0.0
Cj0106	AtpG:ATP synthase F1 sector gamma subunit (3.6.3.14)	7e-165	2e-165	2e-165	2e-165
Cj0107	AtpD:ATP synthase F1 sector beta subunit (3.6.3.14)	0.0	0.0	0.0	0.0
Cj0108	AtpC:ATP synthase F1 sector epsilon subunit (3.6.3.14)	5e-69	1e-69	1e-69	1e-69
Cj0109	ExbB3:putative MotA/TolQ/ExbB proton channel family protein	9e-100	5e-100	5e-100	5e-100
Cj0110	ExbD3:putative exbD/tolR family transport protein	2e-68	6e-69	6e-69	6e-69
Cj0111	putative periplasmic protein	1e-142	7e-144	7e-144	7e-144
Cj0112	TolB:putative TolB precursor protein	0.0	0.0	0.0	0.0
Cj0113	Pal:peptidoglycan associated lipoprotein (omp18)	1e-91	3e-92	3e-92	3e-92
Cj0114	putative periplasmic protein	3e-178	2e-108	2e-108	3e-178
Cj0115	SlyD:FKBP-type peptidyl-prolyl cis-trans isomerase (5.2.1.8)	6e-112	5e-58	6e-112	6e-112
Cj0116	FabD:malonyl CoA-acyl carrier protein transacylase (2.3.1.39)	3e-172	3e-172	2e-124	3e-172
Cj0117	Pfs:5'-methylthioadenosine/S-adenosylhomocysteine nucleosidase (3.2.2.16)	8e-128	8e-128	8e-128	8e-128
Cj0118	conserved hypothetical protein Cj0118	3e-144	1e-144	1e-144	1e-144
Cj0119	putative hydrolase	1e-99	1e-99	1e-99	1e-99
Cj0120	hypothetical protein Cj0120	6e-119	6e-119	6e-119	6e-119
Cj0121	conserved hypothetical protein Cj0121	2e-73	1e-73	1e-73	1e-73
Cj0122	hypothetical protein Cj0122	4e-131	3e-131	3e-131	4e-131
Cj0123c	putative tRNA-dihydrouridine synthase	8e-177	2e-177	2e-177	2e-177
Cj0124c	putative membrane protein	0.0	0.0	0.0	0.0
Cj0125c	hypothetical protein Cj0125c	3e-66	3e-66	3e-66	3e-66
Cj0126c	conserved hypothetical protein Cj0126c	3e-83	3e-83	9e-49	3e-83
Cj0127c	AccD:acetyl-coenzyme A carboxylase carboxyl transferase subunit beta (6.4.1.2)	1e-158	9e-159	9e-159	9e-159
Cj0128c	putative inositol monophosphatase family protein	7e-136	7e-136	7e-136	7e-136
Cj0129c	outer membrane protein	0.0	0.0	0.0	0.0
Cj0130	TyrA:putative prephenate dehydrogenase (1.3.1.12)	2e-155	4e-156	4e-156	4e-156
Cj0131	putative peptidase M23 family protein	0.0	0.0	0.0	0.0
Cj0132	LpxC:UDP-3-O-[3-hydroxymyristoyl] n-acetylglucosamine deacetylase (3.5.1.-)	5e-166	2e-166	2e-166	2e-166
Cj0133	putative glycoprotease family protein	3e-74	3e-74	3e-74	3e-74
Cj0134	ThrB:putative homoserine kinase (2.7.1.39)	4e-164	4e-164	4e-164	4e-164
Cj0135	conserved hypothetical protein Cj0135	2e-34	2e-42	2e-34	2e-42
Cj0136	InfB:translation initiation factor IF-2	0.0	0.0	0.0	0.0
Cj0137	RbfA:putative ribosome-binding factor A	9e-69	9e-69	9e-69	9e-69
Cj0138	conserved hypothetical protein Cj0138	5e-77	6e-71	2e-71	1e-65
Cj0139	putative endonuclease	0.0	1	2e-73	1
Cj0140	hypothetical protein Cj0140	0.0	0.0	0.0	0.0
Cj0141c	putative ABC transporter integral membrane protein	3e-146	4e-145	5e-145	5e-145
Cj0142c	putative ABC transporter ATP-binding protein	1e-163	4e-163	4e-98	5e-110
Cj0143c	putative periplasmic solute binding protein for ABC transport system	1e-171	1e-138	3e-140	1e-171
Cj0144	putative methyl-accepting chemotaxis signal transduction protein	1	1	0.0	0.0
Cj0145	putative TAT (Twin-Arginine Translocation) pathway signal sequence domain protein	0.0	0.0	0.0	0.0
Cj0146c	TrxB:thioredoxin reductase (1.8.1.9)	7e-179	7e-179	7e-179	7e-179
Cj0147c	TrxA:thioredoxin	2e-57	6e-57	9e-58	9e-58
Cj0148c	conserved hypothetical protein Cj0148c	2e-60	4e-62	5e-39	4e-62
Cj0149c	Hom:homoserine dehydrogenase (1.1.1.3)	0.0	0.0	0.0	0.0
Cj0150c	aminotransferase (2.6.1.1)	0.0	0.0	0.0	0.0
Cj0151c	putative periplasmic protein	6e-150	1e-150	4e-152	4e-152
Cj0152c	putative membrane protein	4e-175	4e-175	4e-177	4e-177
Cj0153c	putative rRNA methylase	9e-127	2e-127	2e-127	2e-127
Cj0154c	putative tetrapyrrole methylase family protein	1e-152	2e-153	2e-153	2e-153
Cj0155c	RpmE:50S ribosomal protein L31	2e-36	2e-36	2e-36	2e-36
Cj0156c	conserved hypothetical protein Cj0156c	1e-122	5e-122	5e-122	5e-122
Cj0157c	putative integral membrane protein	2e-76	2e-76	2e-76	2e-76
Cj0158c	putative haem-binding lipoprotein	3e-76	5e-16	5e-16	5e-16
Cj0159c	putative 6-pyruvoyl tetrahydropterin synthase (4.2.3.12)	3e-111	9e-111	9e-111	9e-111
Cj0160c	putative radical SAM domain protein	3e-144	8e-145	6e-79	8e-145
Cj0161c	MoaA:putative molybdenum cofactor biosynthesis protein A	0.0	7e-165	7e-165	7e-165
Cj0162c	putative periplasmic protein	3e-92	3e-92	3e-92	3e-92
Cj0163c	hypothetical protein Cj0163c	1e-90	8e-91	8e-91	8e-91
Cj0164c	UbiA:putative 4-hydroxybenzoate octaprenyltransferase (2.5.1.-)	7e-171	6e-171	2e-164	6e-171
Cj0166	MiaA:tRNA delta(2)-isopentenylpyrophosphate transferase (2.5.1.8)	8e-163	8e-163	8e-163	8e-163
Cj0167c	putative integral membrane protein	5e-103	5e-103	5e-103	5e-103
Cj0168c	putative periplasmic protein	4e-25	1	2e-17	1
Cj0169	SodB:superoxide dismutase (Fe) (1.15.1.1)	2e-133	2e-133	2e-133	2e-133
Cj0170	hypothetical protein Cj0170	4e-68	4e-68	8e-137	4e-68
Cj0172c	putative saccharopine dehydrogenase (1.5.1.7)	0.0	0.0	0.0	0.0
Cj0173c	CfbpC:putative iron-uptake ABC transport system ATP-binding protein	3e-171	3e-171	3e-171	3e-171
Cj0174c	CfbpB:putative iron-uptake ABC transport system permease protein	0.0	0.0	0.0	1e-161
Cj0175c	CfbpA:putative iron-uptake ABC transport system,periplasmic iron-binding protein	0.0	0.0	0.0	0.0
Cj0176c	putative lipoprotein	4e-20	2e-19	2e-19	2e-19
Cj0177	putative iron transport protein	2e-160	4e-75	4e-75	8e-152
Cj0178	putative TonB-denpendent outer membrane receptor	0.0	0.0	0.0	0.0
Cj0179	ExbB1:biopolymer transport protein	1e-140	2e-133	4e-118	1e-140
Cj0180	ExbD1:biopolymer transport protein	3e-72	3e-72	3e-72	3e-72
Cj0181	TonB1:TonB transport protein	6e-135	6e-111	6e-111	6e-111
Cj0182	putative transmembrane transport protein	0.0	2e-133	2e-133	2e-133
Cj0183	putative integral membrane protein with haemolysin domain	0.0	0.0	0.0	0.0
Cj0184c	putative serine/threonine protein phosphatase	0.0	0.0	0.0	0.0
Cj0185c	putative phnA domain protein	6e-33	6e-33	6e-33	6e-33
Cj0186c	putative TerC family integral membrane protein	9e-128	9e-128	9e-128	9e-128
Cj0187c	PurN:phosphoribosylglycinamide formyltransferase (2.1.2.2)	2e-103	2e-103	2e-103	2e-103
Cj0188c	putative kinase	0.0	0.0	0.0	0.0
Cj0189c	conserved hypothetical protein Cj0189c	4e-132	2e-62	4e-132	4e-132
Cj0190c	conserved hypothetical protein Cj0190c	0.0	0.0	0.0	0.0
Cj0191c	Def:polypeptide deformylase (3.5.1.88)	1e-99	1e-99	1e-99	1e-99
Cj0192c	ClpP:ATP-dependent Clp protease proteolytic subunit (3.4.21.92)	1e-107	1e-107	1e-107	1e-107
Cj0193c	Tig:trigger factor (peptidyl-prolyl cis /trans isomerase, chaperone) (5.2.1.8)	0.0	0.0	0.0	0.0
Cj0194	FolE:GTP cyclohydrolase I (3.5.4.16)	5e-106	5e-106	5e-99	5e-106
Cj0195	FliI:flagellum-specific ATP synthase (3.6.3.14)	0.0	0.0	0.0	0.0
Cj0196c	PurF:amidophosphoribosyltransferase (2.4.2.14)	0.0	0.0	0.0	0.0
Cj0197c	DapB:dihydrodipicolinate reductase (1.3.1.26)	6e-134	1e-135	1e-135	1e-135
Cj0198c	helicase-like protein	0.0	0.0	0.0	0.0
Cj0199c	putative periplasmic protein	0.0	1e-131	3e-159	0.0
Cj0200c	putative periplasmic protein	6e-62	2e-62	2e-62	2e-62
Cj0201c	putative integral membrane protein	1	2e-113	2e-113	2e-113
Cj0202c	hypothetical protein Cj0202c	1	5e-60	1e-59	5e-60
Cj0203	putative citrate transporter	1	0.0	0.0	0.0
Cj0204	putative oligopeptide transporter, OPT family	0.0	0.0	0.0	0.0
Cj0205	UppP:undecaprenyl-diphosphatase (3.6.1.27)	4e-150	4e-150	4e-150	4e-150
Cj0206	ThrS:threonyl-tRNA synthetase (6.1.1.3)	0.0	0.0	0.0	0.0
Cj0207	InfC:translation initiation factor IF-3	7e-96	8e-47	8e-47	7e-96
Cj0208	putative DNA modification methylase (adenine-specific methyltransferase) (2.1.1.72)	0.0	0.0	0.0	0.0
Cj0223	pseudogene (putative IgA protease family protein) (3.4.21.72)	1	1	1	1
Cj0224	ArgC:N-acetyl-gamma-glutamyl-phosphate reductase (1.2.1.38)	0.0	0.0	0.0	0.0
Cj0225	putative acetyltransferase (2.3.-.-)	1e-86	1e-86	1e-86	1e-86
Cj0226	ArgB:acetylglutamate kinase (2.7.2.8)	8e-158	7e-158	7e-158	8e-158
Cj0227	ArgD:putative acetylornithine/succinyldiaminopimelate aminotransferase (2.6.1.11;2.6.1.17)	0.0	0.0	0.0	0.0
Cj0228c	Pcm:protein-L-isoaspartate O-methyltransferase (2.1.1.77)	1e-118	1e-118	1e-118	1e-118
Cj0229	putative acetyltransferase	1e-103	1e-103	1e-103	1e-103
Cj0230c	putative transferase protein (2.4.2.11)	0.0	0.0	0.0	0.0
Cj0231c	NrdB:ribonucleoside-diphosphate reductase beta chain (1.17.4.1)	0.0	0.0	0.0	0.0
Cj0232c	putative integral membrane protein	7e-74	7e-74	7e-74	7e-74
Cj0233c	PyrE:putative orotate phosphoribosyltransferase (2.4.2.10)	1e-115	1e-115	1e-115	1e-115
Cj0234c	Frr:ribosome recycling factor	1e-101	1e-101	1e-101	1e-101
Cj0235c	SecG:putative protein-export membrane protein	8e-65	8e-65	8e-65	8e-65
Cj0236c	putative integral membrane protein	1e-124	1e-124	1e-124	1e-124
Cj0237	CynT:carbonic anyhydrase (4.2.1.1)	3e-123	3e-123	3e-123	3e-123
Cj0238	putative mechanosensitive ion channel family protein	0.0	0.0	0.0	0.0
Cj0239c	NifU protein homolog	0.0	0.0	0.0	0.0
Cj0240c	IscS:cysteine desulfurase (NifS protein homolog) (2.8.1.7)	0.0	0.0	0.0	0.0
Cj0241c	putative iron-binding protein	3e-73	3e-73	3e-73	3e-73
Cj0243c	hypothetical protein Cj0243c	0.0	3e-134	0.0	0.0
Cj0244	RpmI:50s ribosomal protein L35	3e-31	2e-30	2e-30	2e-30
Cj0245	RplT:50S ribosomal protein L20	2e-62	2e-62	2e-62	2e-62
Cj0246c	putative MCP-domain signal transduction protein	0.0	0.0	0.0	0.0
Cj0247c	hypothetical protein Cj0247c	2e-100	2e-100	2e-100	2e-100
Cj0248	hypothetical protein Cj0248	6e-163	6e-163	6e-163	6e-163
Cj0249	hypothetical protein Cj0249	2e-93	2e-93	2e-93	2e-93
Cj0250c	putative MFS (Major Facilitator Superfamily) transport protein	0.0	0.0	0.0	0.0
Cj0251c	highly acidic protein	4e-30	4e-30	4e-30	4e-30
Cj0252	MoaC:molybdenum cofactor biosynthesis protein C	7e-85	6e-85	6e-85	6e-85
Cj0253	hypothetical protein Cj0253	1e-47	1e-47	1e-47	1e-47
Cj0254	hypothetical protein Cj0254	0.0	0.0	0.0	0.0
Cj0255c	ExoA:exodeoxyribonuclease (3.1.11.2)	6e-152	5e-152	5e-152	5e-152
Cj0256	putative sulfatase family protein	0.0	0.0	0.0	0.0
Cj0257	DgkA:diacylglycerol kinase (2.7.1.107)	6e-63	8e-64	2e-31	8e-64
Cj0258	putative bacterial regulatory protein, ArsR family	5e-43	5e-43	5e-43	5e-43
Cj0259	PyrC:dihydroorotase (3.5.2.3)	0.0	0.0	0.0	0.0
Cj0260c	small hydrophobic protein	3e-25	9e-26	9e-26	2e-23
Cj0261c	putative SAM-dependent methyltransferase	3e-133	1e-101	1e-125	3e-138
Cj0262c	putative methyl-accepting chemotaxis signal transduction protein	1	0.0	0.0	0.0
Cj0263	ZupT:zinc transporter	6e-163	3e-133	3e-133	3e-133
Cj0264c	molybdopterin containing oxidoreductase	0.0	0.0	0.0	0.0
Cj0265c	putative cytochrome C-type haem-binding periplasmic protein	7e-108	1e-110	1e-110	1e-110
Cj0266c	putative integral membrane protein	1e-92	2e-94	2e-94	2e-94
Cj0267c	putative integral membrane protein	7e-99	2e-99	2e-99	2e-99
Cj0268c	putative transmembrane protein	0.0	0.0	0.0	0.0
Cj0269c	IlvE:branched-chain amino acid aminotransferase (2.6.1.42)	4e-174	6e-175	6e-175	6e-175
Cj0270	putative tautomerase family protein (5.3.2.-)	1e-32	6e-33	6e-33	6e-33
Cj0271	bacterioferritin comigratory protein homolog	2e-81	2e-84	2e-84	2e-84
Cj0272	conserved hypothetical protein Cj0272	0.0	0.0	0.0	0.0
Cj0273	FabZ:(3R)-hydroxymyristoyl-[acyl carrier protein] dehydratase (4.2.1.-)	1e-82	1e-82	1e-82	1e-82
Cj0274	LpxA:acyl-[acyl-carrier-protein]--UDP-N-acetylglucosam ine O-acyltransferase (2.3.1.129)	2e-150	2e-150	2e-150	2e-150
Cj0275	ClpX:ATP-dependent Clp protease ATP-binding subunit	0.0	0.0	0.0	0.0
Cj0276	MreB:homolog of E. coli rod shape-determining protein	0.0	0.0	0.0	0.0
Cj0277	MreC:homolog of E. coli rod shape-determining protein	4e-135	3e-135	3e-135	8e-143
Cj0279	CarB:carbamoyl-phosphate synthase large chain (6.3.5.5)	0.0	0.0	0.0	0.0
Cj0280	hypothetical protein Cj0280	5e-78	5e-78	5e-78	5e-78
Cj0281c	Tal:putative transaldolase (2.2.1.2)	0.0	3e-113	3e-113	3e-113
Cj0282c	SerB:putative phosphoserine phosphatase (3.1.3.3)	2e-116	2e-116	2e-116	2e-116
Cj0283c	CheW:chemotaxis protein	9e-97	8e-97	8e-97	8e-97
Cj0284c	CheA:chemotaxis histidine kinase (2.7.3.-)	0.0	0.0	0.0	0.0
Cj0285c	CheV:chemotaxis protein (2.7.3.-)	0.0	0.0	0.0	2e-180
Cj0286c	hypothetical protein Cj0286c	1e-118	2e-70	1e-118	2e-70
Cj0287c	GreA:transcription elongation factor	2e-88	2e-88	2e-88	2e-88
Cj0288c	LpxB:lipid-A-disaccharide synthase (2.4.1.182)	0.0	0.0	0.0	0.0
Cj0289c	Peb3:major antigenic peptide PEB3	1e-143	1e-143	1e-143	1e-143
Cj0292c	GlpT:pseudogene (putative glycerol-3-phosphate transporter)	1	1	1	1
Cj0293	SurE:multifunctional protein SurE homolog (3.1.3.5)	4e-148	4e-148	4e-148	4e-148
Cj0294	putative MoeB/ThiF family protein	1e-122	1e-122	1e-122	1e-122
Cj0295	putative acetyltransferase (2.3.1.-)	1e-76	1e-85	1e-85	1e-85
Cj0296c	PanD:aspartate 1-decarboxylase precursor (4.1.1.11)	1e-67	1e-67	1e-67	1e-67
Cj0297c	PanC:pantoate--beta-alanine ligase (6.3.2.1)	4e-162	4e-162	4e-162	4e-162
Cj0298c	PanB:3-methyl-2-oxobutanoate hydroxymethyltransferase (2.1.2.11)	9e-154	8e-154	8e-154	8e-154
Cj0299	putative periplasmic beta-lactamase (3.5.2.6)	1e-147	2e-88	2e-88	3e-88
Cj0300c	ModC:putative molybdenum transport ATP-binding protein	6e-162	2e-106	2e-106	5e-162
Cj0301c	ModB:putative molybdenum transport system permease protein	7e-124	7e-124	5e-114	7e-124
Cj0302c	putative molybdenum-pterin binding protein	1e-70	1e-70	1e-70	1e-70
Cj0303c	ModA:putative molybdate-binding lipoprotein	9e-139	1e-138	1e-138	1e-138
Cj0304c	BioC:putative biotin synthesis protein	2e-130	2e-130	2e-130	2e-130
Cj0305c	conserved hypothetical protein Cj0305c	7e-118	6e-118	6e-118	6e-118
Cj0306c	BioF:8-amino-7-oxononanoate synthase (2.3.1.47)	0.0	3e-134	3e-134	3e-134
Cj0307	BioA:adenosylmethionine-8-amino-7-oxononanoate aminotransferase (2.6.1.62)	0.0	0.0	0.0	0.0
Cj0308c	BioD:putative dethiobiotin synthetase (6.3.3.3)	4e-114	4e-114	4e-114	4e-114
Cj0309c	putative efflux protein	1e-55	1e-55	1e-55	1e-55
Cj0310c	putative efflux protein	1e-60	1e-60	1e-60	1e-60
Cj0311	RplY:putative 50S ribosomal protein L25 (general stress protein Ctc)	2e-95	2e-95	2e-95	2e-95
Cj0312	Pth:peptidyl-tRNA hydrolase (3.1.1.29)	2e-100	2e-100	2e-100	2e-100
Cj0313	putative integral membrane protein	0.0	0.0	0.0	0.0
Cj0314	LysA:diaminopimelate decarboxylase (4.1.1.20)	0.0	0.0	0.0	0.0
Cj0315	putative HAD-superfamily hydrolase, subfamily IIA	2e-144	2e-144	2e-144	2e-144
Cj0316	PheA:chorismate mutase/prephenate dehydratase (4.2.1.51;5.4.99.5)	0.0	0.0	0.0	0.0
Cj0317	HisC:histidinol-phosphate aminotransferase (2.6.1.9)	0.0	0.0	0.0	0.0
Cj0318	FliF:flagellar M-ring protein	0.0	0.0	0.0	0.0
Cj0319	FliG:flagellar motor switch protein	0.0	0.0	0.0	0.0
Cj0320	FliH:putative flagellar assembly protein	7e-154	6e-154	6e-154	6e-154
Cj0321	Dxs:L-deoxy-D-xylulose-5-phosphate synthase (2.2.1.7)	0.0	0.0	0.0	0.0
Cj0322	PerR:peroxide stress regulator	3e-78	3e-78	3e-78	3e-78
Cj0323	hypothetical protein Cj0323	0.0	0.0	8e-114	9e-113
Cj0324	UbiE:ubiquinone/menaquinone biosynthesis methlytransferase (2.1.1.-)	2e-131	2e-131	2e-131	2e-131
Cj0325	XseA:exodeoxyribonuclease VII large subunit (3.1.11.6)	0.0	0.0	0.0	0.0
Cj0326	SerC:phosphoserine aminotransferase (2.6.1.52)	0.0	0.0	0.0	0.0
Cj0327	putative endoribonuclease L-PSP family protein	1e-64	1e-64	1e-64	1e-64
Cj0328c	FabH:3-oxoacyl-[acyl-carrier-protein] synthase	0.0	0.0	0.0	0.0
Cj0329c	PlsX:putative fatty acid/phospholipid synthesis protein	0.0	0.0	5e-127	0.0
Cj0330c	RpmF:50S ribosomal protein L32	2e-24	2e-24	2e-24	2e-24
Cj0331c	hypothetical protein Cj0331c	1e-63	7e-66	7e-66	7e-66
Cj0332c	Ndk:nucleoside diphosphate kinase (2.7.4.6)	3e-74	3e-74	3e-74	3e-74
Cj0333c	FdxA:ferredoxin	7e-56	7e-56	7e-56	7e-56
Cj0334	AhpC:alkyl hydroperoxide reductase (3.4.-.-)	3e-114	3e-115	3e-115	3e-115
Cj0335	FlhB:flagellar biosynthetic protein	0.0	0.0	0.0	0.0
Cj0336c	MotB:putative flagellar motor protein	3e-139	3e-139	3e-139	3e-139
Cj0337c	MotA:putative flagellar motor proton channel	3e-145	3e-145	3e-145	3e-145
Cj0338c	PolA:DNA polymerase I (2.7.7.7)	0.0	0.0	0.0	0.0
Cj0339	putative MFS (Major Facilitator Superfamily) transport protein	0.0	0.0	0.0	0.0
Cj0340	putative nucleoside hydrolase	0.0	0.0	0.0	0.0
Cj0341c	putative integral membrane protein	2e-80	5e-55	2e-80	2e-80
Cj0342c	UvrA:excinuclease ABC subunit A	0.0	0.0	0.0	0.0
Cj0343c	putative integral membrane protein	2e-143	2e-143	2e-143	2e-143
Cj0344	hypothetical protein Cj0344	2e-19	4e-18	2e-19	2e-19
Cj0345	TrpE:putative anthranilate synthase component I (4.1.3.27)	0.0	0.0	0.0	0.0
Cj0346	TrpD (trpGD):anthranilate synthase component II (4.1.3.27)	0.0	0.0	0.0	0.0
Cj0347	TrpF:N-(5'-phosphoribosyl)anthranilate isomerase (5.3.1.24)	4e-110	4e-110	4e-110	4e-110
Cj0348	TrpB:tryptophan synthase beta chain (4.2.1.20)	0.0	0.0	0.0	0.0
Cj0349	TrpA:tryptophan synthase alpha chain (4.2.1.20)	3e-138	2e-86	2e-86	2e-86
Cj0350	hypothetical protein Cj0350	2e-81	2e-81	2e-81	2e-81
Cj0351	FliN:flagellar motor switch protein	1e-53	1e-53	1e-53	1e-53
Cj0352	putative transmembrane protein	7e-148	6e-130	6e-130	6e-130
Cj0353c	phosphatase (3.6.1.11;3.6.1.40)	0.0	0.0	0.0	0.0
Cj0354c	FdxB:ferredoxin	7e-48	7e-48	7e-48	7e-48
Cj0355c	two-component regulator	5e-125	5e-125	5e-125	5e-125
Cj0356c	FolB:putative dihydroneopterin aldolase (4.1.2.25)	1e-57	3e-56	3e-56	3e-56
Cj0357c	putative integral membrane protein	1e-109	3e-110	3e-110	3e-110
Cj0358	putative cytochrome C551 peroxidase (1.11.1.5)	0.0	0.0	0.0	0.0
Cj0360	GlmM:phosphoglucosamine mutase (5.4.2.10)	0.0	0.0	0.0	0.0
Cj0361	LspA:lipoprotein signal peptidase (3.4.23.36)	1e-89	1e-89	1e-89	1e-89
Cj0362	putative integral membrane protein	3e-88	3e-88	3e-88	3e-88
Cj0363c	HemN:putative oxygen-independent coproporphyrinogen III oxidase (1.3.99.22)	0.0	0.0	0.0	0.0
Cj0364	hypothetical protein Cj0364	2e-45	2e-45	2e-45	2e-45
Cj0365c	CmeC:outer membrane channel protein CmeC (multidrug efflux system CmeABC)	0.0	0.0	0.0	0.0
Cj0366c	CmeB:inner membrane efflux transporter CmeB (multidrug efflux system CmeABC)	0.0	0.0	0.0	0.0
Cj0367c	CmeA:periplasmic fusion protein CmeA (multidrug efflux system CmeABC)	0.0	3e-144	0.0	0.0
Cj0368c	CmeR:transcriptional regulator CmeR	4e-120	4e-120	4e-120	4e-120
Cj0369c	putative ferredoxin domain-containing integral membrane protein	0.0	0.0	0.0	0.0
Cj0370	RpsU:30S ribosomal protein S21	4e-36	1	1	1
Cj0371	putative flagellar motility protein	4e-110	4e-110	4e-110	4e-110
Cj0372	putative glutathionylspermidine synthase (6.3.1.8)	0.0	0.0	0.0	0.0
Cj0373	putative D-2-hydroxyacid dehydrogenase	5e-179	2e-178	2e-178	2e-178
Cj0374	conserved hypothetical protein Cj0374	1e-85	4e-84	4e-84	4e-84
Cj0375	putative lipoprotein	2e-91	9e-84	9e-84	9e-84
Cj0376	putative periplasmic protein	1e-164	5e-162	5e-162	5e-162
Cj0377	putative AAA family ATPase	0.0	0.0	0.0	0.0
Cj0378c	putative ferric reductase-like transmembrane protein. Functional classification-Membranes,lipoproteins and porins	1e-99	7e-100	9e-54	7e-100
Cj0379c	putative molybdenum containing oxidoreductase	2e-173	6e-174	6e-174	6e-174
Cj0380c	hypothetical protein Cj0380c	1e-153	3e-64	8e-50	8e-50
Cj0381c	PyrF:orotidine 5'-phosphate decarboxylase (4.1.1.23)	5e-162	2e-161	2e-161	2e-161
Cj0382c	NusB:transcription termination protein	9e-71	2e-15	2e-15	2e-15
Cj0383c	RibH:6,7-dimethyl-8-ribityllumazine synthase (2.5.1.9)	2e-84	5e-84	5e-84	5e-84
Cj0384c	KdsA:3-deoxy-8-phosphooctulonate synthase (2.5.1.55)	3e-154	3e-154	3e-154	3e-154
Cj0385c	putative integral membrane protein	6e-175	4e-167	6e-175	6e-175
Cj0386	putative GTP-binding protein	0.0	0.0	0.0	0.0
Cj0387	AroK:shikimate kinase (2.7.1.71)	1e-90	5e-90	8e-91	5e-90
Cj0388	TrpS:tryptophanyl-tRNA synthetase (6.1.1.2)	0.0	1e-116	1e-116	1e-116
Cj0389	SerS:seryl-tRNA synthetase (6.1.1.11)	0.0	0.0	0.0	0.0
Cj0390	putative transmembrane protein	0.0	0.0	0.0	0.0
Cj0391c	hypothetical protein Cj0391c	8e-117	7e-117	7e-117	7e-117
Cj0392c	Pyk:pyruvate kinase (2.7.1.40)	0.0	0.0	0.0	0.0
Cj0393c	Mqo:putative malate:quinone oxidoreductase (1.1.99.16)	0.0	0.0	4e-120	0.0
Cj0394c	putative transcriptional activator	4e-121	1e-54	4e-121	4e-121
Cj0395c	hypothetical protein Cj0395c	1e-51	1e-51	1e-51	1e-51
Cj0396c	putative lipoprotein	0.0	0.0	0.0	0.0
Cj0397c	hypothetical protein Cj0397c	2e-106	2e-106	2e-106	2e-106
Cj0398	GatC:Glu-tRNAGln amidotransferase subunit C (6.3.5.-)	2e-48	2e-48	2e-48	2e-48
Cj0399	colicin V production protein homolog	3e-104	3e-104	3e-104	3e-104
Cj0400	Fur:ferric uptake regulator	7e-90	6e-90	6e-90	7e-90
Cj0401	LysS:lysyl-tRNA synthetase (6.1.1.6)	0.0	0.0	0.0	0.0
Cj0402	GlyA:serine hydroxymethyltransferase (2.1.2.1)	0.0	0.0	0.0	0.0
Cj0403	hypothetical protein Cj0403	2e-105	4e-103	4e-103	4e-103
Cj0404	putative transmembrane protein	8e-155	4e-132	4e-132	4e-132
Cj0405	AroE:shikimate 5-dehydrogenase (1.1.1.25)	1e-150	1e-150	1e-150	1e-150
Cj0406c	putative lipoprotein	8e-172	8e-172	8e-172	8e-172
Cj0407	Lgt:prolipoprotein diacylglyceryl transferase (2.4.99.-)	2e-160	2e-160	2e-160	2e-160
Cj0408	FrdC:fumarate reductase cytochrome B subunit	2e-151	6e-152	6e-152	6e-152
Cj0409	FrdA:fumarate reductase flavoprotein subunit (1.3.99.1)	0.0	0.0	0.0	0.0
Cj0410	FrdB:fumarate reductase iron-sulfur protein (1.3.99.1)	9e-144	9e-144	9e-144	9e-144
Cj0411	putative ATP/GTP binding protein	0.0	0.0	0.0	0.0
Cj0412	putative ATP/GTP binding protein	0.0	0.0	0.0	0.0
Cj0413	putative periplasmic protein	1e-135	1e-135	3e-72	1e-135
Cj0414	putative oxidoreductase subunit	3e-140	3e-140	3e-140	3e-140
Cj0415	putative GMC oxidoreductase subunit	0.0	0.0	0.0	0.0
Cj0416	hypothetical protein Cj0416	1	1	1	1
Cj0417	hypothetical protein Cj0417	3e-24	6e-20	6e-20	6e-20
Cj0418c	hypothetical protein Cj0418c	3e-132	3e-132	3e-132	3e-132
Cj0419	putative histidine triad (HIT) family protein	2e-68	4e-69	4e-69	1e-68
Cj0420	putative periplasmic protein	6e-105	6e-73	6e-105	3e-82
Cj0421c	putative integral membrane protein	0.0	1e-157	5e-78	5e-78
Cj0422c	putative H-T-H containing protein	9e-37	9e-37	9e-37	4e-32
Cj0423	putative integral membrane protein	4e-40	2e-39	2e-39	2e-39
Cj0424	putative acidic periplasmic protein	1e-125	3e-68	3e-68	1e-67
Cj0425	putative periplasmic protein	1e-76	1e-76	1e-76	1e-76
Cj0426	putative ABC transporter ATP-binding protein	0.0	0.0	0.0	0.0
Cj0427	hypothetical protein Cj0427	1e-64	9e-65	9e-65	9e-65
Cj0428	hypothetical protein Cj0428	8e-69	3e-68	3e-68	3e-68
Cj0429c	conserved hypothetical protein Cj0429c	6e-111	1e-109	1e-109	1e-109
Cj0430	putative integral membrane protein	0.0	0.0	0.0	3e-164
Cj0431	putative periplasmic ATP/GTP-binding protein	7e-115	6e-111	6e-111	6e-111
Cj0432c	MurD:UDP-N-acetylmuramoylalanine--D-glutamate ligase (6.3.2.9)	0.0	0.0	0.0	0.0
Cj0433c	MraY:phospho-N-acetylmuramoyl-pentapeptide-transferase (2.7.8.13)	0.0	0.0	0.0	0.0
Cj0434	Pgm:2,3-bisphosphoglycerate-independent phosphoglycerate mutase (5.4.2.1)	0.0	0.0	0.0	0.0
Cj0435	FabG:3-oxoacyl-[acyl-carrier protein] reductase (1.1.1.100)	8e-138	9e-138	9e-138	1e-137
Cj0436	putative pyridoxamine 5'-phosphate oxidase (1.4.3.5)	6e-79	2e-78	2e-78	2e-78
Cj0437	SdhA:succinate dehydrogenase flavoprotein subunit (1.3.99.1)	0.0	0.0	0.0	0.0
Cj0438	SdhB:putative succinate dehydrogenase iron-sulfur protein (1.3.5.1)	0.0	0.0	0.0	0.0
Cj0439	SdhC:putative succinate dehydrogenase subunit C (1.3.99.1)	2e-165	2e-165	2e-165	2e-165
Cj0440c	putative transcriptional regulator	2e-127	6e-127	6e-127	7e-127
Cj0441	AcpP:acyl carrier protein	8e-38	8e-38	8e-38	8e-38
Cj0442	FabF:3-oxoacyl-[acyl-carrier-protein] synthase (2.3.1.41)	0.0	0.0	0.0	0.0
Cj0443	AccA:acetyl-coenzyme A carboxylase carboxyl transferase subunit alpha (6.4.1.2)	3e-177	3e-177	3e-177	3e-177
Cj0444	pseudogene (putative TonB-denpendent outer membrane receptor)	1	1	1	1
Cj0447	putative NUDIX hydrolase family protein	2e-116	2e-116	2e-116	2e-116
Cj0448c	putative MCP-type signal transduction protein	0.0	0.0	0.0	1e-163
Cj0449c	conserved hypothetical protein Cj0449c	3e-37	3e-37	3e-37	3e-37
Cj0450c	RpmB:50S ribosomal protein L28	1e-32	1e-32	1e-32	1e-32
Cj0451	Rep:ribulose-phosphate 3-epimerase (5.1.3.1)	4e-121	4e-121	4e-121	4e-121
Cj0452	DnaQ:exonuclease, dna polymerase III epsilon subunit (2.7.7.7)	2e-140	2e-143	2e-143	2e-143
Cj0453	ThiC:thiamin biosynthesis protein ThiC	0.0	0.0	0.0	0.0
Cj0454c	putative membrane protein	5e-93	3e-94	3e-94	3e-94
Cj0455c	putative membrane protein	9e-60	6e-61	6e-61	6e-61
Cj0456c	hypothetical protein Cj0456c	0.0	0.0	0.0	0.0
Cj0457c	putative lipoprotein	9e-121	3e-78	3e-78	3e-78
Cj0458c	MiaB:putative tRNA 2-methylthioadenosine synthase	0.0	7e-172	0.0	0.0
Cj0459c	hypothetical protein Cj0459c	1e-47	3e-43	3e-43	3e-43
Cj0460	NusA:transcription termination factor	0.0	0.0	0.0	0.0
Cj0461c	putative MFS (Major Facilitator Superfamily) transport protein	0.0	7e-173	0.0	0.0
Cj0462	putative radical SAM domain protein	0.0	0.0	0.0	0.0
Cj0463	zinc protease-like protein	0.0	0.0	0.0	0.0
Cj0464	RecG:ATP-dependent DNA helicase (3.6.1.-)	0.0	0.0	0.0	0.0
Cj0465c	Ctb:group III truncated haemoglobin	8e-74	1	8e-74	8e-74
Cj0466	NssR:transcriptional regulator	3e-109	3e-109	3e-109	3e-109
Cj0467	amino-acid ABC transporter integral membrane protein	3e-129	3e-129	1e-112	3e-129
Cj0468	amino-acid ABC transporter integral membrane protein	1e-124	1e-124	1e-124	1e-124
Cj0469	amino-acid ABC transporter ATP-binding protein	9e-145	8e-145	8e-145	8e-145
Cj0470	Tuf:elongation factor TU	0.0	0.0	0.0	0.0
Cj0471	RpmG:50S ribosomal protein L33	2e-27	3e-15	2e-27	2e-27
Cj0472	SecE:preprotein translocase SecE subunit	2e-27	2e-27	2e-27	2e-27
Cj0473	NusG:transcription antitermination protein	1e-98	9e-99	9e-99	9e-99
Cj0474	RplK:50S ribosomal protein L11	3e-76	3e-76	3e-76	3e-76
Cj0475	RplA:50S ribosomal protein L1	1e-128	1e-128	1e-128	1e-128
Cj0476	RplJ:50S ribosomal protein L10	4e-86	3e-86	3e-86	3e-86
Cj0477	RplL:50S ribosomal protein L7/L12	2e-63	2e-63	2e-63	2e-63
Cj0478	RpoB:DNA-directed RNA polymerase beta chain (2.7.7.6)	0.0	0.0	0.0	0.0
Cj0479	RpoC:DNA-directed RNA polymerase beta' chain (2.7.7.6)	0.0	0.0	0.0	0.0
Cj0480c	putative transcriptional regulator	4e-144	1e-133	1e-79	1e-101
Cj0481	DapA:putative dihydrodipicolinate synthase (4.2.1.52)	2e-169	2e-169	2e-169	2e-169
Cj0482	UxaA':putative altronate hydrolase N-terminus (4.2.1.7)	1e-46	4e-46	4e-46	4e-46
Cj0483	UxaA':putative altronate hydrolase C-terminus (4.2.1.7)	0.0	0.0	0.0	0.0
Cj0484	putative MFS (Major Facilitator Superfamily) transport protein	1e-168	1e-168	1e-168	1e-168
Cj0485	putative oxidoreductase	8e-154	8e-154	8e-154	8e-154
Cj0486	putative sugar transporter	0.0	0.0	0.0	0.0
Cj0487	putative amidohydrolase	3e-149	3e-149	3e-149	3e-149
Cj0488	conserved hypothetical protein Cj0488	2e-60	6e-56	6e-56	6e-56
Cj0489	Ald':putative aldehyde dehydrogenase N-terminus (1.2.1.22)	1e-37	1e-37	1e-37	1e-37
Cj0490	Ald':putative aldehyde dehydrogenase C-terminus (1.2.1.22)	0.0	0.0	0.0	0.0
Cj0491	RpsL:30S ribosomal protein S12	2e-70	2e-70	2e-70	2e-70
Cj0492	RpsG:30S ribosomal protein S7	3e-86	3e-86	3e-86	3e-86
Cj0493	FusA:elongation factor G	0.0	0.0	0.0	0.0
Cj0494	putative exporting protein	5e-23	4e-23	4e-23	4e-23
Cj0495	putative methyltransferase domain protein	9e-133	8e-133	8e-133	9e-133
Cj0496	conserved hypothetical protein Cj0496	3e-74	3e-74	3e-74	3e-74
Cj0497	putative lipoprotein	0.0	0.0	0.0	1e-168
Cj0498	TrpC:indole-3-glycerol phosphate synthase (4.1.1.48)	2e-143	2e-143	2e-143	2e-143
Cj0499	putative histidine triad (HIT) family protein	1e-96	1e-96	1e-96	1e-96
Cj0500	putative rhodanese-like domain protein	0.0	0.0	0.0	0.0
Cj0501	pseudogene (ammonium transporter)	1	1	1	1
Cj0503c	HemH:putative ferrochelatase (4.99.1.1)	1e-177	2e-173	2e-173	2e-173
Cj0504c	putative oxidoreductase	3e-165	4e-165	4e-165	4e-165
Cj0505c	putative aminotransferase (degT family). Functional classification-Misc	0.0	0.0	0.0	0.0
Cj0506	AlaS:alanyl-tRNA synthetase (6.1.1.7)	0.0	0.0	0.0	0.0
Cj0507	Maf:Maf-like protein	4e-101	4e-101	4e-101	4e-101
Cj0508	PbpA:penicillin-binding protein	0.0	0.0	0.0	0.0
Cj0509c	ClpB:ATP-dependent Clp protease ATP-binding subunit	0.0	0.0	0.0	0.0
Cj0510c	conserved hypothetical protein Cj0510c	2e-52	2e-52	2e-52	2e-52
Cj0511	putative secreted protease	0.0	0.0	0.0	0.0
Cj0512	PurC:phosphoribosylaminoimidazole-succinocarboxamide synthase (6.3.2.6)	2e-133	2e-134	2e-134	2e-134
Cj0513	PurS:phosphoribosylformylglycinamidine (FGAM) synthase	1e-40	1e-40	1e-40	1e-40
Cj0514	PurQ:phosphoribosylformylglycinamidine synthase I (6.3.5.3)	3e-120	2e-125	2e-125	2e-125
Cj0515	putative periplasmic protein	0.0	0.0	0.0	0.0
Cj0516	PlsC:putative 1-acyl-SN-glycerol-3-phosphate acyltransferase (2.3.1.51)	1e-130	1e-122	1e-122	1e-122
Cj0517	CrcB:CrcB protein homolog	8e-65	3e-66	3e-66	3e-66
Cj0518	HtpG:hsp90 family heat shock protein	0.0	0.0	0.0	0.0
Cj0519	putative rhodanese-like domain protein	1e-55	7e-58	7e-58	7e-58
Cj0520	putative membrane protein	6e-76	1e-78	1e-78	1e-78
Cj0522	putative Na+/Pi cotransporter protein	1	6e-86	6e-86	6e-86
Cj0523	putative membrane protein	1	1e-45	1e-45	1e-45
Cj0524	hypothetical protein Cj0524	1e-125	7e-127	7e-127	7e-127
Cj0525c	PbpB:putative penicillin-binding protein	0.0	0.0	0.0	0.0
Cj0526c	FliE:flagellar hook-basal body complex protein	2e-50	5e-51	5e-51	6e-51
Cj0527c	FlgC:flagellar basal-body rod protein	3e-91	1e-91	1e-91	1e-91
Cj0528c	FlgB:flagellar basal-body rod protein	2e-76	2e-78	2e-78	2e-78
Cj0529c	putative aminodeoxychorismate lyase family protein	0.0	3e-87	0.0	3e-149
Cj0530	putative periplasmic protein	0.0	0.0	0.0	0.0
Cj0531	Icd:isocitrate dehydrogenase (1.1.1.42)	0.0	0.0	0.0	0.0
Cj0532	Mdh:malate dehydrogenase (1.1.1.37)	2e-166	2e-166	2e-166	2e-166
Cj0533	SucC:succinyl-coA synthetase beta chain (6.2.1.5)	0.0	0.0	0.0	0.0
Cj0534	SucD:succinyl-coA synthetase alpha chain (6.2.1.5)	2e-163	2e-163	2e-163	2e-163
Cj0535	OorD:OORD subunit of 2-oxoglutarate:acceptor oxidoreductase	4e-59	9e-60	9e-60	9e-60
Cj0536	OorA:OORA subunit of 2-oxoglutarate:acceptor oxidoreductase	0.0	0.0	0.0	0.0
Cj0537	OorB:OORB subunit of 2-oxoglutarate:acceptor oxidoreductase	2e-169	1e-169	1e-169	1e-169
Cj0538	OorC:OORC subunit of 2-oxoglutarate:acceptor oxidoreductase	5e-103	2e-103	2e-103	2e-103
Cj0539	hypothetical protein Cj0539	4e-47	4e-47	4e-47	4e-47
Cj0540	putative exporting protein	1e-102	1e-103	7e-97	7e-97
Cj0541	polyprenyl synthetase (2.5.1.-)	2e-165	6e-166	6e-166	6e-166
Cj0542	HemA:glutamyl-tRNA reductase (1.2.1.70)	0.0	0.0	0.0	4e-129
Cj0543	ProS:prolyl-tRNA synthetase (6.1.1.15)	0.0	0.0	0.0	0.0
Cj0544	putative integral memnbrane protein	2e-69	9e-70	9e-70	9e-49
Cj0545	HemC:porphobilinogen deaminase (2.5.1.61)	6e-170	2e-170	2e-170	3e-170
Cj0546	UbiD:putative 3-octaprenyl-4-hydroxybenzoate carboxy-lyase (4.1.1.-)	0.0	0.0	0.0	0.0
Cj0547	FlaG:flagellar protein	2e-64	2e-64	2e-64	2e-64
Cj0548	FliD:flagellar hook-associated protein	0.0	0.0	0.0	0.0
Cj0549	FliS:flagellar protein	5e-70	5e-70	5e-70	5e-70
Cj0550	hypothetical protein Cj0550	4e-47	6e-39	4e-47	6e-39
Cj0551	Efp:elongation factor P	7e-109	6e-109	6e-109	6e-109
Cj0552	putative membrane protein	1e-127	2e-127	2e-127	2e-127
Cj0553	putative integral membrane protein	5e-177	5e-177	5e-177	5e-177
Cj0554	hypothetical protein Cj0554	0.0	0.0	0.0	0.0
Cj0555	putative dicarboxylate carrier protein MatC	0.0	0.0	0.0	0.0
Cj0556	putative amidohydrolase family protein	8e-154	8e-154	8e-154	8e-154
Cj0557c	putative integral membrane protein	0.0	0.0	0.0	0.0
Cj0558c	ProA:gamma-glutamyl phosphate reductase (1.2.1.41)	0.0	0.0	0.0	0.0
Cj0559	putative pyridine nucleotide-disulphide oxidoreductase	1e-179	4e-179	4e-179	4e-179
Cj0560	putative MATE family transport protein	0.0	0.0	0.0	0.0
Cj0561c	putative periplasmic protein	1e-179	6e-180	2e-180	2e-180
Cj0562	DnaB:replicative DNA helicase (3.6.1.-)	0.0	0.0	0.0	0.0
Cj0563	hypothetical protein Cj0563	2e-116	4e-108	4e-108	4e-108
Cj0564	putative integral membrane protein	2e-34	1	1	1
Cj0565	pseudogene (conserved hypothetical protein)	1	1	1	1
Cj0566	hypothetical protein Cj0566	1	0.0	0.0	0.0
Cj0567	hypothetical protein Cj0567	2e-15	1	2e-15	2e-15
Cj0568	hypothetical protein Cj0568	1e-51	4e-26	4e-26	4e-26
Cj0569	hypothetical protein Cj0569	3e-172	3e-172	3e-172	5e-123
Cj0570	putative ATP/GTP binding protein	4e-136	0.0	6e-147	0.0
Cj0571	putative transcriptional regulator	8e-164	6e-166	2e-165	6e-166
Cj0572	RibA:GTP cyclohydrolase II / 3,4-dihydroxy-2-butanone 4-phosphate synthase (3.5.4.25)	0.0	0.0	0.0	0.0
Cj0573	putative GatB/Yqey family protein	4e-76	4e-76	4e-76	4e-76
Cj0574	IlvI:acetolactate synthase large subunit (2.2.1.6)	0.0	0.0	0.0	0.0
Cj0575	IlvH:acetolactate synthase small subunit (2.2.1.6)	3e-83	3e-83	3e-83	3e-83
Cj0576	LpxD:UDP-3-O-[3-hydroxymyristoyl] glucosamine N-acyltransferase (2.3.1.-)	0.0	0.0	0.0	0.0
Cj0577c	QueA:S-adenosylmethionine:tRNA ribosyltransferase-isomerase (5.-.-.-)	0.0	0.0	0.0	0.0
Cj0578c	TatC:sec-independant protein translocase	4e-139	1e-139	1e-139	1e-139
Cj0579c	TatB:sec-independant protein translocase	2e-73	2e-73	2e-73	2e-73
Cj0580c	HemN:putative oxygen-independent coproporphyrinogen III oxidase (1.3.99.22)	0.0	0.0	0.0	5e-162
Cj0581	NudH:putative NUDIX hydrolase family protein (3.6.1.-)	2e-89	1e-90	1e-90	1e-90
Cj0582	LysC:aspartokinase, alpha and beta subunits (2.7.2.4)	0.0	0.0	0.0	0.0
Cj0583	hypothetical protein Cj0583	2e-100	2e-100	2e-100	2e-100
Cj0584	hypothetical protein Cj0584	3e-109	3e-109	3e-109	3e-109
Cj0585	FolP:dihydropteroate synthase (2.5.1.15)	0.0	0.0	0.0	0.0
Cj0586	LigA:DNA ligase (6.5.1.2)	0.0	0.0	0.0	0.0
Cj0587	putative integral membrane protein	0.0	0.0	0.0	0.0
Cj0588	TlyA:putative haemolysin	7e-142	2e-104	7e-142	7e-142
Cj0589	RibF:putative riboflavin kinase/FMN adenylyltransferase (2.7.1.26;2.7.7.2)	1e-160	2e-148	6e-160	6e-160
Cj0590	putative SAM-dependent methyltransferase	1e-134	5e-134	5e-134	5e-134
Cj0591c	putative lipoprotein	2e-40	3e-39	3e-39	3e-39
Cj0592c	putative periplasmic protein	2e-79	8e-49	7e-48	8e-79
Cj0593c	putative integral membrane protein	1e-116	1e-116	1e-116	1e-116
Cj0594c	putative DNA/RNA non-specific endonuclease (3.1.30.-)	2e-124	6e-127	6e-127	6e-127
Cj0595c	Nth:endonuclease III (4.2.99.18)	2e-119	5e-121	5e-121	5e-121
Cj0596	Peb4-cbf2:major antigenic peptide PEB-cell binding factor	3e-153	3e-153	3e-153	3e-153
Cj0597	Fba:fructose-bisphosphate aldolase (4.1.2.13)	0.0	0.0	0.0	0.0
Cj0598	putative membrane protein	0.0	0.0	0.0	0.0
Cj0599	putative OmpA family membrane protein	2e-176	7e-176	7e-176	7e-176
Cj0600	hypothetical protein Cj0600	3e-169	3e-169	3e-169	3e-169
Cj0601c	putative sodium-dependent transmembrane transport protein	0.0	0.0	0.0	0.0
Cj0602c	MOSC-domain containing protein	2e-131	7e-131	7e-131	7e-131
Cj0603c	DsbD:putative thiol:disulphide interchange protein (1.8.1.8)	0.0	0.0	0.0	0.0
Cj0604	putative polyphosphate kinase	5e-169	2e-169	2e-169	2e-169
Cj0605	putative amidohydrolase	0.0	0.0	0.0	0.0
Cj0606	putative secretion protein HlyD	0.0	0.0	0.0	0.0
Cj0607	ABC-type transmembrane transport protein	0.0	0.0	0.0	0.0
Cj0608	putative outer membrane efflux protein	0.0	0.0	0.0	0.0
Cj0609c	possible periplasmic protein	0.0	0.0	0.0	0.0
Cj0610c	putative periplasmic protein	0.0	4e-179	4e-179	4e-179
Cj0611c	putative acyltransferase family protein	0.0	0.0	0.0	0.0
Cj0612c	Cft:ferritin	6e-95	6e-95	6e-95	6e-95
Cj0613	PstS:putative periplasmic phosphate binding protein	0.0	3e-178	3e-178	3e-178
Cj0614	PstC:putative phosphate transport system permease protein	6e-167	5e-156	1e-166	1e-166
Cj0615	PstA:putative phosphate transport system permease protein	0.0	0.0	0.0	0.0
Cj0616	PstB:phosphate transport ATP-binding protein (3.6.3.27)	3e-138	7e-133	2e-138	2e-138
Cj0617	hypothetical protein Cj0617 (617 family)	2e-60	8e-118	8e-118	1
Cj0618	hypothetical protein Cj0618 (617 family)	3e-67	1e-127	1e-127	2e-127
Cj0619	putative MATE family transport protein	0.0	0.0	0.0	0.0
Cj0620	conserved hypothetical protein Cj0620	2e-121	7e-123	7e-123	7e-123
Cj0621	hypothetical protein Cj0621	0.0	0.0	0.0	0.0
Cj0622	HypF:carbamoyltransferase (2.1.3.-)	0.0	0.0	0.0	0.0
Cj0623	HypB:hydrogenase isoenzymes formation protein	3e-141	1e-143	1e-143	1e-143
Cj0624	HypC:hydrogenase isoenzymes formation protein	6e-49	6e-49	6e-49	6e-49
Cj0625	HypD:hydrogenase isoenzymes formation protein	0.0	0.0	0.0	0.0
Cj0626	HypE:hydrogenase isoenzymes formation protein	2e-180	0.0	0.0	0.0
Cj0627	HypA:hydrogenase expression/formation protein	4e-61	3e-62	3e-62	3e-62
Cj0628	putative lipoprotein	1	0.0	0.0	0.0
Cj0630c	HolA:putative DNA polymerase III, delta subunit	2e-178	2e-114	8e-178	8e-178
Cj0631c	putative ribonuclease	0.0	0.0	0.0	0.0
Cj0632	IlvC:ketol-acid reductoisomerase (1.1.1.86)	0.0	0.0	0.0	0.0
Cj0633	putative periplasmic protein	0.0	0.0	0.0	0.0
Cj0634	DprA:DNA processing protein A	1e-140	1e-139	1e-139	1e-139
Cj0635	putative holliday junction resolvase	2e-66	3e-67	3e-67	3e-67
Cj0636	NOL1/NOP2/sun family protein	5e-160	4e-157	4e-157	4e-157
Cj0637c	MrsA:putative peptide methionine sulfoxide reductase (1.8.4.6)	9e-96	6e-94	6e-94	6e-94
Cj0638c	Ppa:inorganic pyrophosphatase (3.6.1.1)	1e-96	2e-96	2e-96	2e-96
Cj0639c	Adk:adenylate kinase (2.7.4.3)	3e-105	3e-103	3e-103	3e-103
Cj0640c	AspS:aspartyl-tRNA synthetase (6.1.1.12)	0.0	0.0	0.0	0.0
Cj0641	putative inorganic polyphosphate/ATP-NAD kinase (2.7.1.23)	6e-164	5e-164	5e-164	6e-164
Cj0642	RecN:putative DNA repair protein	0.0	0.0	0.0	2e-157
Cj0643	CbrR:two-component response regulator	0.0	0.0	0.0	0.0
Cj0644	putative TatD-related deoxyribonuclease protein	4e-160	5e-159	5e-159	5e-159
Cj0645	putative secreted transglycosylase (3.2.1.-)	0.0	0.0	0.0	0.0
Cj0646	putative lipoprotein	6e-158	6e-158	6e-158	6e-158
Cj0647	putative HAD-superfamily hydrolase	2e-91	6e-92	6e-92	6e-92
Cj0648	putative membrane protein	6e-96	5e-96	5e-96	5e-96
Cj0649	putative OstA family protein	6e-85	6e-85	6e-85	6e-85
Cj0650	putative ATP/GTP binding protein	8e-110	1e-110	1e-110	1e-110
Cj0651	putative integral membrane protein	2e-96	7e-53	7e-42	1e-52
Cj0652	PbpC:penicillin-binding protein	0.0	0.0	0.0	0.0
Cj0653c	putative aminopeptidase	0.0	0.0	0.0	0.0
Cj0654c	pseudogene (putative transmembrane transport protein)	1	1	1	1
Cj0659c	putative periplasmic protein	6e-102	1e-99	2e-94	1e-99
Cj0660c	putative transmembrane protein	0.0	0.0	0.0	0.0
Cj0661c	Era:GTP-binding protein Era homolog	9e-162	6e-164	6e-164	6e-164
Cj0662c	HslU:ATP-dependent Hsl protease ATP-binding subunit	0.0	0.0	0.0	0.0
Cj0663c	HslV:ATP-dependent protease HslV (3.4.-.-;3.4.25.-)	2e-98	9e-100	9e-100	9e-100
Cj0664c	RplI:50S ribosomal protein L9	3e-79	3e-79	3e-79	3e-79
Cj0665c	ArgG:argininosuccinate synthase (6.3.4.5)	0.0	2e-130	0.0	0.0
Cj0667	putative S4 domain protein	1e-40	9e-42	9e-42	9e-42
Cj0668	putative ATP/GTP-binding protein	6e-75	5e-76	5e-76	5e-76
Cj0669	ABC-transporter ATP-binding protein	3e-134	3e-134	3e-134	3e-134
Cj0670	RpoN:RNA polymerase sigma-54 factor	0.0	0.0	0.0	0.0
Cj0671	DcuB:anaerobic C4-dicarboxylate transporter	0.0	0.0	0.0	0.0
Cj0672	putative periplasmic protein	7e-13	8e-28	8e-28	8e-28
Cj0676	KdpA:pseudogene (potassium-transporting ATPase A chain) (3.6.3.10)	1	1	1	1
Cj0677	KdpB:potassium-transporting ATPase B chain (3.6.3.10)	0.0	0.0	0.0	0.0
Cj0678	KdpC:pseudogene (potassium-transporting ATPase C chain) (3.6.3.10)	1	1	1	1
Cj0679	KdpD:truncated KdpD protein (2.7.3.-)	6e-180	0.0	0.0	0.0
Cj0680c	UvrB:excinuclease ABC subunit B	0.0	0.0	0.0	0.0
Cj0681	hypothetical protein Cj0681	2e-38	2e-38	2e-38	2e-38
Cj0682	hypothetical protein Cj0682	5e-41	2e-40	2e-40	2e-40
Cj0683	putative periplasmic protein	4e-80	4e-80	4e-80	4e-80
Cj0684	PriA:putative primosomal protein N' (3.6.1.-)	0.0	0.0	0.0	0.0
Cj0685c	CipA:Invasion protein CipA	0.0	0.0	0.0	0.0
Cj0686	IspG:4-hydroxy-3-methylbut-2-en-1-yl diphosphate synthase (1.17.4.3)	0.0	0.0	0.0	0.0
Cj0687c	FlgH:putative flagellar L-ring protein precursor	2e-131	5e-131	5e-131	5e-131
Cj0688	Pta:putative phosphate acetyltransferase (2.3.1.8)	0.0	0.0	6e-153	7e-153
Cj0689	AckA:acetate kinase (2.7.2.1)	0.0	0.0	0.0	0.0
Cj0690c	putative restriction/modification enzyme	0.0	0.0	0.0	0.0
Cj0691	putative membrane protein	2e-91	2e-91	2e-91	2e-91
Cj0692c	putative membrane protein	3e-175	2e-59	4e-61	1e-105
Cj0693c	MraW:S-adenosyl-methyltransferase (2.1.1.-)	7e-179	7e-179	7e-179	7e-179
Cj0694	putative periplasmic protein	0.0	9e-150	0.0	0.0
Cj0695	FtsA:cell division protein FtsA	0.0	0.0	0.0	0.0
Cj0696	FtsZ:cell division protein FfsZ	0.0	0.0	0.0	0.0
Cj0697	FlgG2:flagellar basal-body rod protein	4e-154	3e-153	3e-153	3e-153
Cj0698	FlgG:flagellar basal-body rod protein	7e-148	6e-148	6e-148	6e-148
Cj0699c	GlnA:glutamine synthetase (6.3.1.2)	0.0	0.0	0.0	0.0
Cj0700	hypothetical protein Cj0700	1e-127	1e-128	1e-128	1e-128
Cj0701	putative protease	0.0	0.0	0.0	0.0
Cj0702	PurE:phosphoribosylaminoimidazole carboxylase catalytic subunit (4.1.1.21)	7e-87	7e-87	7e-87	7e-87
Cj0703	hypothetical protein Cj0703	2e-99	2e-99	2e-99	2e-99
Cj0704	GlyQ:glycyl-tRNA synthetase alpha chain (6.1.1.14)	6e-172	5e-172	5e-172	6e-172
Cj0705	conserved hypothetical protein Cj0705	1e-138	4e-139	4e-139	4e-139
Cj0706	conserved hypothetical protein Cj0706	5e-133	5e-133	5e-133	5e-133
Cj0707	KdtA:3-deoxy-D-manno-octulosonic-acid transferase	0.0	0.0	1e-114	1e-114
Cj0708	putative ribosomal pseudouridine synthase (4.2.1.70)	1e-140	9e-141	9e-141	9e-141
Cj0709	Ffh:signal recognition particle protein	0.0	0.0	0.0	0.0
Cj0710	RpsP:30S ribosomal protein S16	1e-39	1e-39	1e-39	1e-39
Cj0711	hypothetical protein Cj0711	6e-41	6e-41	6e-41	6e-41
Cj0712	RimM:putative 16S rRNA processing protein	2e-101	3e-51	2e-101	6e-51
Cj0713	TrmD:tRNA (guanine-N1)-methyltransferase (2.1.1.31)	2e-135	2e-128	8e-62	8e-102
Cj0714	RplS:50S ribosomal protein L19	3e-63	2e-62	2e-63	9e-63
Cj0715	transthyretin-like periplasmic protein	1e-77	1e-69	1e-77	1e-77
Cj0716	putative phospho-2-dehydro-3-deoxyheptonate aldolase (2.5.1.54)	0.0	0.0	0.0	0.0
Cj0717	putative ArsC family protein	1e-59	1e-59	1e-59	1e-59
Cj0718	DnaE:DNA polymerase III, alpha chain (2.7.7.7)	0.0	0.0	0.0	0.0
Cj0719c	conserved hypothetical protein Cj0719c	2e-118	1e-62	1e-62	1e-62
Cj0720c	FlaC:flagellin	2e-134	1e-133	1e-133	1e-133
Cj0721c	putative integral membrane protein. Functional classification-Membranes, lipoproteins and porins	1e-79	8e-82	3e-52	8e-82
Cj0722c	putative DNA methylase	1e-157	8e-159	8e-159	9e-159
Cj0723c	putative integral membrane zinc-metalloprotease	0.0	6e-165	6e-165	6e-165
Cj0724	hypothetical protein Cj0724	8e-30	6e-30	6e-17	6e-30
Cj0725c	molybdopterin biosynthesis protein	6e-102	5e-102	5e-102	5e-102
Cj0726c	CorA:magnesium and cobalt transport protein	0.0	0.0	0.0	0.0
Cj0727	putative periplasmic solute-binding protein	0.0	0.0	0.0	0.0
Cj0728	putative periplasmic protein	0.0	0.0	8e-168	0.0
Cj0729	putative type I phosphodiesterase/nucleotide pyrophosphatase	1e-157	5e-105	1e-159	1e-159
Cj0730	putative ABC transport system permease	2e-154	3e-143	3e-143	2e-155
Cj0731	putative ABC transport system permease	2e-145	7e-129	3e-96	1e-100
Cj0732	ABC transport system ATP-binding protein	0.0	0.0	0.0	0.0
Cj0733	putative HAD-superfamily hydrolase	1e-120	1e-120	1e-120	1e-120
Cj0734c	HisJ:histidine-binding protein precursor	3e-141	2e-131	3e-141	2e-106
Cj0735	putative periplasmic protein	3e-138	6e-139	6e-139	6e-139
Cj0736	hypothetical protein Cj0736	0.0	0.0	0.0	0.0
Cj0737	putative haemagglutination activity domain containing protein	0.0	0.0	0.0	5e-134
Cj0738	hypothetical protein Cj0738	3e-27	1	1	1
Cj0739	hypothetical protein Cj0739	1e-29	1	1	1
Cj0740	hypothetical protein Cj0740	2e-28	1	1	1
Cj0741	hypothetical protein Cj0741	4e-180	1	1	1
Cj0742	pseudogene (putative outer membrane protein)	1	1	1	1
Cj0747	hypothetical protein Cj0747	6e-15	1	1	1
Cj0748	hypothetical protein Cj0748	1e-13	1	1	1
Cj0752	pseudogene (IS element transposase)	1	1	1	1
Cj0753c	TonB3:TonB transport protein	6e-126	6e-81	5e-127	6e-81
Cj0755	CfrA:ferric enterobactin uptake receptor	0.0	0.0	0.0	0.0
Cj0757	HrcA:putative heat shock regulator	1e-149	9e-150	9e-150	9e-150
Cj0758	GrpE:heat shock protein GrpE	1e-97	1e-97	1e-97	1e-97
Cj0759	DnaK:heat shock protein DnaK	0.0	0.0	0.0	0.0
Cj0760	hypothetical protein Cj0760	0.0	0.0	0.0	0.0
Cj0761	hypothetical protein Cj0761	4e-60	4e-60	4e-60	4e-60
Cj0762c	AspB:aspartate aminotransferase (2.6.1.1)	0.0	0.0	0.0	0.0
Cj0763c	CysE:serine acetyltransferase (2.3.1.30)	7e-121	7e-121	7e-121	3e-120
Cj0764c	SpeA:biosynthetic arginine decarboxylase (4.1.1.19)	0.0	0.0	0.0	0.0
Cj0765c	HisS:histidyl-tRNA synthetase (6.1.1.21)	0.0	0.0	0.0	0.0
Cj0766c	Tmk:thymidylate kinase (2.7.4.9)	5e-105	3e-105	3e-105	3e-105
Cj0767c	CoaD:phosphopantetheine adenylyltransferase (2.7.7.3)	6e-88	1e-87	1e-87	1e-87
Cj0768c	putative decarboxylase (4.1.1.-)	3e-104	3e-104	3e-104	3e-104
Cj0769c	FlgA:putative flagellar protein FlgA	3e-120	3e-114	3e-114	3e-114
Cj0770c	putative NLPA family lipoprotein	2e-144	2e-144	2e-144	2e-144
Cj0771c	putative NLPA family lipoprotein	2e-143	2e-89	2e-143	2e-143
Cj0772c	putative NLPA family lipoprotein	4e-144	9e-144	9e-144	9e-144
Cj0773c	putative binding-protein dependent transport system permease protein	5e-167	4e-167	4e-167	4e-167
Cj0774c	ABC transport system ATP-binding protein	0.0	0.0	0.0	0.0
Cj0775c	ValS:valyl-tRNA synthetase (6.1.1.9)	0.0	0.0	0.0	0.0
Cj0776c	putative periplasmic protein	0.0	0.0	0.0	0.0
Cj0777	putative ATP-dependent DNA helicase	0.0	0.0	0.0	0.0
Cj0778	Peb2:major antigenic peptide PEB2	3e-139	3e-139	4e-114	3e-139
Cj0779	Tpx:thiol peroxidase (1.11.1.-)	1e-97	1e-97	1e-97	1e-97
Cj0780	NapA:periplasmic nitrate reductase (1.7.99.4)	0.0	0.0	0.0	0.0
Cj0781	NapG:putative ferredoxin	6e-149	5e-149	5e-149	5e-149
Cj0782	NapH:putative ferredoxin	2e-150	2e-150	2e-150	2e-150
Cj0783	NapB:periplasmic nitrate reductase small subunit (cytochrome C-type protein)	5e-99	5e-99	5e-99	5e-99
Cj0784	NapL:putative periplasmic protein	3e-174	6e-170	3e-174	3e-174
Cj0785	NapD:NapD protein homolog	9e-60	9e-60	8e-60	8e-60
Cj0786	small hydrophobic protein	1e-27	1e-27	8e-22	1e-27
Cj0787	conserved hypothetical protein Cj0787	5e-43	5e-43	5e-43	5e-43
Cj0788	hypothetical protein Cj0788	8e-89	8e-89	8e-89	8e-89
Cj0789	Cca:putative multifunctional Cca protein	0.0	0.0	1e-137	0.0
Cj0790	PurU:formyltetrahydrofolate deformylase (3.5.1.10)	7e-159	7e-159	1e-121	7e-159
Cj0791c	putative aminotransferase	0.0	7e-134	2e-92	7e-134
Cj0792	conserved hypothetical protein Cj0792	7e-168	2e-84	6e-168	2e-84
Cj0793	FlgS:signal transduction histidine kinase	0.0	0.0	0.0	0.0
Cj0794	hypothetical protein Cj0794	0.0	8e-117	3e-117	0.0
Cj0795c	MurF:UDP-N-acetylmuramoyl-tripeptide D-alanyl-D-alanine ligase (6.3.2.10)	0.0	0.0	0.0	0.0
Cj0796c	putative hydrolase	6e-138	5e-138	5e-138	5e-138
Cj0797c	hypothetical protein Cj0797c	7e-35	2e-35	2e-35	2e-35
Cj0798c	DdlA:D-alanine--D-alanine ligase (6.3.2.4)	0.0	0.0	0.0	0.0
Cj0799c	RuvA:putative Holliday junction ATP-dependent DNA helicase (3.6.1.-)	1e-98	1e-98	1e-98	1e-98
Cj0800c	putative ATPase	0.0	0.0	0.0	1e-153
Cj0801	putative integral membrane protein (MviN homolog)	0.0	0.0	0.0	0.0
Cj0802	CysS:cysteinyl-tRNA synthetase (6.1.1.16)	0.0	0.0	0.0	0.0
Cj0803	MsbA:lipid export ABC transport protein	0.0	0.0	0.0	0.0
Cj0804	PyrD:dihydroorotate dehydrogenase (1.3.3.1)	0.0	0.0	0.0	0.0
Cj0805	putative zinc protease	0.0	0.0	0.0	0.0
Cj0806	DapA:dihydrodipicolinate synthase (4.2.1.52)	3e-172	3e-172	3e-172	3e-172
Cj0807	putative oxidoreductase	2e-146	2e-146	2e-146	2e-146
Cj0808c	small hydrophobic protein	1e-56	1e-56	1e-56	1e-56
Cj0809c	putative hydrolase	5e-121	5e-121	5e-121	5e-121
Cj0810	NadE:NH(3)-dependent NAD(+) synthetase (6.3.5.1)	5e-137	9e-138	9e-138	9e-138
Cj0811	LpxK:tetraacyldisaccharide 4'-kinase (2.7.1.130)	1e-180	1e-180	1e-180	1e-180
Cj0812	ThrC:threonine synthase. Functional classification-Amino acid biosynthesis-Aspartate family (4.2.3.1)	0.0	0.0	0.0	0.0
Cj0813	KdsB:3-deoxy-manno-octulosonate cytidylyltransferase (2.7.7.38)	6e-135	6e-135	6e-135	6e-135
Cj0814	hypothetical protein Cj0814. Functional classification-Unknown	2e-141	1e-137	2e-139	2e-139
Cj0815	hypothetical protein Cj0815	1e-60	1e-60	1e-60	1e-60
Cj0816	hypothetical protein Cj0816	1	1	1	1
Cj0817	GlnH:putative glutamine binding periplasmic protein	1e-145	5e-145	5e-145	5e-145
Cj0818	putative lipoprotein	2e-40	2e-40	2e-34	2e-40
Cj0819	small hydrophobic protein	7e-37	7e-37	7e-37	7e-37
Cj0820c	FliP:flagellar biosynthesis protein	2e-133	2e-133	1e-127	2e-133
Cj0821	GlmU:UDP-N-acetylglucosamine pyrophosphorylase (2.7.7.23)	0.0	2e-131	2e-131	2e-131
Cj0822	Dfp:phosphopantothenoylcysteine decarboxylase (4.1.1.36)	0.0	0.0	0.0	8e-158
Cj0823	hypothetical protein Cj0823	3e-116	3e-116	3e-116	3e-116
Cj0824	UppS:undecaprenyl diphosphate synthase	3e-126	3e-126	3e-126	3e-126
Cj0825	putative processing peptidase	1e-145	7e-86	7e-86	7e-86
Cj0826	putative integral membrane protein	0.0	0.0	0.0	0.0
Cj0827	TruA:tRNA pseudouridine synthase (4.2.1.70)	3e-139	3e-139	3e-139	3e-139
Cj0828c	IlvA:threonine dehydratase biosynthetic (4.3.1.19)	0.0	0.0	0.0	0.0
Cj0829c	putative CoA binding domain containing protein	4e-76	1e-59	1e-59	1e-59
Cj0830	putative integral membrane protein	5e-77	5e-77	5e-77	5e-77
Cj0831c	TrmA:tRNA (uracil-5-)-methyltransferase (2.1.1.35)	0.0	0.0	0.0	0.0
Cj0832c	putative Na+/H+ antiporter family protein	0.0	0.0	0.0	0.0
Cj0833c	putative oxidoreductase	3e-142	3e-142	3e-142	3e-142
Cj0834c	ankyrin repeat-containing putative periplasmic protein	0.0	0.0	0.0	0.0
Cj0835c	AcnB:aconitate hydratase (4.2.1.3)	0.0	0.0	0.0	0.0
Cj0836	Ogt:methylated-DNA--protein-cysteine methyltransferase (2.1.1.63)	1e-86	1e-86	1e-86	1e-86
Cj0837c	conserved hypothetical protein Cj0837c	0.0	0.0	0.0	0.0
Cj0838c	MetS:methionyl-tRNA synthetase (6.1.1.10)	0.0	0.0	0.0	0.0
Cj0839c	hypothetical protein Cj0839c	5e-36	1	1	1
Cj0840c	Fbp:fructose-1,6-bisphosphatase (3.1.3.11)	2e-158	1e-158	1e-158	2e-158
Cj0841c	MobB:putative molybdopterin-guanine dinucleotide biosynthesis protein	8e-92	7e-92	7e-92	7e-92
Cj0842	putative lipoprotein	4e-89	1	1	1
Cj0843c	putative secreted transglycosylase	0.0	0.0	0.0	0.0
Cj0844c	putative integral membrane protein	1e-48	1e-48	1e-48	1e-48
Cj0845c	GltX:glutamyl-tRNA synthetase (6.1.1.17)	0.0	0.0	0.0	0.0
Cj0846	putative metallophosphoesterase	0.0	0.0	0.0	0.0
Cj0847	Psd:phosphatidylserine decarboxylase proenzyme (4.1.1.65)	1e-154	9e-155	9e-155	1e-154
Cj0848c	conserved hypothetical protein Cj0848c	2e-48	2e-48	2e-48	2e-48
Cj0849c	conserved hypothetical protein Cj0849c	0.0	0.0	0.0	0.0
Cj0850c	putative MFS (Major Facilitator Superfamily) transport protein	0.0	0.0	0.0	0.0
Cj0851c	putative integral membrane protein	5e-93	7e-42	3e-41	2e-92
Cj0852c	putative integral membrane protein	1e-59	1e-59	1e-59	1e-59
Cj0853c	HemL:glutamate-1-semialdehyde 2,1-aminomutase (5.4.3.8)	0.0	0.0	0.0	0.0
Cj0854c	putative periplasmic protein	2e-63	2e-63	5e-48	2e-63
Cj0855	FolD:methylenetetrahydrofolate dehydrogenase/methenyltetrahydrofolate cyclohydrolase (1.5.1.5;3.5.4.9)	4e-157	4e-157	4e-157	4e-157
Cj0856	LepP:signal peptidase I (3.4.21.89)	3e-172	3e-172	3e-172	3e-172
Cj0857c	MoeA:putative molybdopterin biosynthesis protein	0.0	0.0	0.0	0.0
Cj0858c	MurA:UDP-N-acetylglucosamine 1-carboxyvinyltransferase (2.5.1.7)	0.0	0.0	0.0	0.0
Cj0859c	hypothetical protein Cj0859c	3e-17	1	1	1
Cj0860	putative integral membrane protein	1	1	1	1
Cj0861c	PabA:para-aminobenzoate synthase glutamine amidotransferase component II (4.1.3.-;6.3.5.8)	2e-108	7e-50	7e-50	7e-50
Cj0862c	PabB:para-aminobenzoate synthase component I (4.1.3.-;6.3.5.8)	0.0	0.0	0.0	0.0
Cj0863c	XerD:DNA recombinase	0.0	0.0	0.0	0.0
Cj0864	putative periplasmic protein	4e-63	4e-63	4e-63	4e-63
Cj0865	DsbB:putative disulphide oxidoreductase	2e-161	3e-158	3e-158	3e-158
Cj0866	pseudogene (arylsulfatase) (2.8.2.22)	1	1	1	1
Cj0872	DsbA:putative protein disulphide isomerase	3e-123	3e-123	3e-123	3e-123
Cj0873c	hypothetical protein Cj0873c	1e-38	1e-38	1e-38	1e-38
Cj0874c	putative cytochrome C	1e-110	3e-91	3e-91	3e-91
Cj0876c	putative periplasmic protein	2e-52	2e-52	2e-52	2e-52
Cj0877c	very hypothetical protein Cj0877c	1	1	1	1
Cj0878	hypothetical protein Cj0878	2e-20	2e-20	2e-20	2e-20
Cj0879c	putative periplasmic protein	2e-121	3e-117	3e-117	3e-117
Cj0880c	hypothetical protein Cj0880c	2e-41	2e-41	2e-41	2e-41
Cj0881c	hypothetical protein Cj0881c	0.0	0.0	0.0	0.0
Cj0882c	FlhA:flagellar biosynthesis protein	0.0	0.0	0.0	0.0
Cj0883c	putative transcriptional regulator	4e-74	4e-74	4e-74	4e-74
Cj0884	RpsO:30S ribosomal protein S15	8e-46	8e-46	8e-46	8e-46
Cj0886c	FtsK:putative cell division protein	0.0	0.0	0.0	0.0
Cj0887c	FlaD:putative flagellin	0.0	0.0	0.0	0.0
Cj0888c	ABC transport system ATP-binding protein	0.0	0.0	0.0	0.0
Cj0889c	putative sensory trasnduction histidine kinase	0.0	1e-117	1e-117	7e-138
Cj0890c	putative sensory transduction transcriptional regulator	8e-125	8e-125	8e-125	8e-125
Cj0891c	SerA:D-3-phosphoglycerate dehydrogenase (1.1.1.95)	0.0	0.0	0.0	0.0
Cj0892c	putative periplasmic protein	4e-92	4e-92	4e-92	4e-92
Cj0893c	RpsA:30S ribosomal protein S1	0.0	0.0	0.0	0.0
Cj0894c	IspH:4-hydroxy-3-methylbut-2-enyl diphosphate reductase (1.17.1.2)	2e-158	1e-158	1e-158	1e-158
Cj0895c	AroA:3-phosphoshikimate 1-carboxyvinyltransferase (2.5.1.19)	0.0	1e-133	0.0	0.0
Cj0896c	PheT:phenylalanyl-tRNA synthetase beta chain (6.1.1.20)	0.0	0.0	0.0	0.0
Cj0897c	PheS:phenylalanyl-tRNA synthetase alpha chain (6.1.1.20)	0.0	0.0	0.0	0.0
Cj0898	putative histidine triad (HIT) family protein	2e-68	2e-64	2e-68	2e-64
Cj0899c	ThiJ:4-methyl-5(beta-hydroxyethyl)-thiazole monophosphate synthesis protein	3e-103	3e-103	3e-103	3e-103
Cj0900c	small hydrophobic protein	1e-29	4e-23	4e-23	4e-23
Cj0901	putative amino acid ABC tansporter permease protein	1e-135	2e-75	1e-134	1e-134
Cj0902	GlnQ:putative glutamine transport ATP-binding protein	1e-134	4e-134	4e-134	4e-134
Cj0903c	putative amino-acid transport protein	0.0	0.0	0.0	0.0
Cj0904c	putative RNA methylase	3e-89	3e-89	3e-89	3e-89
Cj0905c	Alr:alanine racemase (5.1.1.1)	0.0	0.0	0.0	0.0
Cj0906c	putative periplasmic protein	0.0	0.0	0.0	0.0
Cj0908	putative periplasmic protein	3e-90	1e-78	3e-90	1
Cj0909	putative periplasmic protein	3e-76	3e-76	3e-76	3e-76
Cj0910	putative periplasmic protein	1e-84	1e-84	1e-84	1e-84
Cj0911	putative periplasmic protein	8e-107	8e-107	8e-107	8e-107
Cj0912c	CysM:cysteine synthase (2.5.1.47)	1e-166	1e-166	6e-123	1e-166
Cj0913c	HupB:DNA-binding protein HU homolog	1e-49	4e-49	4e-49	1e-49
Cj0914c	CiaB:CiaB protein	0.0	0.0	0.0	0.0
Cj0915	putative hydrolase	4e-74	8e-75	8e-75	8e-75
Cj0916c	conserved hypothetical protein Cj0916c	2e-37	2e-24	2e-24	2e-24
Cj0917c	CstA:putative integral membrane protein (CstA homolog)	0.0	0.0	0.0	0.0
Cj0918c	PrsA:ribose-phosphate pyrophosphokinase (2.7.6.1)	5e-172	5e-172	5e-172	5e-172
Cj0919c	putative ABC-type amino-acid transporter permease protein	8e-123	7e-123	7e-123	7e-123
Cj0920c	putative ABC-type amino-acid transporter permease protein	2e-141	3e-81	3e-81	2e-141
Cj0921c	Peb1A:aspartate/glutamate-binding ABC transporter protein	2e-144	3e-73	1e-144	1e-144
Cj0922c	PebC:ABC-type amino-acid transporter ATP-binding protein	2e-137	2e-137	2e-137	2e-137
Cj0923c	CheR:putative MCP protein methyltransferase (2.1.1.80)	3e-148	4e-127	3e-148	4e-147
Cj0924c	CheB':putative MCP protein-glutamate methylesterase (3.1.1.61)	1e-103	3e-78	1e-103	1e-103
Cj0925	RpiB:ribose 5-phosphate isomerase (5.3.1.6)	2e-81	2e-81	4e-66	2e-81
Cj0926	putative membrane protein	1e-57	1e-57	1e-57	1e-57
Cj0927	Apt:adenine phosphoribosyltransferase (2.4.2.7)	1e-101	3e-102	6e-101	9e-102
Cj0928	putative integral membrane protein (dedA family)	1e-115	9e-69	1e-115	9e-69
Cj0929	aminopeptidase (3.4.11.1)	0.0	0.0	0.0	0.0
Cj0930	putative GTP-binding protein	0.0	0.0	0.0	0.0
Cj0931c	ArgH:argininosuccinate lyase (4.3.2.1)	0.0	0.0	0.0	0.0
Cj0932c	PckA:phosphoenolpyruvate carboxykinase (ATP) (4.1.1.49)	0.0	0.0	0.0	0.0
Cj0933c	PycB:putative pyruvate carboxylase B subunit (6.4.1.1)	0.0	0.0	0.0	0.0
Cj0934c	putative sodium:amino-acid symporter family protein	0.0	0.0	0.0	0.0
Cj0935c	putative sodium:amino-acid symporter family protein	0.0	3e-150	0.0	0.0
Cj0936	AtpE:ATP synthase F0 sector C subunit (3.6.3.14)	1e-57	1e-57	1e-57	1e-57
Cj0937	putative integral membrane protein	8e-169	3e-169	3e-169	3e-169
Cj0938c	Aas:putative 2-acylglycerophosphoethanolamine acyltransferase / acyl-acyl carrier protein synthetase	0.0	0.0	0.0	0.0
Cj0939c	hypothetical protein Cj0939c	8e-69	7e-69	7e-69	7e-69
Cj0940c	GlnP:putative glutamine transport system permease	5e-142	5e-142	5e-142	5e-142
Cj0941c	putative permease	0.0	3e-152	3e-152	3e-152
Cj0942c	SecA:preprotein translocase SecA subunit	0.0	0.0	0.0	0.0
Cj0943	LolA:putative outer-membrane lipoprotein carrier protein precursor	4e-95	5e-76	3e-95	5e-76
Cj0944c	putative periplasmic protein	3e-138	2e-138	2e-138	2e-138
Cj0945c	putative helicase	0.0	7e-153	4e-97	7e-153
Cj0946	putative lipoprotein	0.0	0.0	0.0	0.0
Cj0947c	putative carbon-nitrogen hydrolase	6e-175	5e-175	5e-175	5e-175
Cj0948c	putative cation efflux family protein	2e-165	7e-165	7e-165	3e-87
Cj0949c	putative peptidyl-arginine deiminase family protein	0.0	0.0	0.0	0.0
Cj0950c	putative lipoprotein	2e-80	5e-81	5e-81	5e-81
Cj0951c	putative MCP-domain signal transduction protein	4e-119	3e-120	3e-120	4e-120
Cj0952c	putative HAMP containing membrane protein	2e-128	5e-130	5e-130	5e-130
Cj0953c	PurH:phosphoribosylaminoimidazolecarboxamide formyltransferase / IMP cyclohydrolase (2.1.2.3;3.5.4.10)	0.0	0.0	0.0	0.0
Cj0954c	putative DnaJ-like protein	4e-143	4e-143	4e-143	4e-143
Cj0955c	PurL:phosphoribosylformylglycinamidine synthase (6.3.5.3)	0.0	0.0	0.0	0.0
Cj0956c	TrmE:putative tRNA modification GTPase	0.0	0.0	0.0	0.0
Cj0957c	hypothetical protein Cj0957c	2e-154	2e-154	2e-154	2e-154
Cj0958c	putative membrane protein	0.0	0.0	0.0	0.0
Cj0959c	conserved hypothetical protein Cj0959c	4e-67	4e-67	4e-67	1e-54
Cj0960c	RnpA:ribonuclease P protein component (3.1.26.5)	2e-59	2e-59	2e-59	2e-59
Cj0961c	RpmH:50S ribosomal protein L34	8e-22	9e-22	9e-22	9e-22
Cj0962	putative acetyltransferase	2e-92	2e-92	2e-92	2e-92
Cj0963	hypothetical protein Cj0963	9e-120	9e-120	3e-118	3e-118
Cj0964	putative periplasmic protein	0.0	0.0	0.0	0.0
Cj0965c	putative acyl-CoA thioester hydrolase (3.1.2.-)	4e-68	4e-68	4e-68	4e-68
Cj0967	putative periplasmic protein	0.0	0.0	1e-163	0.0
Cj0969	pseudogene (putative periplasmic protein)	1	1	1	1
Cj0970	hypothetical protein Cj0970	2e-53	3e-54	3e-54	3e-54
Cj0971	hypothetical protein Cj0971	4e-69	3e-69	3e-69	3e-69
Cj0972	hypothetical protein Cj0972	2e-53	2e-53	2e-53	2e-53
Cj0973	hypothetical protein Cj0973	7e-16	1	1	1
Cj0974	very hypothetical protein Cj0974	2e-19	2e-19	2e-19	2e-19
Cj0975	putative outer-membrane protein	0.0	0.0	0.0	0.0
Cj0976	putative methyltransferase	9e-171	8e-171	8e-171	8e-171
Cj0977	hypothetical protein Cj0977	1e-105	1e-105	1e-105	1e-105
Cj0978c	putative lipoprotein	9e-32	3e-32	3e-32	3e-32
Cj0979c	putative secreted nuclease (3.1.31.1)	2e-99	2e-99	2e-99	2e-99
Cj0980	putative peptidase	0.0	0.0	1e-152	1e-152
Cj0981c	CjaB:putative MFS (Major Facilitator Superfamily) transport protein	0.0	0.0	0.0	0.0
Cj0982c	CjaA:putative amino-acid transporter periplasmic solute-binding protein	2e-159	5e-160	5e-160	5e-160
Cj0983	putative lipoprotein	0.0	0.0	0.0	0.0
Cj0984	conserved hypothetical protein Cj0984	1e-140	1e-140	1e-140	4e-102
Cj0985c	HipO:hippurate hydrolase (3.5.1.32)	0.0	0.0	0.0	0.0
Cj0986c	putative integral membrane protein	7e-32	7e-32	7e-32	7e-32
Cj0987c	putative MFS (Major Facilitator Superfamily) transport protein	0.0	0.0	0.0	0.0
Cj0988c	very hypothetical protein Cj0988c	4e-42	1	1	1
Cj0989	putative membrane protein	3e-33	3e-33	3e-33	3e-33
Cj0990c	hypothetical protein Cj0990c	3e-144	1e-143	1e-143	1e-143
Cj0991c	putative oxidoreductase ferredoxin-type electron transport protein	0.0	2e-111	4e-180	0.0
Cj0992c	oxygen-independent coproporphyrinogen III oxidase	0.0	0.0	0.0	0.0
Cj0993c	hypothetical protein Cj0993c	5e-91	5e-91	5e-91	5e-91
Cj0994c	ArgF:ornithine carbamoyltransferase (2.1.3.3)	8e-175	7e-175	7e-175	8e-175
Cj0995c	HemB:delta-aminolevulinic acid dehydratase (4.2.1.24)	0.0	0.0	0.0	0.0
Cj0996	RibA:GTP cyclohydrolase II (3.5.4.25)	2e-107	2e-107	2e-107	2e-107
Cj0997	putative methyltransferase (GidB homolog)	2e-108	2e-108	2e-108	2e-108
Cj0998c	putative periplasmic protein	1e-104	1e-104	1e-104	1e-104
Cj0999c	putative integral membrane protein	0.0	0.0	0.0	0.0
Cj1000	putative transcriptional regulator (LysR family)	2e-164	1e-164	1e-133	1e-164
Cj1001	RpoD:RNA polymerase sigma factor (sigma-70)	0.0	0.0	0.0	0.0
Cj1002c	putative phosphoglycerate/bisphosphoglycerate mutase (3.1.3.-)	9e-96	1e-86	9e-96	1e-86
Cj1003c	putative integral membrane protein	5e-99	5e-99	5e-99	5e-99
Cj1004	putative periplasmic protein	4e-77	1	4e-77	3e-51
Cj1005c	putative membrane bound ATPase (3.4.24.-)	0.0	0.0	0.0	0.0
Cj1006c	putative MiaB-like tRNA modifying enzyme	0.0	0.0	0.0	0.0
Cj1007c	putative mechanosensitive ion channel family protein	0.0	0.0	0.0	0.0
Cj1008c	AroB:3-dehydroquinate synthase (4.2.3.4)	0.0	0.0	0.0	0.0
Cj1009c	conserved hypothetical proetin Cj1009c	0.0	5e-161	0.0	0.0
Cj1010	Tgt:queuine tRNA-ribosyltransferase (2.4.2.29)	0.0	0.0	0.0	0.0
Cj1011	putative CorA-like Mg2+ transporter protein	1e-143	1e-144	1e-144	1e-144
Cj1012c	putative membrane protein	8e-79	4e-79	4e-79	4e-79
Cj1013c	putative cytochrome C biogenesis protein	0.0	0.0	0.0	0.0
Cj1014c	LivF:branched-chain amino-acid ABC transport system ATP-binding protein	8e-128	8e-128	8e-128	8e-128
Cj1015c	LivG:branched-chain amino-acid ABC transport system ATP-binding protein	6e-144	5e-144	5e-144	5e-144
Cj1016c	LivM:branched-chain amino-acid ABC transport system permease protein	0.0	0.0	0.0	0.0
Cj1017c	LivH:branched-chain amino-acid ABC transport system permease protein	2e-166	2e-166	2e-166	2e-166
Cj1018c	LivK:branched-chain amino-acid ABC transport system,periplasmic binding protein	0.0	0.0	0.0	0.0
Cj1019c	LivJ:branched-chain amino-acid ABC transport system periplasmic binding protein	0.0	0.0	0.0	0.0
Cj1020c	putative cytochrome C	2e-80	7e-59	7e-59	7e-59
Cj1021c	putative periplasmic protein	8e-33	8e-33	2e-21	2e-21
Cj1022c	putative integral membrane protein	7e-91	6e-91	7e-91	7e-91
Cj1023c	Asd:aspartate-semialdehyde dehydrogenase (1.2.1.11)	0.0	1e-160	1e-160	0.0
Cj1024c	FlgR:sigma-54 associated transcriptional activator	0.0	0.0	0.0	0.0
Cj1025c	hypothetical protein Cj1025c	3e-83	3e-83	3e-83	3e-83
Cj1026c	putative lipoprotein	2e-91	3e-92	3e-92	3e-92
Cj1027c	GyrA:DNA gyrase subunit A (5.99.1.3)	0.0	0.0	0.0	0.0
Cj1028c	putative purine/pyrimidine phosphoribosyltransferase	1e-108	6e-67	6e-67	6e-67
Cj1029c	MapA:putative liproprotein	9e-121	9e-121	9e-121	9e-121
Cj1030c	LepA:GTP-binding protein	0.0	0.0	0.0	0.0
Cj1031	CmeD:outer membrane component of efflux system (multidrug efflux system CmeDEF)	0.0	0.0	0.0	0.0
Cj1032	CmeE:membrane fusion component of efflux system (mutlidrug efflux system CmeDEF)	2e-136	9e-136	9e-136	9e-136
Cj1033	CmeF:integral membrane component of efflux system (multidrug efflux system CmeDEF)	0.0	0.0	0.0	0.0
Cj1034c	putative DnaJ-like protein	2e-156	2e-156	3e-102	1e-42
Cj1035c	Ate:putative arginyl-tRNA-protein transferase (2.3.2.8)	6e-143	1e-143	1e-143	1e-143
Cj1036c	conserved hypothetical protein Cj1036c	3e-41	2e-41	2e-41	2e-41
Cj1037c	PycA:pyruvate carboxylase A subunit (6.4.1.1)	0.0	0.0	0.0	0.0
Cj1038	putative cell division/peptidoglycan biosynthesis protein	0.0	0.0	0.0	0.0
Cj1039	MurG:putative undecaprenyldiphospho-muramoylpentapeptide b-N-acetylglucosaminyltransferase	0.0	0.0	0.0	0.0
Cj1040c	putative MFS (Major Facilitator Superfamily) transport protein	0.0	9e-160	9e-160	9e-160
Cj1041c	putative periplasmic ATP/GTP-binding protein	7e-162	9e-84	9e-84	9e-84
Cj1042c	putative transcriptional regulatory protein	5e-172	1e-168	1e-168	1e-172
Cj1043c	putative thiamine-phosphate pyrophosphorylase (2.5.1.3)	4e-110	3e-115	3e-115	3e-115
Cj1044c	ThiH:thiazole biosynthesis protein ThiH	0.0	0.0	0.0	0.0
Cj1045c	ThiG:thiazole biosynthesis protein ThiG	4e-139	1e-139	1e-139	1e-139
Cj1046c	MoeB:putative molybdopterin biosynthesis protein	4e-153	4e-152	4e-152	4e-152
Cj1047c	ThiS:putative thiamine biosynthesis protein	3e-30	3e-30	3e-30	3e-30
Cj1048c	DapE:succinyl-diaminopimelate desuccinylase (3.5.1.18)	0.0	0.0	0.0	0.0
Cj1049c	putative LysE family transporter protein	8e-108	8e-102	6e-108	6e-108
Cj1050c	NpdA:NAD-dependent deacetylase (3.5.1.-)	1e-136	3e-133	3e-133	3e-133
Cj1051c	CjeI:restriction modification enzyme	0.0	0.0	0.0	0.0
Cj1052c	MutS:putative mismatch repair protein	0.0	0.0	0.0	0.0
Cj1053c	putative integral membrane protein	2e-61	1e-61	1e-61	1e-61
Cj1054c	MurC:UDP-N-acetylmuramate--alanine ligase (6.3.2.8)	0.0	0.0	0.0	0.0
Cj1055c	putative sulfatase family protein	0.0	0.0	0.0	0.0
Cj1056c	putative carbon-nitrogen hydrolase family protein	2e-148	7e-149	7e-149	7e-149
Cj1057c	putative coiled-coil protein	5e-27	5e-27	5e-27	5e-27
Cj1058c	GuaB:inosine-5'-monophosphate dehydrogenase (1.1.1.205)	0.0	0.0	0.0	0.0
Cj1059c	GatA:Glu-tRNAGln amidotransferase subunit A (6.3.5.-)	0.0	1e-128	0.0	0.0
Cj1060c	putative membrane protein	4e-14	1	1	1
Cj1061c	IleS:isoleucyl-tRNA synthetase (6.1.1.5)	0.0	0.0	0.0	0.0
Cj1062	putative CinA-like protein	0.0	0.0	0.0	0.0
Cj1063	putative acetyltransferase	1e-80	1e-78	1e-78	1e-78
Cj1064	pseudogene (nitroreductase)	1	1	1	1
Cj1066	RdxA:nitroreductase	1e-112	8e-110	8e-110	8e-110
Cj1067	PgsA:CDP-diacylglycerol--glycerol-3-phosphate 3-phosphatidyltransferase (2.7.8.5)	1e-98	1e-98	1e-98	1e-98
Cj1068	putative peptidase M50 family protein	0.0	0.0	0.0	0.0
Cj1069	conserved hypothetical protein Cj1069	5e-173	1e-172	1e-172	1e-172
Cj1070	RpsF:30S ribosomal protein S6	1e-67	5e-67	5e-67	1e-50
Cj1071	Ssb:single-strand DNA binding protein	8e-106	2e-105	2e-105	2e-105
Cj1072	RpsR:30S ribosomal protein S18	4e-46	4e-46	4e-46	4e-46
Cj1073c	Lon:ATP-dependent protease La (3.4.21.53)	0.0	0.0	0.0	0.0
Cj1074c	putative lipoprotein	4e-124	4e-124	4e-124	7e-120
Cj1075	conserved hypothetical protein Cj1075	6e-71	6e-71	6e-71	6e-71
Cj1076	ProC:pyrroline-5-carboxylate reductase (1.5.1.2)	2e-133	2e-128	1e-133	2e-128
Cj1077	CtsT:putative periplasmic protein	2e-53	2e-53	2e-53	2e-53
Cj1078	putative periplasmic protein	1e-123	1e-123	1e-123	1e-123
Cj1079	putative periplasmic protein	2e-84	3e-72	3e-72	3e-72
Cj1080c	HemD:putative uroporphyrinogen-III synthase (4.2.1.75)	9e-115	5e-115	5e-115	5e-115
Cj1081c	ThiE:thiamin-phosphate pyrophosphorylase (2.5.1.3)	2e-113	2e-113	2e-113	2e-113
Cj1082c	ThiD:phosphomethylpyrimidine kinase (2.7.4.7)	3e-152	4e-153	4e-153	2e-149
Cj1083c	putative nuclease (4.2.99.18)	1e-124	4e-70	4e-70	1e-124
Cj1084c	putative ATP/GTP-binding protein	8e-146	7e-146	7e-146	8e-146
Cj1085c	Mfd:transcription-repair coupling factor	0.0	0.0	0.0	0.0
Cj1086c	conserved hypothetical protein Cj1086c	3e-70	5e-50	5e-50	5e-50
Cj1087c	putative peptidase	5e-174	8e-137	8e-137	5e-174
Cj1088c	FolC:folylpolyglutamate synthase/dihydrofolate synthase (6.3.2.12)	0.0	0.0	0.0	0.0
Cj1089c	hypothetical protein Cj1089c	0.0	0.0	0.0	0.0
Cj1090c	putative lipoprotein	1e-93	1e-93	1e-93	5e-93
Cj1091c	LeuS:leucyl-tRNA synthetase (6.1.1.4)	0.0	0.0	0.0	0.0
Cj1092c	SecF:protein-export membrane protein	6e-179	5e-179	5e-179	5e-179
Cj1093c	SecD:protein-export membrane protein	0.0	0.0	0.0	0.0
Cj1094c	putative preprotein translocase protein	2e-46	2e-46	2e-46	2e-46
Cj1095	Lnt:putative apolipoprotein N-acyltransferase. Functional classification-Membranes, lipoproteins and porins (2.3.1.-)	0.0	0.0	0.0	0.0
Cj1096c	MetK:S-adenosylmethionine synthetase (2.5.1.6)	0.0	0.0	0.0	0.0
Cj1097	putative transmembrane transport protein	0.0	0.0	0.0	0.0
Cj1098	PyrB:aspartate carbamoyltransferase (2.1.3.2)	3e-168	3e-168	3e-168	3e-168
Cj1099	peptidase	0.0	3e-114	0.0	0.0
Cj1100	hypothteical protein Cj1100	3e-82	3e-82	3e-82	3e-82
Cj1101	ATP-dependent DNA helicase (3.6.1.-)	0.0	0.0	0.0	0.0
Cj1102	TruB:tRNA pseudouridine synthase B (4.2.1.70)	4e-154	1e-94	4e-154	1e-94
Cj1103	CsrA:carbon storage regulator homolog	7e-37	7e-37	7e-37	7e-37
Cj1104	IspE:putative 4-diphosphocytidyl-2-C-methyl-D-erythritol kinase (2.7.1.148)	2e-144	8e-146	8e-146	8e-146
Cj1105	SmpB:small protein B homolog	1e-80	5e-81	5e-81	5e-81
Cj1106	putative periplasmic thioredoxin	1e-114	3e-116	3e-116	3e-116
Cj1107	ClpS:ATP-dependent Clp protease adaptor protein	3e-51	1e-40	3e-51	1e-40
Cj1108	ClpA:ATP-dependent Clp protease ATP-binding subunit	0.0	0.0	0.0	0.0
Cj1109	Aat:leucyl/phenylalanyl-tRNA--protein transferase (2.3.2.6)	3e-127	1e-127	1e-127	1e-127
Cj1110c	putative MCP-type signal transduction protein	1	0.0	0.0	0.0
Cj1111c	putative MarC family integral membrane protein	2e-112	1e-101	7e-112	7e-112
Cj1112c	putative SelR domain containing protein	6e-70	6e-70	6e-70	6e-70
Cj1113	conserved hypothetical protein Cj1113	5e-151	2e-151	2e-151	2e-151
Cj1114c	PssA:CDP-diacylglycerol--serine O-phosphatidyltransferase (2.7.8.8)	9e-133	3e-132	3e-132	3e-132
Cj1115c	putative phosphatidylserine decarboxylase-related protein (4.1.1.65)	2e-111	7e-112	7e-112	7e-112
Cj1116c	FtsH:membrane bound zinc metallopeptidase (3.4.24.-)	0.0	0.0	0.0	0.0
Cj1117c	PrmA:ribosomal protein L11 methyltransferase (2.1.1.-)	3e-164	8e-165	8e-165	8e-165
Cj1118c	CheY:chemotaxis regulatory protein	3e-71	7e-70	7e-70	2e-65
Cj1119c	PglG:putative integral membrane protein	6e-167	6e-167	6e-167	7e-101
Cj1120c	PglF:UDP-GlcNAc C4,6 dehydratase	0.0	0.0	0.0	0.0
Cj1121c	PglE:UDP-4-keto-6-deoxy-GlcNAc C4 aminotransferase	0.0	0.0	0.0	0.0
Cj1122c	putative integral membrane protein. Functional classification-Surface polysaccharides,lipopolysaccharides and antigens	2e-126	1e-76	1e-76	8e-93
Cj1123c	PglD:acetyltransferase	3e-110	1e-110	1e-110	1e-110
Cj1124c	PglC:galactosyltransferase	3e-111	3e-111	3e-111	3e-111
Cj1125c	PglA:GalNAc transferase	0.0	0.0	0.0	0.0
Cj1126c	PglB:oligosaccharide transferase to N-glycosylate proteins	0.0	0.0	0.0	0.0
Cj1127c	PglJ:GalNAc transferase	0.0	0.0	0.0	0.0
Cj1128c	PglI:glucosyl transferase	4e-177	4e-177	4e-177	4e-177
Cj1129c	PglH:GalNAc transferase/polymerase	0.0	0.0	3e-153	0.0
Cj1130c	PglK:flippase	0.0	0.0	0.0	0.0
Cj1131c	Gne:UDP-GlcNAc/Glc 4-epimerase (5.1.3.2)	0.0	0.0	0.0	0.0
Cj1132c	conserved hypothetical protein Cj1132c	1e-154	1e-150	1e-150	1e-150
Cj1133	WaaC:heptosyltransferase I	0.0	0.0	0.0	3e-86
Cj1134	HtrB:putative lipid A biosynthesis lauroyl acyltransferase (2.3.1.-)	9e-171	5e-167	5e-157	5e-157
Cj1135	putative two-domain glucosyltransferase	0.0	0.0	0.0	2e-178
Cj1136	putative glycosyltransferase	0.0	5e-119	1	2e-105
Cj1137c	putative glycosyltransferase	0.0	1	1	1
Cj1138	putative glycosyltransferase	0.0	1	1	1
Cj1139c	WlaN:beta-1,3 galactosyltransferase	7e-176	1	1e-44	1e-50
Cj1140	CstIII:alpha-2,3 sialyltransferase	2e-176	1	1	1
Cj1141	NeuB1:sialic acid synthase (N-acetylneuraminic acid synthetase) (4.1.3.-)	0.0	1	1	1
Cj1142	NeuC1:putative UDP-N-acetylglucosamine 2-epimerase (5.1.3.-)	0.0	1e-119	1	2e-64
Cj1143	NeuA1, cgtA:two-domain bifunctional protein (beta-1,4-N-acetylgalactosaminyltransferase/CMP-Neu5Ac synthase) (2.7.7.43)	0.0	1	2e-70	2e-70
Cj1144c	hypothetical protein Cj1144c	1e-167	1	1	1
Cj1146c	WaaV:putative glucosyltransferase	5e-163	4e-104	2e-145	2e-145
Cj1148	WaaF:heptosyltransferase II	0.0	2e-178	2e-178	2e-178
Cj1149c	GmhA:sedoheptulose 7-phosphate isomerase (5.3.1.-)	2e-104	3e-102	3e-102	3e-102
Cj1150c	HldE:D-beta-D-heptose 7-phosphate kinase/D-beta-D-heptose 1-phosphate adenylyltransferase (2.7.1.-;2.7.7.-)	0.0	9e-138	0.0	0.0
Cj1151c	HldD:ADP-glyceromanno-heptose 6-epimerase (5.1.3.20)	0.0	0.0	0.0	0.0
Cj1152c	GmhB:D,D-heptose 1,7-bisphosphate phosphatase (3.1.3.-)	5e-109	9e-87	9e-87	9e-87
Cj1153	putative periplasmic cytochrome C	3e-53	3e-53	3e-53	3e-53
Cj1154c	putative cytochrome oxidase maturation protein cbb3-type	7e-34	3e-34	3e-34	3e-34
Cj1155c	putative cation-transporting ATPase	0.0	0.0	0.0	0.0
Cj1156	Rho:transcription termination factor	0.0	0.0	0.0	0.0
Cj1157	DnaX:putative DNA polymerase III subunit gamma (2.7.7.7)	0.0	0.0	0.0	0.0
Cj1158c	small hydrophobic protein	1	1	1	1
Cj1159c	small hydrophobic protein	1	2e-17	2e-17	2e-17
Cj1160c	putative membrane protein	1	1	2e-29	2e-29
Cj1161c	putative cation-transporting ATPase	0.0	0.0	0.0	0.0
Cj1162c	putative heavy-metal-associated domain protein	8e-33	8e-33	8e-33	8e-33
Cj1163c	putative cation transport protein	1e-176	1e-176	1e-176	1e-176
Cj1164c	hypothetical protein Cj1164c	4e-51	4e-51	4e-51	4e-51
Cj1165c	putative integral membrane protein	7e-90	2e-89	2e-89	2e-89
Cj1166c	putative integral membrane protein	3e-148	1e-147	1e-147	1e-147
Cj1167	Ldh:L-lactate dehydrogenase (1.1.1.27)	7e-173	7e-173	7e-173	7e-173
Cj1168c	putative integral membrane protein (dedA homolog)	2e-113	2e-113	2e-113	2e-113
Cj1169c	putative periplasmic protein	1e-38	1e-38	1e-38	1e-38
Cj1170c	Omp50:50 kda outer membrane protein precursor	0.0	1e-174	5e-171	0.0
Cj1171c	Ppi:peptidyl-prolyl cis-trans isomerase (5.2.1.8)	7e-95	7e-95	7e-95	7e-95
Cj1172c	conserved hypothetical protein Cj1172c	3e-131	3e-131	3e-131	3e-131
Cj1173	putative efflux protein (multidrug resistance protein)	4e-58	4e-58	4e-58	4e-58
Cj1174	putative efflux protein (multidrug resistance protein)	2e-52	3e-53	3e-53	3e-53
Cj1175c	ArgS:arginyl-tRNA synthetase (6.1.1.19)	0.0	0.0	0.0	0.0
Cj1176c	TatA:Sec-independent protein translocase (TatA/E homolog)	3e-42	2e-42	2e-42	3e-42
Cj1177c	Gmk:guanylate kinase (2.7.4.8)	7e-118	2e-116	2e-116	2e-116
Cj1178c	highly acidic protein	0.0	0.0	0.0	0.0
Cj1179c	FliR:flagellar biosynthetic protein	8e-143	7e-120	7e-120	7e-120
Cj1180c	putative ABC transporter ATP-binding protein	9e-118	9e-118	9e-118	9e-118
Cj1181c	Tsf:elongation factor TS	0.0	0.0	0.0	0.0
Cj1182c	RpsB:30S ribosomal protein S2	2e-151	6e-79	2e-98	2e-151
Cj1183c	Cfa:cyclopropane-fatty-acyl-phospholipid synthase (2.1.1.79)	0.0	0.0	0.0	0.0
Cj1184c	PetC:putative ubiquinol-cytochrome C reductase cytochrome C subunit	0.0	0.0	5e-136	0.0
Cj1185c	PetB:putative ubiquinol-cytochrome C reductase cytochrome B subunit (1.10.2.2)	0.0	0.0	0.0	0.0
Cj1186c	PetA:putative ubiquinol-cytochrome C reductase iron-sulfur subunit (1.10.2.2)	8e-97	8e-97	8e-97	8e-97
Cj1187c	ArsB:arsenical pump membrane protein	0.0	0.0	0.0	0.0
Cj1188c	GidA:tRNA uridine 5-carboxymethylaminomethyl modification enzyme	0.0	0.0	0.0	0.0
Cj1189c	CetB:bipartate energy taxis response protein cetB	2e-93	7e-95	7e-95	7e-95
Cj1190c	CetA:bipartate energy taxis response protein cetA	0.0	0.0	0.0	0.0
Cj1191c	putative PAS domain containing signal-transduction sensor protein	7e-93	3e-91	3e-91	3e-91
Cj1192	DctA:putative C4-dicarboxylate transport protein	0.0	0.0	0.0	0.0
Cj1193c	putative periplasmic protein	8e-155	5e-151	2e-156	2e-156
Cj1194	possible phosphate permease	0.0	0.0	0.0	0.0
Cj1195c	PyrC2:putative dihydroorotase (3.5.2.3)	0.0	0.0	0.0	0.0
Cj1196c	GpsA:glycerol-3-phosphate dehydrogenase [NAD(P)+] (1.1.1.94)	2e-168	2e-168	2e-168	2e-168
Cj1197c	GatB:Glu-tRNAGln amidotransferase subunit B	0.0	0.0	0.0	0.0
Cj1198	LuxS:S-ribosylhomocysteine lyase (autoinducer-2 production protein LuxS) (4.4.1.21)	5e-93	5e-93	5e-93	5e-93
Cj1199	putative iron/ascorbate-dependent oxidoreductase (1.-.-.-)	0.0	0.0	0.0	0.0
Cj1200	putative NLPA family lipoprotein	5e-146	7e-145	7e-145	7e-145
Cj1201	MetE:5-methyltetrahydropteroyltriglutamate--homocystei ne methyltransferase (2.1.1.14)	0.0	0.0	0.0	0.0
Cj1202	MetF:5,10-methylenetetrahydrofolate reductase (1.5.1.20)	7e-164	7e-164	7e-164	7e-164
Cj1203c	putative integral membrane protein	4e-32	4e-32	4e-32	4e-32
Cj1204c	AtpB:ATP synthase F0 sector A subunit (3.6.3.14)	2e-125	2e-125	2e-125	2e-125
Cj1205c	RadA:putative DNA repair protein RadA (ATP-dependant protease)	0.0	0.0	0.0	0.0
Cj1206c	FtsY:putative signal recognition particle protein	3e-161	3e-161	3e-161	3e-161
Cj1207c	putative lipoprotein thiredoxin	7e-105	7e-105	7e-105	7e-105
Cj1208	putative 5-formyltetrahydrofolate cyclo-ligase family protein (6.3.3.2)	7e-121	6e-121	6e-121	6e-121
Cj1209	HD/KH domain containing protein	0.0	3e-158	5e-159	3e-158
Cj1210	putative integral membrane protein	2e-103	2e-103	2e-103	2e-103
Cj1211	putative competence family protein	0.0	1	1	1
Cj1212c	Rbn:putative ribonuclease BN (3.1.-.-)	2e-154	1e-155	1e-155	1e-155
Cj1213c	GlcD:putative glycolate oxidase subunit D	0.0	0.0	0.0	0.0
Cj1214c	putative exporting protein	1e-137	9e-138	9e-138	9e-138
Cj1215	putative peptidase M23 family protein	0.0	0.0	0.0	0.0
Cj1216c	hypothetical protein Cj1216c	2e-33	2e-33	2e-33	2e-33
Cj1217c	conserved hypothetical protein Cj1217c	4e-132	4e-132	4e-132	4e-132
Cj1218c	RibA:putative riboflavin synthase alpha chain (2.5.1.9)	8e-113	7e-115	7e-115	7e-115
Cj1219c	putative periplasmic protein	0.0	0.0	0.0	0.0
Cj1220	GroES:10 kD chaperonin (cpn10)	1e-44	1e-44	1e-44	1e-44
Cj1221	GroEL:60 kD chaperonin (cpn60)	0.0	0.0	0.0	0.0
Cj1222c	DccS:two-component sensor (histidine kinase)	0.0	2e-158	2e-158	0.0
Cj1223c	DccR:two-component regulator	1e-126	1e-126	1e-126	1e-126
Cj1224	putative iron-binding protein	8e-118	8e-118	8e-118	8e-118
Cj1225	conserved hypothetical protein Cj1225	4e-42	4e-42	4e-42	4e-42
Cj1226c	putative two-component sensor (histidine kinase)	0.0	0.0	0.0	0.0
Cj1227c	putative two-component regulator	2e-125	2e-125	2e-125	2e-125
Cj1228c	HtrA:serine protease (protease DO) (3.4.21.-)	0.0	0.0	0.0	0.0
Cj1229	CbpA:putative curved-DNA binding protein	3e-172	3e-172	3e-172	3e-172
Cj1230	HspR:heat shock transcriptional regulator	1e-66	1e-66	1e-66	1e-66
Cj1231	KefB:putative glutathione-regulated potassium-efflux system protein	0.0	0.0	0.0	0.0
Cj1232	hypothetical protein Cj1232	2e-60	2e-60	2e-53	2e-60
Cj1233	putative HAD-superfamily hydrolase	2e-119	2e-119	2e-119	2e-119
Cj1234	GlyS:glycyl-tRNA synthetase beta chain (6.1.1.14)	0.0	0.0	0.0	0.0
Cj1235	putative peptidase M23 family protein	7e-158	7e-158	7e-158	7e-158
Cj1236	conserved hypothetical protein Cj1236	0.0	1	0.0	0.0
Cj1237c	putative phosphatase	0.0	0.0	0.0	0.0
Cj1238	PdxJ:pyridoxal phosphate biosynthetic protein	7e-145	3e-60	6e-145	7e-145
Cj1239	PdxA:putative 4-hydroxythreonine-4-phosphate dehydrogenase (1.1.1.262)	0.0	0.0	0.0	0.0
Cj1240c	putative periplasmic protein	2e-110	2e-110	2e-110	2e-110
Cj1241	putative MFS (Major Facilitator Superfamily) transporter protein	0.0	0.0	0.0	0.0
Cj1242	hypothetical protein Cj1242	2e-57	2e-57	2e-57	2e-57
Cj1243	uroporphyrinogen decarboxylase (4.1.1.37)	0.0	0.0	0.0	0.0
Cj1244	putative radical SAM domain protein	2e-166	4e-158	4e-158	4e-158
Cj1245c	putative membrane protein	0.0	0.0	0.0	0.0
Cj1246c	UvrC:excinuclease ABC subunit C	0.0	0.0	0.0	0.0
Cj1247c	hypothetical protein Cj1247c	2e-93	1e-88	1e-88	5e-61
Cj1248	GuaA:GMP synthase (glutamine-hydrolyzing) (6.3.5.2)	0.0	3e-170	9e-171	9e-171
Cj1249	hypothetical protein Cj1249	0.0	0.0	0.0	0.0
Cj1250	PurD:phosphoribosylamine--glycine ligase (6.3.4.13)	0.0	0.0	0.0	0.0
Cj1251	conserved hypothetical protein Cj1251	1e-81	1e-81	1e-81	1e-81
Cj1252	putative periplasmic protein	0.0	0.0	0.0	0.0
Cj1253	Pnp:polyribonucleotide nucleotidyltransferase (2.7.7.8)	0.0	0.0	0.0	0.0
Cj1254	hypothetical protein Cj1254	4e-91	4e-91	4e-91	4e-91
Cj1255	putative isomerase	1e-34	1e-34	1e-34	1e-34
Cj1256c	putative membrane protein	2e-122	2e-122	2e-122	4e-78
Cj1257c	putative efflux pump	0.0	0.0	0.0	0.0
Cj1258	putative phosphotyrosine protein phosphatase (3.1.3.48)	5e-87	2e-86	2e-86	2e-86
Cj1259	PorA:major outer membrane protein	0.0	0.0	0.0	0.0
Cj1260c	DnaJ:chaperone DnaJ	0.0	0.0	0.0	0.0
Cj1261	RacR:two-component regulator	4e-126	4e-126	4e-126	4e-126
Cj1262	RacS:two-component sensor (histidine kinase)	0.0	0.0	0.0	0.0
Cj1263	RecR:recombination protein	7e-106	2e-106	2e-106	2e-106
Cj1264c	HydD:putative hydrogenase maturation protease	1e-100	2e-94	2e-94	2e-94
Cj1265c	HydC:Ni/Fe-hydrogenase B-type cytochrome subunit	9e-135	9e-135	9e-135	9e-135
Cj1266c	HydB:Ni/Fe-hydrogenase large subunit (1.12.5.1)	0.0	0.0	0.0	0.0
Cj1267c	HydA:Ni/Fe-hydrogenase small chain (1.12.5.1)	0.0	0.0	0.0	0.0
Cj1268c	putative FAD dependent oxidoreductase	0.0	0.0	0.0	0.0
Cj1269c	AmiA:N-acetylmuramoyl-L-alanine amidase (3.5.1.28)	0.0	0.0	0.0	0.0
Cj1270c	putative 2-nitropropane dioxygenase,oxidoreductase protein	0.0	0.0	0.0	0.0
Cj1271c	TyrS:tyrosyl-tRNA synthetase (6.1.1.1)	0.0	0.0	0.0	0.0
Cj1272c	SpoT:putative guanosine-3',5'-bis(diphosphate) 3'-pyrophosphohydrolase (3.1.7.2)	0.0	0.0	0.0	0.0
Cj1273c	RpoZ:putative DNA-directed RNA polymerase omega chain (2.7.7.6)	5e-37	5e-37	6e-37	6e-37
Cj1274c	PyrH:uridylate kinase (2.7.4.-)	3e-132	3e-132	3e-132	3e-132
Cj1275c	putative peptidase M23 family protein	0.0	0.0	0.0	0.0
Cj1276c	putative integral membrane protein	6e-152	6e-152	6e-152	6e-152
Cj1277c	putative ABC transporter ATP-binding protein	1e-125	9e-126	9e-126	9e-126
Cj1278c	TrmB:putative tRNA (guanine-N(7)-)-methyltransferase (2.1.1.33)	0.0	0.0	0.0	1e-158
Cj1279c	putative fibronectin domain-containing lipoprotein	0.0	0.0	0.0	0.0
Cj1280c	putative ribosomal pseudouridine synthase (4.2.1.70)	0.0	0.0	0.0	0.0
Cj1282	MrdB:RodA protein homolog	0.0	0.0	0.0	0.0
Cj1283	KtrB:putative K+ uptake protein	0.0	0.0	0.0	0.0
Cj1284	KtrA:putative K+ uptake protein	1e-118	1e-118	1e-118	1e-118
Cj1285c	conserved hypothetical protein Cj1285c	3e-127	3e-127	3e-127	3e-127
Cj1286c	Upp:uracil phosphoribosyltransferase (2.4.2.9)	2e-117	2e-117	2e-117	2e-117
Cj1287c	malate oxidoreductase (1.1.1.38)	0.0	0.0	0.0	0.0
Cj1288c	GltX2:glutamyl-tRNA synthetase (6.1.1.17)	0.0	0.0	0.0	0.0
Cj1289	possible periplasmic protein	1e-151	1e-151	1e-96	1e-151
Cj1290c	AccC:biotin carboxylase (6.3.4.14;6.4.1.2)	0.0	0.0	0.0	0.0
Cj1291c	AccB:putative biotin carboxyl carrier protein of acetyl-CoA carboxylase (6.4.1.2)	4e-84	4e-84	4e-84	4e-84
Cj1292	Dcd:putative deoxycytidine triphosphate deaminase (3.5.4.13)	5e-108	5e-108	5e-108	5e-108
Cj1293	PseB:UDP-GlcNAc-specific C4,6 dehydratase/C5 epimerase	0.0	0.0	0.0	0.0
Cj1294	PseC:C4 aminotransferase specific for PseB product	0.0	0.0	0.0	0.0
Cj1295	conserved hypothetical protein Cj1295	0.0	0.0	0.0	0.0
Cj1296	hypothetical protein Cj1296	9e-66	1e-67	1e-67	1e-67
Cj1297	hypotehtical protein Cj1297	3e-82	3e-82	3e-82	3e-82
Cj1298	putative N-acetyltransferase	8e-157	8e-157	8e-157	2e-132
Cj1299	AcpP2:putative acyl carrier protein	6e-39	6e-39	6e-39	6e-39
Cj1300	putative SAM domain containing methyltransferase	2e-173	6e-174	6e-174	6e-174
Cj1301	hypothetical protein Cj1301	4e-79	4e-79	4e-79	4e-79
Cj1302	putative HAD-superfamily phosphatase, subfamily IIIC	0.0	1e-146	1e-146	0.0
Cj1303	FabH2:putative 3-oxoacyl-[acyl-carrier-protein] synthase (2.3.1.41)	0.0	0.0	0.0	0.0
Cj1304	AcpP3:putative acyl carrier protein	9e-37	6e-38	6e-38	6e-38
Cj1305c	hypothetical protein Cj1305c (617 family)	0.0	1	0.0	0.0
Cj1306c	hypothetical protein Cj1306c (617 family)	1	0.0	0.0	0.0
Cj1307	putative amino acid activating enzyme (6.3.2.-)	0.0	0.0	0.0	0.0
Cj1308	putative acyl carrier protein	2e-38	2e-38	2e-38	2e-38
Cj1309c	hypothetical protein Cj1309c	0.0	0.0	0.0	0.0
Cj1310c	hypothetical protein Cj1310c (617 family)	0.0	0.0	0.0	0.0
Cj1311	PseF:putative acylneuraminate cytidylyltransferase (2.7.7.43)	8e-134	4e-132	4e-132	4e-132
Cj1312	PseG:nucleotidase specific for PseC product,UDP-4-amino-4,6-dideoxy-beta-L-AltNAc	5e-156	2e-119	1e-125	5e-128
Cj1313	PseH:N-acetyltransferase specific for PseC product,UDP-4-amino-4,6-dideoxy-beta-L-AltNAc	2e-80	6e-45	6e-45	6e-45
Cj1314c	HisF:imidazole glycerol phosphate synthase subunit (4.1.3.-)	4e-136	2e-136	2e-136	2e-136
Cj1315c	HisH:imidazole glycerol phosphate synthase subunit (2.4.2.-)	4e-114	1e-113	1e-113	1e-113
Cj1316c	PseA:pseudaminic acid biosynthesis PseA protein	0.0	0.0	0.0	0.0
Cj1317	PseI:Pse synthetase (4.1.3.-)	0.0	0.0	0.0	0.0
Cj1318	Maf1:motility accessory factor (function unknown)	1	1	1	1
Cj1319	putative nucleotide sugar dehydratase	0.0	0.0	0.0	0.0
Cj1320	putative aminotransferase (degT family)	0.0	0.0	7e-128	4e-129
Cj1321	putative transferase	1	5e-37	5e-37	5e-37
Cj1322	hypothetical protein Cj1322	1	3e-45	3e-45	3e-45
Cj1323	hypothetical protein Cj1323	1	1e-73	1e-73	1e-73
Cj1324	hypothetical protein Cj1324	0.0	0.0	0.0	0.0
Cj1325	putative methyltransferase	1e-130	4e-67	6e-133	5e-67
Cj1327	NeuB2:N-acetylneuraminic acid synthetase (4.1.3.-)	0.0	0.0	0.0	0.0
Cj1328	NeuC2:putative UDP-N-acetylglucosamine 2-epimerase (5.1.3.14)	0.0	0.0	0.0	0.0
Cj1329	putative sugar-phosphate nucleotide transferase	0.0	0.0	0.0	0.0
Cj1330	hypothetical protein Cj1330	1e-160	2e-172	2e-172	2e-172
Cj1331	PtmB:acylneuraminate cytidylyltransferase (flagellin modification) (2.7.7.43)	7e-127	2e-132	3e-132	3e-132
Cj1332	PtmA:putative oxidoreductase (flagellin modification)	5e-140	8e-148	8e-148	8e-148
Cj1333	PseD:PseD protein	0.0	0.0	0.0	0.0
Cj1334	Maf3:motility accessory factor (function unknown)	0.0	0.0	0.0	0.0
Cj1335	Maf4:motility accessory factor (function unknown)	0.0	0.0	0.0	0.0
Cj1337	PseE:PseE protein	0.0	0.0	0.0	0.0
Cj1338c	FlaB:flagellin	0.0	0.0	0.0	0.0
Cj1339c	FlaA:flagellin	0.0	0.0	0.0	0.0
Cj1340c	conserved hypothetical protein Cj1340c (1318 family)	0.0	0.0	0.0	0.0
Cj1341c	Maf6:motility accessory factor (function unknown)	0.0	0.0	0.0	0.0
Cj1342c	Maf7:motility accessory factor (function unknown)	0.0	0.0	0.0	0.0
Cj1343c	putative periplasmic protein	3e-88	1e-91	1e-91	1e-91
Cj1344c	putative glycoprotease	0.0	0.0	0.0	0.0
Cj1345c	putative periplasmic protein	0.0	0.0	0.0	0.0
Cj1346c	1-deoxy-D-xylulose 5-phosphate reductoisomerase (1.1.1.267)	0.0	0.0	0.0	0.0
Cj1347c	CdsA:phosphatidate cytidylyltransferase (2.7.7.41)	9e-133	9e-133	9e-133	9e-133
Cj1348c	putative coiled-coil protein	3e-61	3e-22	3e-61	3e-61
Cj1349c	putative fibronectin/fibrinogen-binding protein	0.0	0.0	0.0	0.0
Cj1350	MobA:putative molybdopterin-guanine dinucleotide biosynthesis protein	9e-109	8e-109	8e-109	8e-109
Cj1351	PldA:phospholipase A (3.1.1.32)	0.0	0.0	0.0	0.0
Cj1352	CeuB:enterochelin uptake permease	9e-177	4e-172	4e-172	4e-172
Cj1353	CeuC:enterochelin uptake permease	2e-171	2e-171	2e-171	2e-171
Cj1354	CeuD:enterochelin uptake ATP-binding protein	8e-140	8e-140	8e-140	8e-140
Cj1355	CeuE:enterochelin uptake periplasmic binding protein	0.0	0.0	0.0	0.0
Cj1356c	putative integral membrane protein	1e-101	1e-101	1e-101	1e-101
Cj1357c	NrfA:putative periplasmic cytochrome C (1.7.2.2)	0.0	0.0	0.0	0.0
Cj1358c	NrfH:putative periplasmic cytochrome C	2e-101	4e-97	4e-97	4e-97
Cj1359	Ppk:polyphosphate kinase (2.7.4.1)	0.0	0.0	0.0	0.0
Cj1360c	putative proteolysis tag for 10Sa_RNA	1	1	1	1
Cj1361c	hypothetical protein Cj1361c	5e-86	3e-77	3e-77	3e-77
Cj1362	RuvB:holliday junction DNA helicase (3.6.1.-)	0.0	0.0	0.0	0.0
Cj1363	AmaA:acid membrane antigen A	0.0	0.0	0.0	0.0
Cj1364c	FumC:fumarate hydratase (4.2.1.2)	0.0	2e-147	0.0	0.0
Cj1365c	putative secreted serine protease (3.4.21.-)	0.0	0.0	0.0	0.0
Cj1366c	GlmS:glucosamine--fructose-6-phosphate aminotransferase (isomerizing) (2.6.1.16)	0.0	0.0	0.0	0.0
Cj1367c	putative nucleotidyltransferase	0.0	0.0	0.0	0.0
Cj1368	putative radical SAM domain protein	0.0	0.0	0.0	0.0
Cj1369	putative permease	0.0	0.0	2e-160	0.0
Cj1370	putative nucleotide phosphoribosyltransferase	1e-81	1e-81	1e-81	1e-81
Cj1371	putative periplasmic protein (VacJ homolog)	7e-136	6e-136	6e-136	6e-136
Cj1372	putative periplasmic protein	8e-104	8e-104	8e-104	8e-104
Cj1373	putative ntegral membrane protein	0.0	0.0	0.0	0.0
Cj1374c	conserved hypothetical protein Cj1374c	4e-112	4e-112	4e-112	4e-112
Cj1375	putative multidrug efflux transporter	0.0	0.0	0.0	0.0
Cj1376	putative periplasmic protein	6e-158	5e-158	5e-158	5e-158
Cj1377c	putative ferredoxin	0.0	0.0	0.0	0.0
Cj1378	SelA:L-seryl-tRNA(SeC) selenium transferase (2.9.1.1)	0.0	0.0	0.0	0.0
Cj1379	SelB:putative selenocysteine-specific elongation factor	0.0	0.0	0.0	0.0
Cj1380	putative periplasmic protein	3e-132	7e-132	7e-132	7e-132
Cj1381	putative lipoprotein	4e-98	2e-96	2e-96	2e-95
Cj1382c	FldA:flavodoxin	7e-93	7e-93	7e-93	7e-93
Cj1383c	hypothetical protein Cj1383c	1e-133	1e-133	1e-133	1e-133
Cj1384c	hypothetical protein Cj1384c	7e-60	7e-60	7e-60	7e-60
Cj1385	KatA:catalase (1.11.1.6)	0.0	0.0	0.0	0.0
Cj1386	ankyrin-repeat containing protein	2e-87	8e-88	8e-88	8e-88
Cj1387c	helix-turn-helix containing protein	3e-121	4e-51	4e-122	4e-122
Cj1388	putative endoribonuclease L-PSP	3e-65	3e-65	3e-65	3e-65
Cj1389	pseudogene (putative C4-dicarboxylate anaerobic carrier)	1	1	1	1
Cj1392	MetC':putative cystathionine beta-lyase, N-terminus (4.4.1.8)	7e-23	8e-23	8e-23	8e-23
Cj1393	MetC':putative cystathionine beta-lyase (4.4.1.8)	0.0	0.0	0.0	0.0
Cj1394	putative fumarate lyase	0.0	0.0	0.0	0.0
Cj1395	pseudogene (putative MmgE/PrpD family protein)	1	1	1	1
Cj1397	putative ferrous iron transport protein	4e-37	4e-37	4e-37	4e-37
Cj1398	FeoB:ferrous iron transport protein	0.0	0.0	0.0	0.0
Cj1399c	HydA2:putative Ni/Fe-hydrogenase small subunit	0.0	0.0	0.0	0.0
Cj1400c	FabI:enoyl-[acyl-carrier-protein] reductase [NADH] (1.3.1.9)	2e-154	2e-154	2e-154	2e-153
Cj1401c	TpiA:putative triosephosphate isomerase (5.3.1.1)	8e-128	8e-128	8e-128	8e-128
Cj1402c	Pgk:phosphoglycerate kinase (2.7.2.3)	0.0	0.0	0.0	0.0
Cj1403c	GapA:glyceraldehyde 3-phosphate dehydrogenase	0.0	0.0	0.0	0.0
Cj1404	NadD:putative nicotinate-nucleotide adenylyltransferase (2.7.7.18)	7e-102	7e-102	7e-102	7e-102
Cj1405	conserved hypothetical protein Cj1405	4e-56	4e-56	4e-56	4e-56
Cj1406c	putative periplasmic protein	3e-61	3e-61	3e-61	3e-61
Cj1407c	putative phospho-sugar mutase (5.4.2.-)	0.0	0.0	0.0	0.0
Cj1408	FliL:putative flagellar protein	3e-96	3e-96	3e-96	3e-96
Cj1409	AcpS:holo-[acyl-carrier protein] synthase (2.7.8.7)	8e-62	7e-62	7e-62	7e-62
Cj1410c	putative membrane protein	2e-76	2e-76	2e-76	2e-76
Cj1411c	putative cytochrome P450	0.0	0.0	4e-157	0.0
Cj1412c	putative integral membrane protein	0.0	0.0	2e-146	1e-170
Cj1413c	KpsS:capsule polysaccharide modification protein	0.0	0.0	0.0	0.0
Cj1414c	KpsC:capsule polysaccharide modification protein	0.0	0.0	0.0	0.0
Cj1415c	CysC:putative adenylylsulfate kinase (2.7.1.25)	4e-95	1e-96	1e-96	1e-96
Cj1416c	putative sugar nucleotidyltransferase	1e-144	9e-118	1e-147	1e-147
Cj1417c	putative amidotransferase	8e-119	7e-119	7e-119	7e-119
Cj1418c	putative transferase	0.0	0.0	0.0	0.0
Cj1419c	putative methyltransferase	2e-150	2e-150	2e-150	2e-150
Cj1420c	putative methyltransferase	9e-155	2e-149	2e-155	2e-155
Cj1421c	putative sugar transferase	8e-161	0.0	1	2e-179
Cj1422c	putative sugar transferase	3e-157	0.0	0.0	0.0
Cj1423c	HddC:putative D-glycero-D-manno-heptose 1-phosphate guanosyltransferase	1	7e-127	6e-127	6e-127
Cj1424c	GmhA2:phosphoheptose isomerase (5.3.1.-)	1	2e-113	2e-113	2e-113
Cj1425c	HddA:putative D-glycero-D-manno-heptose 7-phosphate kinase	1	0.0	0.0	0.0
Cj1426c	putative methyltransferase family protein	1	3e-142	4e-166	1e-140
Cj1427c	putative sugar-nucleotide epimerase/dehydratease (5.1.3.2)	1	0.0	0.0	0.0
Cj1428c	Fcl:GDP-L-fucose synthetase (1.1.1.271)	1	0.0	0.0	0.0
Cj1429c	hypothetical protein Cj1429c	1	0.0	0.0	0.0
Cj1430c	RfbC:putative dTDP-4-dehydrorhamnose 3,5-epimerase (5.1.3.13)	1	2e-81	7e-108	7e-108
Cj1431c	HddC:capsular polysaccharide heptosyltransferase	7e-24	0.0	0.0	0.0
Cj1432c	putative sugar transferase	1	0.0	0.0	0.0
Cj1433c	hypothetical protein Cj1433c	1	0.0	0.0	0.0
Cj1434c	putative sugar transferase	1	0.0	0.0	0.0
Cj1435c	putative phosphatase	1	3e-122	3e-122	3e-122
Cj1436c	aminotransferase	1	0.0	0.0	0.0
Cj1437c	aminotransferase	1	0.0	0.0	0.0
Cj1438c	putative sugar transferase	1	0.0	0.0	0.0
Cj1439c	Glf:UDP-galactopyranose mutase (5.4.99.9)	1	0.0	8e-123	0.0
Cj1440c	putative sugar transferase	1	5e-146	0.0	0.0
Cj1441c	KfiD:UDP-glucose 6-dehydrogenase (1.1.1.22)	1	0.0	2e-168	2e-168
Cj1442c	putative sugar transferase	1	0.0	0.0	0.0
Cj1443c	KpsF:D-arabinose 5-phosphate isomerase	4e-171	2e-176	2e-176	2e-176
Cj1444c	KpsD:capsule polysaccharide export system periplasmic protein	0.0	0.0	0.0	0.0
Cj1445c	KpsE:capsule polysaccharide export system inner membrane protein	0.0	0.0	0.0	0.0
Cj1447c	KpsT:capsule polysaccharide export ATP-binding protein	2e-125	6e-127	6e-127	6e-127
Cj1448c	KpsM:capsule polysaccharide export system inner membrane protein	2e-149	3e-154	3e-154	3e-154
Cj1449c	hypothetical protein Cj1449c	1e-71	3e-73	3e-73	3e-73
Cj1450	putative ATP/GTP-binding protein	9e-103	2e-104	2e-104	2e-104
Cj1451	Dut:dUTPase (3.6.1.23)	2e-135	3e-137	3e-137	3e-137
Cj1452	putative integral membrane protein	4e-133	4e-133	4e-133	9e-90
Cj1453c	TilS:putative tRNA(Ile)-lysidine synthase (6.3.4.-)	0.0	0.0	0.0	0.0
Cj1454c	putative radical SAM domain family protein	0.0	0.0	0.0	0.0
Cj1455	PrfB:peptide chain release factor 2	0.0	0.0	0.0	7e-144
Cj1456c	putative periplasmic protein	2e-57	2e-57	2e-57	2e-57
Cj1457c	TruD:tRNA pseudouridine synthase D (5.4.99.-)	0.0	0.0	0.0	0.0
Cj1458c	ThiL:putative thiamin-monophosphate kinase (2.7.4.16)	2e-157	2e-157	4e-134	2e-157
Cj1459	hypothetical protein Cj1459	0.0	0.0	0.0	0.0
Cj1460	hypothetical protein Cj1460	1e-67	1e-67	1e-67	1e-67
Cj1461	putative DNA methylase	1e-127	6e-49	6e-49	2e-108
Cj1462	FlgI:flagellar P-ring protein	0.0	0.0	0.0	0.0
Cj1463	FlgJ:hypothetical protein Cj1463	2e-59	1e-59	1e-59	1e-59
Cj1464	FlgM:hypothetical protein Cj1464	3e-32	3e-32	3e-32	3e-32
Cj1465	hypothetical protein Cj1465	3e-77	2e-77	2e-76	2e-77
Cj1466	FlgK:putative flagellar hook-associated protein	0.0	8e-164	0.0	0.0
Cj1467	hypothetical protein Cj1467	7e-147	2e-140	3e-41	2e-140
Cj1468	putative integral membrane protein	1e-145	2e-144	2e-144	2e-144
Cj1470c	pesudogene (type II protein secretion system F protein)	1	1	1	1
Cj1471c	CtsE:putative type II protein secretion system E protein	0.0	0.0	0.0	0.0
Cj1472c	putative membrane protein	2e-108	2e-105	2e-105	1e-83
Cj1473c	CtsP:putative ATP/GTP-binding protein	3e-112	1e-70	4e-111	4e-111
Cj1474c	CtsD:putative type II protein secretion system D protein	0.0	1e-173	1e-173	1e-173
Cj1475c	CtsR:hypothetical protein Cj1475c	5e-59	5e-59	5e-59	2e-55
Cj1476c	pyruvate-flavodoxin oxidoreductase	0.0	0.0	0.0	0.0
Cj1477c	putative hydrolase	1e-118	1e-118	1e-118	1e-118
Cj1478c	CadF:outer membrane fibronectin-binding protein	0.0	0.0	0.0	0.0
Cj1479c	RpsI:30S ribosomal protein S9	4e-70	4e-70	4e-70	4e-70
Cj1480c	RplM:50S ribosomal protein L13	5e-80	5e-80	5e-80	5e-80
Cj1481c	putative helicase (3.6.1.-)	0.0	0.0	0.0	0.0
Cj1482c	hypothetical protein Cj1482c	0.0	0.0	0.0	0.0
Cj1483c	putative lipoprotein	5e-99	5e-99	5e-99	5e-99
Cj1484c	putative membrane protein	1e-109	1e-109	1e-109	1e-109
Cj1485c	putative periplasmic protein	1e-13	1	1	1
Cj1486c	putative periplasmic protein	2e-36	2e-36	2e-36	2e-36
Cj1487c	CcoP:cb-type cytochrome C oxidase subunit III (1.9.3.1)	3e-169	3e-169	3e-169	3e-169
Cj1488c	CcoQ:cb-type cytochrome C oxidase subunit IV (1.9.3.1)	7e-48	7e-48	7e-48	7e-48
Cj1489c	CcoO:cb-type cytochrome C oxidase subunit II (1.9.3.1)	1e-129	7e-129	1e-129	1e-129
Cj1490c	CcoN:cb-type cytochrome C oxidase subunit I (1.9.3.1)	0.0	0.0	0.0	0.0
Cj1491c	putative two-component regulator	2e-124	3e-112	2e-85	2e-124
Cj1492c	putative two-component sensor	0.0	0.0	2e-178	0.0
Cj1493c	putative integral membrane protein	2e-123	2e-123	2e-123	2e-123
Cj1494c	CarA:carbamoyl-phosphate synthase small chain (6.3.5.5)	0.0	0.0	0.0	0.0
Cj1495c	conserved hypothetical protein Cj1495c	3e-102	2e-102	2e-102	2e-102
Cj1496c	putative periplasmic protein	2e-90	2e-90	2e-90	2e-90
Cj1497c	hypothetical protein Cj1497c	1e-75	3e-76	3e-76	3e-76
Cj1498c	PurA:adenylosuccinate synthetase (6.3.4.4)	0.0	0.0	0.0	0.0
Cj1500	putative integral membrane protein	0.0	0.0	0.0	0.0
Cj1501	conserved hypothetical protein Cj1501	4e-40	1e-39	1e-39	1e-39
Cj1502c	PutP:putative sodium/proline symporter	0.0	0.0	0.0	0.0
Cj1503c	PutA:putative proline dehydrogenase/delta-1-pyrroline-5-carboxylate dehydrogenase (1.5.1.12;1.5.99.8)	0.0	0.0	0.0	0.0
Cj1504c	SelD:putative selenide,water dikinase (2.7.9.3)	1e-174	1e-174	1e-174	1e-174
Cj1505c	putative two-component response regulator (SirA-like protein)	1e-106	1e-106	1e-106	1e-106
Cj1506c	putative MCP-type signal transduction protein	0.0	0.0	0.0	0.0
Cj1507c	putative regulatory protein	4e-141	2e-140	2e-140	4e-141
Cj1508c	FdhD:FdhD protein	1e-147	1e-147	1e-147	1e-147
Cj1509c	FdhC:putative formate dehydrogenase, cytochrom B subunit (1.2.1.2)	0.0	0.0	0.0	0.0
Cj1510c	FdhB:putative formate dehydrogenase iron-sulfur subunit (1.2.1.2)	5e-130	5e-130	5e-130	5e-130
Cj1511c	FdhA:putative formate dehydrogenase large subunit (Selenocysteine containing) (1.2.1.2)	0.0	0.0	0.0	0.0
Cj1513c	possible periplasmic protein	2e-31	2e-31	2e-31	2e-31
Cj1514c	hypothetical protein Cj1514c	7e-133	7e-133	7e-133	7e-133
Cj1515c	putative decarboxylase	0.0	0.0	0.0	0.0
Cj1516	putative periplasmic oxidoreductase	0.0	0.0	0.0	0.0
Cj1517	MoaD:putative molybdopterin converting factor,subunit 1	2e-38	2e-38	2e-38	2e-38
Cj1518	MoaE:putative molybdopterin converting factor,subunit 2	3e-85	3e-85	3e-85	3e-85
Cj1519	MoeA2:putative molybdopterin biosynthesis protein	0.0	0.0	0.0	0.0
Cj1521c	putative CRISPR-associated protein	2e-79	2e-79	2e-79	2e-79
Cj1522c	putative CRISPR-associated protein	7e-168	7e-168	7e-168	7e-168
Cj1523c	putative CRISPR-associated protein	0.0	0.0	0.0	0.0
Cj1528	pseudogene (putative C4-dicarboxylate anaerobic carrier)	1	1	1	1
Cj1529c	PurM:phosphoribosylformylglycinamidine cyclo-ligase (6.3.3.1)	0.0	0.0	0.0	0.0
Cj1530	CoaE:putative dephospho-CoA kinase (2.7.1.24)	9e-110	8e-110	2e-108	8e-110
Cj1531	DapF:diaminopimelate epimerase (5.1.1.7)	3e-150	3e-150	3e-150	3e-150
Cj1532	putative periplasmic protein	5e-140	4e-140	4e-140	5e-140
Cj1533c	putative helix-turn-helix containing protein	0.0	0.0	0.0	0.0
Cj1534c	putative bacterioferritin	5e-85	4e-85	4e-85	4e-85
Cj1535c	Pgi:putative glucose-6-phosphate isomerase (5.3.1.9)	0.0	0.0	3e-171	0.0
Cj1536c	GalU:UTP--glucose-1-phosphate uridylyltransferase (2.7.7.9)	1e-158	1e-158	1e-158	1e-158
Cj1537c	Acs:acetyl-coenzyme A synthetase (6.2.1.1)	0.0	0.0	0.0	0.0
Cj1538c	putative anion-uptake ABC-transport system ATP-binding protein	0.0	2e-146	2e-146	2e-146
Cj1539c	putative anion-uptake ABC-transport system permease protein	9e-128	4e-100	9e-122	9e-122
Cj1540	putative periplasmic protein	1e-153	1e-153	1e-153	1e-153
Cj1541	conserved hypothetical protein Cj1541	2e-145	2e-145	2e-145	2e-145
Cj1542	putative allophanate hydrolase subunit 1	4e-141	4e-141	4e-141	4e-141
Cj1543	putative allophanate hydrolase subunit 2	0.0	0.0	0.0	0.0
Cj1544c	putative integral membrane protein	4e-172	2e-166	2e-166	2e-166
Cj1545c	MdaB protein homolog	2e-116	1e-116	1e-116	1e-116
Cj1546	putative transcriptional regulator	1e-64	9e-65	4e-47	9e-65
Cj1547	Blc protein homolog	3e-83	3e-83	3e-83	3e-83
Cj1548c	putative NADP-dependent alcohol dehydrogenase (1.1.1.2)	0.0	0.0	0.0	0.0
Cj1549c	HsdR:putative type I restriction enzyme R protein (3.1.21.3)	0.0	0.0	0.0	0.0
Cj1550c	RloH:putative ATP/GTP-binding protein	0.0	0.0	0.0	0.0
Cj1551c	HsdS:putative type I restriction enzyme S protein	0.0	0.0	0.0	0.0
Cj1552c	MloB:conserved hypothetical protein Cj1552c	0.0	0.0	0.0	0.0
Cj1553c	HsdM:putative type I restriction enzyme M protein (2.1.1.72)	0.0	6e-177	0.0	0.0
Cj1555c	hypothetical protein Cj1555c	6e-120	5e-120	6e-120	6e-120
Cj1556	putative transcriptional regulator	1e-59	1e-56	1e-59	1e-59
Cj1558	putative membrane protein	2e-27	1	1e-17	1e-17
Cj1560	putative permease	1e-116	5e-57	5e-57	6e-57
Cj1561	putative transcriptional regulator	5e-27	6e-30	6e-30	6e-30
Cj1562	hypothetical protein Cj1562	1	7e-26	7e-26	7e-26
Cj1563c	putative transcriptional regulator	1e-81	9e-82	9e-82	1e-81
Cj1564	putative methyl-accepting chemotaxis signal transduction protein	0.0	0.0	0.0	0.0
Cj1565c	PflA:paralysed flagellum protein	0.0	0.0	0.0	0.0
Cj1566c	NuoN:NADH dehydrogenase I chain N (1.6.5.3)	0.0	0.0	0.0	0.0
Cj1567c	NuoM:NADH dehydrogenase I chain M (1.6.5.3)	0.0	0.0	4e-139	0.0
Cj1568c	NuoL:NADH dehydrogenase I chain L (1.6.5.3)	0.0	0.0	0.0	0.0
Cj1569c	NuoK:NADH dehydrogenase I chain K (1.6.5.3)	3e-50	2e-50	2e-50	2e-50
Cj1570c	NuoJ:NADH dehydrogenase I chain J (1.6.5.3)	7e-91	1e-46	5e-91	1e-46
Cj1571c	NuoI:NADH dehydrogenase I chain I (1.6.5.3)	5e-124	2e-125	2e-125	2e-125
Cj1572c	NuoH:NADH dehydrogenase I chain H (1.6.5.3)	0.0	0.0	0.0	0.0
Cj1573c	NuoG:putative NADH dehydrogenase I chain G (1.6.5.3)	0.0	0.0	0.0	0.0
Cj1574c	hypothetical protein Cj1574c	1e-129	2e-133	2e-133	2e-133
Cj1575c	hypothetical protein Cj1575c	8e-38	3e-38	3e-38	3e-38
Cj1576c	NuoD:NADH dehydrogenase I chain D (1.6.5.3)	0.0	0.0	0.0	0.0
Cj1577c	NuoC:NADH dehydrogenase I chain C (1.6.5.3)	4e-154	4e-154	4e-154	4e-154
Cj1578c	NuoB:NADH dehydrogenase I chain B (1.6.5.3)	1e-96	1e-96	1e-96	1e-96
Cj1579c	NuoA:NADH dehydrogenase I chain A (1.6.5.3)	4e-72	4e-72	1e-26	1e-26
Cj1580c	putative peptide ABC-transport system ATP-binding protein	2e-127	9e-79	2e-127	2e-127
Cj1581c	putative peptide ABC-transport system ATP-binding protein	3e-129	7e-132	1e-123	7e-132
Cj1582c	putative peptide ABC-transport system permease protein	1e-146	2e-138	2e-138	2e-138
Cj1583c	putative peptide ABC-transport system permease protein	6e-175	6e-175	6e-175	6e-175
Cj1584c	putative peptide ABC-transport system periplasmic peptide-binding protein	0.0	0.0	0.0	0.0
Cj1585c	putative oxidoreductase	0.0	0.0	0.0	0.0
Cj1586	Cgb:single domain haemoglobin	2e-78	2e-78	2e-78	2e-78
Cj1587c	putative ABC transporter	0.0	0.0	0.0	0.0
Cj1588c	putative MFS (Major Facilitator Superfamily) transport protein	0.0	0.0	0.0	0.0
Cj1589	conserved hypothetical protein Cj1189	1e-153	1e-153	1e-153	1e-153
Cj1590	InfA:translation initiation factor IF-1	8e-38	1e-38	1e-38	1e-38
Cj1591	RpmJ:50S ribosomal protein L36	4e-18	4e-18	4e-18	4e-18
Cj1592	RpsM:30S ribosomal protein S13	3e-65	3e-65	3e-65	3e-65
Cj1593	RpsK:30S ribosomal protein S11	4e-71	4e-71	4e-71	4e-71
Cj1594	RpsD:30S ribosomal protein S4	8e-116	8e-116	8e-116	8e-116
Cj1595	RpoA:DNA-directed RNA polymerase alpha chain (2.7.7.6)	0.0	0.0	0.0	0.0
Cj1596	RplQ:50S ribosomal protein L17	5e-63	5e-63	5e-63	5e-63
Cj1597	HisG:ATP phosphoribosyltransferase (2.4.2.17)	5e-168	5e-168	1e-167	5e-168
Cj1598	HisD:histidinol dehydrogenase (1.1.1.23)	0.0	0.0	0.0	0.0
Cj1599	HisB:imidazoleglycerol-phosphate dehydratase/histidinol-phosphatase (3.1.3.15;4.2.1.19)	0.0	0.0	2e-176	0.0
Cj1600	HisH:imidazole glycerol phosphate synthase subunit (2.4.2.-)	2e-112	2e-112	2e-112	2e-112
Cj1601	HisA:phosphoribosylformimino-5-aminoimidazole carboxamide ribotide isomerase (5.3.1.16)	5e-136	5e-136	5e-136	5e-136
Cj1602	conserved hypothetical protein Cj1602	0.0	0.0	0.0	0.0
Cj1603	HisF:imidazole glycerol phosphate synthase subunit (4.1.3.-)	3e-144	3e-144	3e-144	3e-144
Cj1604	HisI:phosphoribosyl-AMP cyclohydrolase/ phosphoribosyl-ATP pyrophosphohydrolase (3.5.4.19;3.6.1.31)	3e-116	3e-116	3e-116	3e-116
Cj1605c	DapD:putative 2,3,4,5-tetrahydropyridine-2-carboxylate N-succinyltransferase (2.3.1.117)	0.0	0.0	0.0	0.0
Cj1606c	Mrp:putative ATP/GTP-binding protein (Mrp protein homolog)	0.0	0.0	0.0	0.0
Cj1607	IspDF:2-C-methyl-D-erythritol 4-phosphate cytidylyltransferase/ 2-C-methyl-D-erythritol 2,4-cyclodiphosphate synthase (2.7.7.60;4.6.1.12)	0.0	9e-178	9e-178	0.0
Cj1608	putative two-component regulator	3e-167	1	3e-167	1
Cj1609	putative sulfate adenylyltransferase (2.7.7.4)	0.0	0.0	0.0	0.0
Cj1610	PgpA:putative phosphatidylglycerophosphatase (3.1.3.27)	3e-90	3e-66	3e-66	3e-90
Cj1611	RpsT:30S ribosomal protein S20	8e-44	8e-44	8e-44	8e-44
Cj1612	PrfA:peptide chain release factor 1	0.0	0.0	0.0	0.0
Cj1613c	putative pyridoxamine 5'-phosphate oxidase	6e-146	7e-146	7e-146	7e-146
Cj1614	ChuA:haemin uptake system outer membrane receptor	0.0	0.0	0.0	0.0
Cj1615	ChuB:putative haemin uptake system permease protein	0.0	6e-109	0.0	0.0
Cj1616	ChuC:putative haemin uptake system ATP-binding protein	2e-144	1e-144	1e-144	1e-144
Cj1617	ChuD:putative haemin uptake system periplasmic haemin-binding protein	3e-146	3e-146	3e-146	3e-74
Cj1618c	putative radical SAM domain protein	7e-179	8e-148	7e-167	8e-167
Cj1619	KgtP:alpha-ketoglutarate permease	0.0	0.0	0.0	0.0
Cj1620c	MutY:A/G-specific adenine glycosylase (3.2.2.-)	0.0	0.0	0.0	0.0
Cj1621	putative periplasmic protein	5e-143	4e-143	4e-143	4e-143
Cj1622	RibD:riboflavin-specific deaminase/reductase (3.5.4.-)	0.0	0.0	0.0	0.0
Cj1623	putative membrane protein	3e-95	1e-93	5e-56	3e-54
Cj1624c	SdaA:L-serine dehydratase (4.3.1.17)	0.0	4e-151	4e-151	4e-151
Cj1625c	SdaC:amino acid transporter	0.0	0.0	0.0	0.0
Cj1626c	putative periplasmic protein	3e-76	3e-76	3e-76	3e-76
Cj1627c	hypothetical protein Cj1627c	3e-143	7e-72	7e-72	7e-72
Cj1628	ExbB2:putative exbB/tolQ family transport protein	8e-76	8e-76	8e-76	8e-76
Cj1629	ExbD2:putative exbD/tolR family transport protein	3e-68	3e-68	3e-68	3e-68
Cj1630	TonB2:putative TonB transport protein	6e-131	6e-131	1e-49	6e-131
Cj1631c	conserved hypothetical protein Cj1631c	1	4e-162	4e-162	4e-162
Cj1632c	putative periplasmic protein	1e-26	3e-26	1e-26	1e-26
Cj1633	putative ATP-binding protein	0.0	0.0	0.0	0.0
Cj1634c	AroC:chorismate synthase (4.2.3.5)	0.0	0.0	0.0	0.0
Cj1635c	Rnc:ribonuclease III (3.1.26.3)	5e-123	4e-123	4e-123	4e-123
Cj1636c	RnhA:ribonuclease HI (3.1.26.-)	7e-86	1e-52	1e-52	1e-52
Cj1637c	putative periplasmic protein	0.0	0.0	0.0	0.0
Cj1638	DnaG:DNA primase (2.7.7.-)	0.0	0.0	0.0	0.0
Cj1639	NifU protein homolog	8e-49	8e-49	8e-49	8e-49
Cj1640	hypothetical protein Cj1640	1e-105	1e-105	1e-105	1e-105
Cj1641	MurE:UDP-N-acetylmuramoylalanyl-D-glutamate--2,6-diami nopimelate ligase (6.3.2.13)	0.0	0.0	0.0	0.0
Cj1642	conserved hypothetical protein Cj1642	2e-52	1e-52	1e-52	1e-52
Cj1643	putative periplasmic protein	0.0	0.0	0.0	0.0
Cj1644	IspA:geranyltranstransferase (2.5.1.10)	1e-159	1e-159	1e-159	1e-159
Cj1645	Tkt:transketolase (2.2.1.1)	0.0	0.0	0.0	0.0
Cj1646	IamB:putative ABC transport system permease	0.0	1e-102	0.0	0.0
Cj1647	IamA:putative ABC transport system ATP-binding protein	1e-134	1e-134	1e-134	1e-134
Cj1648	putative ABC transport system periplasmic substrate-binding protein	2e-164	2e-164	2e-164	2e-164
Cj1649	putative lipoprotein	8e-113	1e-107	1e-107	1e-107
Cj1650	hypothetical protein Cj1650	2e-91	2e-91	2e-91	2e-91
Cj1651c	Map:methionine aminopeptidase (3.4.11.18)	1e-147	1e-147	1e-147	1e-147
Cj1652c	MurI:glutamate racemase (5.1.1.3)	4e-142	4e-142	4e-142	4e-142
Cj1653c	putative lipoprotein	3e-87	3e-87	3e-87	3e-87
Cj1654c	NhaA2:Na(+)/H(+) antiporter	0.0	0.0	0.0	0.0
Cj1655c	NhaA1:Na(+)/H(+) antiporter	0.0	7e-136	8e-135	7e-136
Cj1656c	hypothetical protein Cj1656c	3e-28	3e-28	3e-28	3e-28
Cj1658	putative iron permease	0.0	0.0	0.0	0.0
Cj1659	P19:periplasmic protein p19	1e-104	1e-104	1e-104	1e-104
Cj1660	putative integral membrane protein	0.0	0.0	0.0	0.0
Cj1661	possible ABC transport system permease	0.0	0.0	0.0	0.0
Cj1662	putative integral membrane protein	0.0	0.0	0.0	0.0
Cj1663	putative ABC transport system ATP-binding protein	7e-121	7e-121	7e-121	7e-121
Cj1664	putative periplasmic thiredoxin	4e-89	3e-89	3e-89	3e-89
Cj1665	putative lipoprotein thiredoxin	2e-94	2e-94	2e-94	2e-94
Cj1666c	putative periplasmic protein	1e-84	1e-84	1e-84	1e-84
Cj1667c	RepA protein homolog	9e-24	9e-24	9e-24	9e-24
Cj1668c	putative periplasmic protein	1e-74	1e-74	1e-74	1e-74
Cj1669c	putative ATP-dependent DNA ligase (6.5.1.1)	4e-167	4e-167	4e-167	4e-167
Cj1670c	CgpA:putative periplasmic protein	1e-124	1e-124	1e-124	1e-124
Cj1671c	hypothetical protein Cj1671c	4e-35	4e-35	4e-35	4e-35
Cj1672c	Eno:enolase (4.2.1.11)	0.0	0.0	0.0	0.0
Cj1673c	RecA:recA protein	0.0	0.0	0.0	0.0
Cj1674	conserved hypothetical protein Cj1674	2e-163	2e-163	2e-163	2e-163
Cj1675	FliQ:flagellar biosynthetic protein	7e-45	7e-45	7e-45	7e-45
Cj1676	MurB:UDP-N-acetylenolpyruvoylglucosamine reductase (1.1.1.158)	2e-149	2e-149	2e-149	2e-149
Cj1677	putative lipoprotein	0.0	0.0	0.0	0.0
Cj1679	conserved hypothetical protein Cj1679	0.0	0.0	0.0	0.0
Cj1680c	putative periplasmic protein	2e-140	1e-134	3e-135	3e-135
Cj1681c	CysQ:CysQ protein homolog	4e-145	4e-145	4e-145	4e-145
Cj1682c	GltA:citrate synthase (2.3.3.1)	0.0	0.0	0.0	0.0
Cj1684c	putative transmembrane transport protein	0.0	0.0	0.0	0.0
Cj1685c	BioB:putative biotin synthase (2.8.1.6)	6e-160	6e-160	6e-160	6e-160
Cj1686c	TopA:DNA topoisomerase I (5.99.1.2)	0.0	0.0	0.0	0.0
Cj1687	putative efflux protein	0.0	0.0	0.0	0.0
Cj1688c	SecY:preprotein translocase subunit	0.0	0.0	0.0	0.0
Cj1689c	Rp10:50S ribosomal protein L15	7e-70	7e-70	7e-70	7e-70
Cj1690c	RpsE:30S ribosomal protein S5	2e-78	2e-78	2e-78	2e-78
Cj1691c	RplR:50S ribosomal protein L18	1e-61	1	3e-61	1
Cj1692c	RplF:50S ribosomal protein L6	3e-99	2e-99	2e-99	2e-99
Cj1693c	RpsH:30S ribosomal protein S8	1e-71	1e-71	1e-71	1e-71
Cj1694c	RpsN:30S ribosomal protein S14	3e-33	3e-33	3e-33	3e-33
Cj1695c	RplE:50S ribosomal protein L5	3e-99	3e-99	3e-99	3e-99
Cj1696c	RplX:50S ribosomal protein L24	5e-40	5e-40	5e-40	5e-40
Cj1697c	RplN:50S ribosomal protein L14	6e-65	6e-65	6e-65	6e-65
Cj1698c	RpsQ:30S ribosomal protein S17	1e-42	1e-42	1e-42	1e-42
Cj1699c	RpmC:50S ribosomal protein L29	5e-29	5e-29	5e-29	5e-29
Cj1700c	RplP:50S ribosomal protein L16	6e-79	6e-79	6e-79	6e-79
Cj1701c	RpsC:30S ribosomal protein S3	3e-131	3e-131	3e-131	3e-131
Cj1702c	RplV:50S ribosomal protein L22	3e-73	3e-73	3e-73	3e-73
Cj1703c	RpsS:30S ribosomal protein S19	5e-52	5e-52	5e-52	5e-52
Cj1704c	RplB:50S ribosomal protein L2	2e-160	2e-160	2e-160	2e-160
Cj1705c	RplW:50S ribosomal protein L23	4e-49	4e-49	4e-49	4e-49
Cj1706c	RplD:50S ribosomal protein L4	3e-113	3e-113	2e-58	3e-113
Cj1707c	RplC:50S ribosomal protein L3	2e-109	2e-109	2e-109	2e-109
Cj1708c	RpsJ:30S ribosomal protein S10	3e-54	6e-32	3e-54	3e-54
Cj1709c	putative ribosomal pseudouridine synthase (4.2.1.70)	1e-143	9e-144	9e-144	9e-144
Cj1710c	putative metallo-beta-lactamase family protein	0.0	0.0	0.0	0.0
Cj1711c	KsgA:putative dimethyladenosine transferase (16S rRNA dimethylase) (2.1.1.-)	3e-153	3e-153	3e-153	3e-153
Cj1712	hypothetical protein Cj1712	8e-103	8e-103	8e-103	8e-103
Cj1713	putative radical SAM domain protein	0.0	0.0	0.0	0.0
Cj1714	small hydrophobic protein	5e-13	1	1	1
Cj1715	putative acetyltransferase	4e-103	4e-103	4e-103	4e-103
Cj1716c	LeuD:3-isopropylmalate dehydratase small subunit (4.2.1.33)	5e-113	5e-113	5e-113	5e-113
Cj1717c	LeuC:3-isopropylmalate dehydratase large subunit (4.2.1.33)	0.0	0.0	0.0	0.0
Cj1718c	LeuB:3-isopropylmalate dehydrogenase (1.1.1.85)	0.0	0.0	0.0	0.0
Cj1719c	LeuA:2-isopropylmalate synthase (2.3.3.13)	0.0	0.0	0.0	0.0
Cj1720	hypothetical protein Cj1720	3e-115	1e-115	1e-115	1e-115
Cj1721c	putative outer membrane protein	1	5e-122	5e-122	5e-122
Cj1722c	hypothetical protein Cj1722c	1	1	1	1
Cj1723c	putative periplasmic protein	1	6e-38	7e-38	7e-38
Cj1724c	putative GTP cyclohydrolase I (3.5.4.16)	2e-74	5e-75	5e-75	5e-75
Cj1725	putative periplasmic protein	1	3e-111	3e-111	3e-111
Cj1726c	MetA:homoserine O-succinyltransferase (2.3.1.46)	1	3e-171	3e-171	3e-171
Cj1727c	MetB:putative O-acetylhomoserine (thiol)-lyase (2.5.1.49)	1	0.0	0.0	0.0
Cj1728c	small hydrophobic protein	1	3e-23	3e-23	3e-23
Cj1729c	FlgE2:flagellar hook subunit protein	0.0	3e-142	4e-172	2e-158
Cj1731c	RuvC:crossover junction endodeoxyribonuclease (3.1.22.4)	1e-86	3e-87	3e-87	3e-87
The amino acid sequence identities are colour-coded from yellow (20%) to red (>90%). Genes missing in the comparison strain are indicated in grey.

## Sheet: BiBaG_needle
Query-Organism	Annotation	IA3902	H_0002	P_0053	H_0089
Cj0001	DnaA:chromosomal replication initiator protein	99.8	99.8	99.8	99.8
Cj0002	DnaN:DNA polymerase III, beta chain (2.7.7.7)	100.0	99.7	99.7	99.7
Cj0003	GyrB:DNA gyrase subunit B (5.99.1.3)	100.0	99.7	99.7	99.7
Cj0004c	monohaem cytochrome C	100.0	100.0	73.5	73.5
Cj0005c	molydopterin containing oxidoreductase	100.0	100.0	100.0	100.0
Cj0006	putative Na+/H+ antiporter family protein	99.5	99.5	99.5	99.5
Cj0007	GltB:glutamate synthase (NADPH) large subunit (1.4.1.13)	100.0	100.0	100.0	100.0
Cj0008	conserved hypothetical protein Cj0008	100.0	100.0	100.0	100.0
Cj0009	GltD:glutamate synthase (NADPH) small subunit (1.4.1.13)	100.0	100.0	100.0	100.0
Cj0010c	RnhB:ribonuclease HII (3.1.26.4)	100.0	100.0	100.0	100.0
Cj0011c	putative non-specific DNA binding protein. Functional classification-Synthesis and modification of macromolecules-DNA replication,restriction/modification, recombination and repair	100.0	100.0	100.0	100.0
Cj0012c	Rrc:non-haem iron protein	100.0	100.0	100.0	100.0
Cj0013	IlvD:dihydroxy-acid dehydratase (4.2.1.9)	100.0	100.0	100.0	100.0
Cj0014c	putative integral membrane protein	100.0	100.0	100.0	100.0
Cj0015c	hypothetical protein Cj0015c	100.0	100.0	100.0	100.0
Cj0016	putative transcriptional regulatory protein	100.0	100.0	100.0	100.0
Cj0017c	DsbI:disulphide bond formation protein	100.0	100.0	100.0	100.0
Cj0018c	Dba:disulphide bond formation protein	100.0	100.0	100.0	100.0
Cj0019c	putative MCP-domain signal transduction protein	99.8	95.3	99.3	99.3
Cj0020c	cytochrome C551 peroxidase (1.11.1.5)	99.0	97.4	99.0	99.0
Cj0021c	putative fumarylacetoacetate (FAA) hydrolase family protein	99.3	91.8	87.1	91.8
Cj0022c	putative ribosomal pseudouridine synthase (4.2.1.70)	93.0	87.3	77.3	79.0
Cj0023	PurB:adenylosuccinate lyase (4.3.2.2)	99.3	98.9	98.9	98.9
Cj0024	NrdA:ribonucleoside-diphosphate reductase alpha chain (1.17.4.1)	100.0	99.7	99.7	99.7
Cj0025c	putative sodium:dicarboxylate family transmembrane symporter	99.3	100.0	100.0	100.0
Cj0026c	ThyX:thymidylate synthase (2.1.1.148)	100.0	100.0	100.0	100.0
Cj0027	PyrG:CTP synthase (6.3.4.2)	99.8	100.0	100.0	100.0
Cj0028	RecJ:putative single-stranded-DNA-specific exonuclease (3.1.-.-)	100.0	85.9	100.0	100.0
Cj0029	AnsA:cytoplasmic L-asparaginase (3.5.1.1)	99.1	99.1	99.1	99.1
Cj0030	hypothetical protein Cj0030	48.4	77.0	77.4	77.4
Cj0031	putative type IIS restriction/modification enzyme	81.5	65.5	65.5	65.5
Cj0033	putative integral membrane protein	0.0	24.6	24.5	24.5
Cj0034c	putative periplasmic protein	100.0	100.0	100.0	100.0
Cj0035c	putative efflux protein	99.8	99.0	99.0	99.0
Cj0036	hypothetical protein Cj0036	99.6	74.4	74.4	74.4
Cj0037c	putative cytochrome C	100.0	96.3	70.6	70.6
Cj0038c	putative poly(A) polymerase family protein (2.7.7.-)	98.1	99.5	90.2	99.5
Cj0039c	TypA:GTP-binding protein TypA homolog	100.0	96.8	96.8	96.8
Cj0040	hypothetical protein Cj0040	99.1	100.0	100.0	100.0
Cj0041	FliK:putative flagellar hook-length control protein	99.3	99.5	99.5	99.5
Cj0042	FlgD:putative flagellar hook assembly protein	99.7	100.0	100.0	100.0
Cj0043	FlgE:flagellar hook protein	99.8	99.6	99.6	99.6
Cj0044c	hypothetical protein Cj0044c	99.8	100.0	100.0	100.0
Cj0045c	putative iron-binding protein	93.7	93.3	99.2	98.3
Cj0046	pseudogene (putative sodium:sulfate transmembrane transport protein)	0.0	0.0	0.0	0.0
Cj0053c	TrmU:tRNA (5-methylaminomethyl-2-thiouridylate)-methyltransferase (2.1.1.61)	99.4	100.0	100.0	100.0
Cj0054c	putative lysine decarboxylase family protein	99.5	99.5	99.5	99.5
Cj0055c	conserved hypothetical protein Cj0055c	95.6	94.2	43.1	94.2
Cj0056c	hypothetical protein Cj0056c	99.3	99.3	99.3	99.3
Cj0057	putative periplasmic protein	99.6	97.5	79.5	79.5
Cj0058	putative peptidase C39 family protein	99.5	100.0	100.0	100.0
Cj0059c	FliY:putative flagellar motor switch protein	100.0	100.0	100.0	100.0
Cj0060c	FliM:flagellar motor switch protein	100.0	64.3	64.3	64.3
Cj0061c	FliA:RNA polymerase sigma factor for flagellar operon	96.6	96.6	96.6	96.6
Cj0062c	putative integral membrane protein	100.0	100.0	100.0	100.0
Cj0063c	putative ATP-binding protein	100.0	100.0	100.0	100.0
Cj0064c	FlhF:flagellar biosynthesis protein	100.0	100.0	58.3	58.3
Cj0065c	FolK:putative 2-amino-4-hydroxy-6-hydroxymethyldihydropteridine pyrophosphokinase (2.7.6.3)	100.0	90.4	90.4	90.4
Cj0066c	AroQ:3-dehydroquinate dehydratase (4.2.1.10)	100.0	100.0	100.0	100.0
Cj0067	putative amidohydrolase family protein	100.0	72.9	72.9	72.9
Cj0068	PspA:protease	100.0	100.0	98.7	100.0
Cj0069	hypothetical protein Cj0069	100.0	92.7	100.0	92.7
Cj0070c	hypothetical protein Cj0070c	0.0	0.0	0.0	0.0
Cj0072c	pseudogene (putative iron-binding protein)	0.0	0.0	0.0	0.0
Cj0073c	conserved hypothetical protein Cj0073c	100.0	100.0	100.0	100.0
Cj0074c	putative iron-sulfur protein	100.0	61.4	61.4	100.0
Cj0075c	putative oxidoreductase iron-sulfur subunit	100.0	100.0	100.0	64.6
Cj0076c	LctP:L-lactate permease	100.0	100.0	100.0	100.0
Cj0077c	CdtC:cytolethal distending toxin C	100.0	100.0	100.0	100.0
Cj0078c	CdtB:cytolethal distending toxin B	100.0	100.0	100.0	100.0
Cj0079c	CdtA:cytolethal distending toxin A	100.0	100.0	100.0	100.0
Cj0080	putative membrane protein. Functional classification-Membranes, lipoproteins and porins	86.5	54.4	86.5	86.5
Cj0081	CydA:cytochrome bd oxidase subunit I (1.10.3.-)	99.8	99.8	79.8	79.8
Cj0082	CydB:cytochrome bd oxidase subunit II (1.10.3.-)	99.7	100.0	100.0	58.3
Cj0085c	putative amino acid recemase	100.0	100.0	100.0	100.0
Cj0086c	Ung:uracil-DNA glycosylase (3.2.2.-)	100.0	100.0	100.0	95.7
Cj0087	AspA:aspartate ammonia-lyase (4.3.1.1)	100.0	99.8	99.8	99.8
Cj0088	DcuA:anaerobic C4-dicarboxylate transporter	100.0	100.0	100.0	100.0
Cj0089	putative lipoprotein	99.8	100.0	85.7	85.7
Cj0090	putative lipoprotein	100.0	100.0	100.0	100.0
Cj0091	putative lipoprotein	100.0	100.0	100.0	100.0
Cj0092	putative periplasmic protein	100.0	100.0	100.0	100.0
Cj0093	putative periplasmic protein	100.0	100.0	100.0	100.0
Cj0094	RplU:50S ribosomal protein L21	100.0	100.0	100.0	100.0
Cj0095	RpmA:50S ribosomal protein L27	100.0	100.0	100.0	100.0
Cj0096	GTP-binding protein	100.0	100.0	100.0	100.0
Cj0097	ProB:glutamate 5-kinase (2.7.2.11)	100.0	100.0	100.0	100.0
Cj0098	Fmt:methionyl-tRNA formyltransferase (2.1.2.9)	99.7	100.0	100.0	100.0
Cj0099	BirA:putative biotin--[acetyl-CoA-carboxylase] synthetase (6.3.4.15)	99.5	100.0	100.0	100.0
Cj0100	parA family protein	100.0	100.0	100.0	100.0
Cj0101	parB family protein	99.6	100.0	82.4	100.0
Cj0102	AtpF:ATP synthase F0 sector B' subunit (3.6.3.14)	97.9	100.0	100.0	100.0
Cj0103	AtpF:ATP synthase F0 sector B subunit (3.6.3.14)	98.8	100.0	100.0	100.0
Cj0104	AtpH:ATP synthase F1 sector delta subunit (3.6.3.14)	99.4	100.0	100.0	100.0
Cj0105	AtpA:ATP synthase F1 sector alpha subunit (3.6.3.14)	100.0	99.8	99.8	99.8
Cj0106	AtpG:ATP synthase F1 sector gamma subunit (3.6.3.14)	100.0	100.0	100.0	100.0
Cj0107	AtpD:ATP synthase F1 sector beta subunit (3.6.3.14)	100.0	100.0	100.0	100.0
Cj0108	AtpC:ATP synthase F1 sector epsilon subunit (3.6.3.14)	100.0	100.0	100.0	100.0
Cj0109	ExbB3:putative MotA/TolQ/ExbB proton channel family protein	100.0	100.0	100.0	100.0
Cj0110	ExbD3:putative exbD/tolR family transport protein	99.2	100.0	100.0	100.0
Cj0111	putative periplasmic protein	99.2	100.0	100.0	100.0
Cj0112	TolB:putative TolB precursor protein	99.8	100.0	100.0	100.0
Cj0113	Pal:peptidoglycan associated lipoprotein (omp18)	99.4	100.0	100.0	100.0
Cj0114	putative periplasmic protein	100.0	63.8	63.8	100.0
Cj0115	SlyD:FKBP-type peptidyl-prolyl cis-trans isomerase (5.2.1.8)	100.0	50.8	100.0	100.0
Cj0116	FabD:malonyl CoA-acyl carrier protein transacylase (2.3.1.39)	100.0	100.0	72.9	100.0
Cj0117	Pfs:5'-methylthioadenosine/S-adenosylhomocysteine nucleosidase (3.2.2.16)	99.6	99.6	99.6	99.6
Cj0118	conserved hypothetical protein Cj0118	99.6	100.0	100.0	100.0
Cj0119	putative hydrolase	100.0	100.0	100.0	100.0
Cj0120	hypothetical protein Cj0120	100.0	100.0	100.0	100.0
Cj0121	conserved hypothetical protein Cj0121	100.0	100.0	100.0	100.0
Cj0122	hypothetical protein Cj0122	100.0	100.0	100.0	100.0
Cj0123c	putative tRNA-dihydrouridine synthase	99.7	100.0	100.0	100.0
Cj0124c	putative membrane protein	100.0	100.0	100.0	100.0
Cj0125c	hypothetical protein Cj0125c	100.0	100.0	100.0	100.0
Cj0126c	conserved hypothetical protein Cj0126c	97.4	97.4	58.2	97.4
Cj0127c	AccD:acetyl-coenzyme A carboxylase carboxyl transferase subunit beta (6.4.1.2)	100.0	100.0	100.0	100.0
Cj0128c	putative inositol monophosphatase family protein	100.0	100.0	100.0	100.0
Cj0129c	outer membrane protein	100.0	100.0	97.5	97.5
Cj0130	TyrA:putative prephenate dehydrogenase (1.3.1.12)	99.6	100.0	100.0	100.0
Cj0131	putative peptidase M23 family protein	99.8	100.0	100.0	100.0
Cj0132	LpxC:UDP-3-O-[3-hydroxymyristoyl] n-acetylglucosamine deacetylase (3.5.1.-)	99.7	100.0	100.0	100.0
Cj0133	putative glycoprotease family protein	100.0	100.0	100.0	100.0
Cj0134	ThrB:putative homoserine kinase (2.7.1.39)	99.7	99.7	99.7	99.7
Cj0135	conserved hypothetical protein Cj0135	76.5	90.6	76.5	90.6
Cj0136	InfB:translation initiation factor IF-2	99.4	76.2	76.2	76.2
Cj0137	RbfA:putative ribosome-binding factor A	100.0	100.0	100.0	100.0
Cj0138	conserved hypothetical protein Cj0138	100.0	90.4	93.0	87.9
Cj0139	putative endonuclease	55.8	0.0	19.2	0.0
Cj0140	hypothetical protein Cj0140	99.8	70.4	83.5	67.2
Cj0141c	putative ABC transporter integral membrane protein	99.3	98.9	98.5	98.5
Cj0142c	putative ABC transporter ATP-binding protein	99.6	99.3	60.6	67.6
Cj0143c	putative periplasmic solute binding protein for ABC transport system	99.3	79.4	82.1	99.3
Cj0144	putative methyl-accepting chemotaxis signal transduction protein	0.0	0.0	99.7	71.8
Cj0145	putative TAT (Twin-Arginine Translocation) pathway signal sequence domain protein	98.8	99.5	100.0	100.0
Cj0146c	TrxB:thioredoxin reductase (1.8.1.9)	100.0	100.0	100.0	100.0
Cj0147c	TrxA:thioredoxin	100.0	99.0	100.0	100.0
Cj0148c	conserved hypothetical protein Cj0148c	100.0	100.0	66.1	100.0
Cj0149c	Hom:homoserine dehydrogenase (1.1.1.3)	99.8	99.8	90.8	90.8
Cj0150c	aminotransferase (2.6.1.1)	99.8	99.8	100.0	100.0
Cj0151c	putative periplasmic protein	99.3	99.6	100.0	100.0
Cj0152c	putative membrane protein	99.4	99.4	100.0	100.0
Cj0153c	putative rRNA methylase	99.6	100.0	100.0	100.0
Cj0154c	putative tetrapyrrole methylase family protein	100.0	100.0	100.0	100.0
Cj0155c	RpmE:50S ribosomal protein L31	100.0	100.0	100.0	100.0
Cj0156c	conserved hypothetical protein Cj0156c	100.0	100.0	100.0	100.0
Cj0157c	putative integral membrane protein	100.0	100.0	100.0	100.0
Cj0158c	putative haem-binding lipoprotein	99.3	26.2	26.2	26.2
Cj0159c	putative 6-pyruvoyl tetrahydropterin synthase (4.2.3.12)	100.0	99.5	99.5	99.5
Cj0160c	putative radical SAM domain protein	100.0	100.0	55.9	100.0
Cj0161c	MoaA:putative molybdenum cofactor biosynthesis protein A	100.0	91.2	91.2	91.2
Cj0162c	putative periplasmic protein	100.0	100.0	100.0	100.0
Cj0163c	hypothetical protein Cj0163c	100.0	100.0	100.0	100.0
Cj0164c	UbiA:putative 4-hydroxybenzoate octaprenyltransferase (2.5.1.-)	100.0	100.0	96.3	100.0
Cj0166	MiaA:tRNA delta(2)-isopentenylpyrophosphate transferase (2.5.1.8)	100.0	100.0	100.0	100.0
Cj0167c	putative integral membrane protein	100.0	100.0	100.0	100.0
Cj0168c	putative periplasmic protein	91.7	0.0	80.0	0.0
Cj0169	SodB:superoxide dismutase (Fe) (1.15.1.1)	100.0	100.0	100.0	100.0
Cj0170	hypothetical protein Cj0170	48.6	48.6	92.7	48.6
Cj0172c	putative saccharopine dehydrogenase (1.5.1.7)	100.0	100.0	100.0	100.0
Cj0173c	CfbpC:putative iron-uptake ABC transport system ATP-binding protein	99.7	99.7	99.7	99.7
Cj0174c	CfbpB:putative iron-uptake ABC transport system permease protein	100.0	100.0	100.0	52.6
Cj0175c	CfbpA:putative iron-uptake ABC transport system,periplasmic iron-binding protein	100.0	100.0	100.0	100.0
Cj0176c	putative lipoprotein	95.3	93.0	93.0	93.0
Cj0177	putative iron transport protein	100.0	49.5	49.5	94.7
Cj0178	putative TonB-denpendent outer membrane receptor	99.9	99.7	99.7	99.7
Cj0179	ExbB1:biopolymer transport protein	100.0	95.7	86.2	100.0
Cj0180	ExbD1:biopolymer transport protein	100.0	100.0	100.0	100.0
Cj0181	TonB1:TonB transport protein	98.8	81.0	81.0	81.0
Cj0182	putative transmembrane transport protein	99.5	58.6	58.6	58.6
Cj0183	putative integral membrane protein with haemolysin domain	100.0	100.0	100.0	100.0
Cj0184c	putative serine/threonine protein phosphatase	97.5	97.5	97.5	97.5
Cj0185c	putative phnA domain protein	98.6	98.6	98.6	98.6
Cj0186c	putative TerC family integral membrane protein	100.0	100.0	100.0	100.0
Cj0187c	PurN:phosphoribosylglycinamide formyltransferase (2.1.2.2)	100.0	100.0	100.0	100.0
Cj0188c	putative kinase	100.0	100.0	100.0	100.0
Cj0189c	conserved hypothetical protein Cj0189c	100.0	48.7	100.0	100.0
Cj0190c	conserved hypothetical protein Cj0190c	100.0	100.0	100.0	100.0
Cj0191c	Def:polypeptide deformylase (3.5.1.88)	100.0	100.0	100.0	100.0
Cj0192c	ClpP:ATP-dependent Clp protease proteolytic subunit (3.4.21.92)	100.0	100.0	100.0	100.0
Cj0193c	Tig:trigger factor (peptidyl-prolyl cis /trans isomerase, chaperone) (5.2.1.8)	100.0	100.0	100.0	100.0
Cj0194	FolE:GTP cyclohydrolase I (3.5.4.16)	100.0	100.0	94.2	100.0
Cj0195	FliI:flagellum-specific ATP synthase (3.6.3.14)	100.0	100.0	100.0	100.0
Cj0196c	PurF:amidophosphoribosyltransferase (2.4.2.14)	99.8	99.8	100.0	100.0
Cj0197c	DapB:dihydrodipicolinate reductase (1.3.1.26)	99.6	100.0	100.0	100.0
Cj0198c	helicase-like protein	99.5	100.0	100.0	100.0
Cj0199c	putative periplasmic protein	98.4	60.9	73.5	98.1
Cj0200c	putative periplasmic protein	100.0	100.0	100.0	100.0
Cj0201c	putative integral membrane protein	0.0	100.0	100.0	100.0
Cj0202c	hypothetical protein Cj0202c	0.0	100.0	96.6	100.0
Cj0203	putative citrate transporter	0.0	100.0	100.0	75.0
Cj0204	putative oligopeptide transporter, OPT family	99.8	99.8	99.8	97.6
Cj0205	UppP:undecaprenyl-diphosphatase (3.6.1.27)	100.0	100.0	100.0	100.0
Cj0206	ThrS:threonyl-tRNA synthetase (6.1.1.3)	100.0	100.0	100.0	100.0
Cj0207	InfC:translation initiation factor IF-3	100.0	51.7	51.7	100.0
Cj0208	putative DNA modification methylase (adenine-specific methyltransferase) (2.1.1.72)	100.0	100.0	100.0	100.0
Cj0223	pseudogene (putative IgA protease family protein) (3.4.21.72)	0.0	0.0	0.0	0.0
Cj0224	ArgC:N-acetyl-gamma-glutamyl-phosphate reductase (1.2.1.38)	99.7	100.0	100.0	100.0
Cj0225	putative acetyltransferase (2.3.-.-)	100.0	100.0	100.0	100.0
Cj0226	ArgB:acetylglutamate kinase (2.7.2.8)	99.3	99.3	99.3	99.3
Cj0227	ArgD:putative acetylornithine/succinyldiaminopimelate aminotransferase (2.6.1.11;2.6.1.17)	99.5	99.5	99.5	99.5
Cj0228c	Pcm:protein-L-isoaspartate O-methyltransferase (2.1.1.77)	100.0	100.0	100.0	100.0
Cj0229	putative acetyltransferase	100.0	100.0	100.0	100.0
Cj0230c	putative transferase protein (2.4.2.11)	99.8	99.8	99.8	99.8
Cj0231c	NrdB:ribonucleoside-diphosphate reductase beta chain (1.17.4.1)	100.0	100.0	100.0	100.0
Cj0232c	putative integral membrane protein	100.0	100.0	100.0	100.0
Cj0233c	PyrE:putative orotate phosphoribosyltransferase (2.4.2.10)	100.0	100.0	100.0	100.0
Cj0234c	Frr:ribosome recycling factor	98.9	98.9	98.9	98.9
Cj0235c	SecG:putative protein-export membrane protein	100.0	100.0	100.0	100.0
Cj0236c	putative integral membrane protein	100.0	100.0	100.0	100.0
Cj0237	CynT:carbonic anyhydrase (4.2.1.1)	100.0	100.0	100.0	100.0
Cj0238	putative mechanosensitive ion channel family protein	100.0	100.0	98.6	100.0
Cj0239c	NifU protein homolog	100.0	100.0	100.0	100.0
Cj0240c	IscS:cysteine desulfurase (NifS protein homolog) (2.8.1.7)	100.0	100.0	97.2	100.0
Cj0241c	putative iron-binding protein	100.0	100.0	100.0	100.0
Cj0243c	hypothetical protein Cj0243c	100.0	61.6	99.7	99.7
Cj0244	RpmI:50s ribosomal protein L35	100.0	98.4	98.4	98.4
Cj0245	RplT:50S ribosomal protein L20	100.0	100.0	100.0	100.0
Cj0246c	putative MCP-domain signal transduction protein	100.0	99.5	99.5	99.5
Cj0247c	hypothetical protein Cj0247c	96.2	96.2	96.2	96.2
Cj0248	hypothetical protein Cj0248	100.0	100.0	100.0	100.0
Cj0249	hypothetical protein Cj0249	99.4	99.4	99.4	99.4
Cj0250c	putative MFS (Major Facilitator Superfamily) transport protein	100.0	100.0	100.0	100.0
Cj0251c	highly acidic protein	100.0	100.0	100.0	100.0
Cj0252	MoaC:molybdenum cofactor biosynthesis protein C	100.0	100.0	100.0	100.0
Cj0253	hypothetical protein Cj0253	100.0	100.0	100.0	100.0
Cj0254	hypothetical protein Cj0254	97.9	85.0	97.9	97.9
Cj0255c	ExoA:exodeoxyribonuclease (3.1.11.2)	100.0	100.0	100.0	100.0
Cj0256	putative sulfatase family protein	99.6	100.0	100.0	82.2
Cj0257	DgkA:diacylglycerol kinase (2.7.1.107)	99.2	100.0	54.2	100.0
Cj0258	putative bacterial regulatory protein, ArsR family	100.0	100.0	100.0	100.0
Cj0259	PyrC:dihydroorotase (3.5.2.3)	99.1	100.0	100.0	100.0
Cj0260c	small hydrophobic protein	69.9	71.1	71.1	74.6
Cj0261c	putative SAM-dependent methyltransferase	97.5	76.2	90.4	100.0
Cj0262c	putative methyl-accepting chemotaxis signal transduction protein	0.0	93.2	93.2	93.2
Cj0263	ZupT:zinc transporter	99.3	80.8	80.8	80.8
Cj0264c	molybdopterin containing oxidoreductase	99.6	100.0	100.0	99.9
Cj0265c	putative cytochrome C-type haem-binding periplasmic protein	98.4	100.0	100.0	100.0
Cj0266c	putative integral membrane protein	100.0	100.0	100.0	100.0
Cj0267c	putative integral membrane protein	99.4	100.0	100.0	100.0
Cj0268c	putative transmembrane protein	99.7	100.0	100.0	100.0
Cj0269c	IlvE:branched-chain amino acid aminotransferase (2.6.1.42)	100.0	100.0	100.0	100.0
Cj0270	putative tautomerase family protein (5.3.2.-)	100.0	100.0	100.0	100.0
Cj0271	bacterioferritin comigratory protein homolog	98.0	100.0	100.0	100.0
Cj0272	conserved hypothetical protein Cj0272	99.7	97.8	100.0	100.0
Cj0273	FabZ:(3R)-hydroxymyristoyl-[acyl carrier protein] dehydratase (4.2.1.-)	100.0	100.0	100.0	100.0
Cj0274	LpxA:acyl-[acyl-carrier-protein]--UDP-N-acetylglucosam ine O-acyltransferase (2.3.1.129)	100.0	100.0	100.0	100.0
Cj0275	ClpX:ATP-dependent Clp protease ATP-binding subunit	97.6	97.6	97.6	97.6
Cj0276	MreB:homolog of E. coli rod shape-determining protein	99.7	99.7	99.7	99.7
Cj0277	MreC:homolog of E. coli rod shape-determining protein	94.8	94.8	94.8	100.0
Cj0279	CarB:carbamoyl-phosphate synthase large chain (6.3.5.5)	99.9	48.3	51.5	51.7
Cj0280	hypothetical protein Cj0280	100.0	100.0	100.0	100.0
Cj0281c	Tal:putative transaldolase (2.2.1.2)	100.0	62.5	62.5	62.5
Cj0282c	SerB:putative phosphoserine phosphatase (3.1.3.3)	100.0	100.0	100.0	100.0
Cj0283c	CheW:chemotaxis protein	100.0	100.0	100.0	100.0
Cj0284c	CheA:chemotaxis histidine kinase (2.7.3.-)	99.9	99.9	99.9	99.9
Cj0285c	CheV:chemotaxis protein (2.7.3.-)	100.0	100.0	100.0	99.7
Cj0286c	hypothetical protein Cj0286c	100.0	62.9	100.0	62.9
Cj0287c	GreA:transcription elongation factor	100.0	100.0	100.0	100.0
Cj0288c	LpxB:lipid-A-disaccharide synthase (2.4.1.182)	100.0	100.0	100.0	100.0
Cj0289c	Peb3:major antigenic peptide PEB3	100.0	99.6	99.6	99.6
Cj0292c	GlpT:pseudogene (putative glycerol-3-phosphate transporter)	0.0	0.0	0.0	0.0
Cj0293	SurE:multifunctional protein SurE homolog (3.1.3.5)	100.0	100.0	100.0	100.0
Cj0294	putative MoeB/ThiF family protein	99.5	99.5	99.5	99.5
Cj0295	putative acetyltransferase (2.3.1.-)	93.4	100.0	100.0	100.0
Cj0296c	PanD:aspartate 1-decarboxylase precursor (4.1.1.11)	100.0	100.0	100.0	100.0
Cj0297c	PanC:pantoate--beta-alanine ligase (6.3.2.1)	100.0	100.0	100.0	100.0
Cj0298c	PanB:3-methyl-2-oxobutanoate hydroxymethyltransferase (2.1.2.11)	100.0	100.0	100.0	100.0
Cj0299	putative periplasmic beta-lactamase (3.5.2.6)	100.0	62.3	62.3	62.3
Cj0300c	ModC:putative molybdenum transport ATP-binding protein	100.0	68.0	68.0	100.0
Cj0301c	ModB:putative molybdenum transport system permease protein	100.0	100.0	92.4	100.0
Cj0302c	putative molybdenum-pterin binding protein	100.0	100.0	100.0	100.0
Cj0303c	ModA:putative molybdate-binding lipoprotein	100.0	100.0	100.0	100.0
Cj0304c	BioC:putative biotin synthesis protein	100.0	100.0	100.0	100.0
Cj0305c	conserved hypothetical protein Cj0305c	100.0	100.0	100.0	100.0
Cj0306c	BioF:8-amino-7-oxononanoate synthase (2.3.1.47)	100.0	62.1	62.1	62.1
Cj0307	BioA:adenosylmethionine-8-amino-7-oxononanoate aminotransferase (2.6.1.62)	100.0	100.0	100.0	100.0
Cj0308c	BioD:putative dethiobiotin synthetase (6.3.3.3)	100.0	100.0	100.0	100.0
Cj0309c	putative efflux protein	100.0	100.0	100.0	100.0
Cj0310c	putative efflux protein	100.0	100.0	100.0	100.0
Cj0311	RplY:putative 50S ribosomal protein L25 (general stress protein Ctc)	100.0	100.0	100.0	100.0
Cj0312	Pth:peptidyl-tRNA hydrolase (3.1.1.29)	100.0	100.0	100.0	100.0
Cj0313	putative integral membrane protein	100.0	100.0	100.0	91.2
Cj0314	LysA:diaminopimelate decarboxylase (4.1.1.20)	100.0	100.0	100.0	100.0
Cj0315	putative HAD-superfamily hydrolase, subfamily IIA	100.0	100.0	100.0	100.0
Cj0316	PheA:chorismate mutase/prephenate dehydratase (4.2.1.51;5.4.99.5)	100.0	100.0	100.0	100.0
Cj0317	HisC:histidinol-phosphate aminotransferase (2.6.1.9)	100.0	100.0	100.0	100.0
Cj0318	FliF:flagellar M-ring protein	100.0	84.1	84.1	100.0
Cj0319	FliG:flagellar motor switch protein	100.0	100.0	100.0	100.0
Cj0320	FliH:putative flagellar assembly protein	100.0	100.0	100.0	100.0
Cj0321	Dxs:L-deoxy-D-xylulose-5-phosphate synthase (2.2.1.7)	100.0	100.0	98.9	100.0
Cj0322	PerR:peroxide stress regulator	99.3	99.3	99.3	99.3
Cj0323	hypothetical protein Cj0323	100.0	100.0	51.8	49.0
Cj0324	UbiE:ubiquinone/menaquinone biosynthesis methlytransferase (2.1.1.-)	100.0	100.0	100.0	100.0
Cj0325	XseA:exodeoxyribonuclease VII large subunit (3.1.11.6)	100.0	100.0	100.0	100.0
Cj0326	SerC:phosphoserine aminotransferase (2.6.1.52)	100.0	100.0	100.0	100.0
Cj0327	putative endoribonuclease L-PSP family protein	100.0	100.0	100.0	100.0
Cj0328c	FabH:3-oxoacyl-[acyl-carrier-protein] synthase	100.0	99.7	99.7	99.7
Cj0329c	PlsX:putative fatty acid/phospholipid synthesis protein	100.0	100.0	68.3	100.0
Cj0330c	RpmF:50S ribosomal protein L32	100.0	100.0	100.0	100.0
Cj0331c	hypothetical protein Cj0331c	98.3	100.0	100.0	100.0
Cj0332c	Ndk:nucleoside diphosphate kinase (2.7.4.6)	100.0	100.0	100.0	100.0
Cj0333c	FdxA:ferredoxin	100.0	100.0	100.0	100.0
Cj0334	AhpC:alkyl hydroperoxide reductase (3.4.-.-)	99.5	100.0	100.0	100.0
Cj0335	FlhB:flagellar biosynthetic protein	99.7	100.0	100.0	100.0
Cj0336c	MotB:putative flagellar motor protein	100.0	100.0	100.0	100.0
Cj0337c	MotA:putative flagellar motor proton channel	100.0	100.0	100.0	100.0
Cj0338c	PolA:DNA polymerase I (2.7.7.7)	100.0	100.0	64.1	100.0
Cj0339	putative MFS (Major Facilitator Superfamily) transport protein	99.8	99.8	99.8	99.8
Cj0340	putative nucleoside hydrolase	100.0	100.0	100.0	100.0
Cj0341c	putative integral membrane protein	100.0	70.1	100.0	100.0
Cj0342c	UvrA:excinuclease ABC subunit A	100.0	100.0	100.0	100.0
Cj0343c	putative integral membrane protein	100.0	100.0	100.0	100.0
Cj0344	hypothetical protein Cj0344	100.0	97.6	100.0	100.0
Cj0345	TrpE:putative anthranilate synthase component I (4.1.3.27)	100.0	100.0	98.6	100.0
Cj0346	TrpD (trpGD):anthranilate synthase component II (4.1.3.27)	100.0	100.0	100.0	100.0
Cj0347	TrpF:N-(5'-phosphoribosyl)anthranilate isomerase (5.3.1.24)	100.0	100.0	100.0	100.0
Cj0348	TrpB:tryptophan synthase beta chain (4.2.1.20)	100.0	100.0	100.0	100.0
Cj0349	TrpA:tryptophan synthase alpha chain (4.2.1.20)	100.0	63.9	63.9	63.9
Cj0350	hypothetical protein Cj0350	100.0	100.0	100.0	100.0
Cj0351	FliN:flagellar motor switch protein	100.0	100.0	100.0	100.0
Cj0352	putative transmembrane protein	99.2	87.2	87.2	87.2
Cj0353c	phosphatase (3.6.1.11;3.6.1.40)	99.6	67.2	67.2	67.2
Cj0354c	FdxB:ferredoxin	100.0	100.0	100.0	100.0
Cj0355c	two-component regulator	99.1	99.1	99.1	99.1
Cj0356c	FolB:putative dihydroneopterin aldolase (4.1.2.25)	100.0	87.3	95.4	95.4
Cj0357c	putative integral membrane protein	99.5	100.0	100.0	100.0
Cj0358	putative cytochrome C551 peroxidase (1.11.1.5)	99.7	100.0	100.0	100.0
Cj0360	GlmM:phosphoglucosamine mutase (5.4.2.10)	99.6	99.6	99.6	99.6
Cj0361	LspA:lipoprotein signal peptidase (3.4.23.36)	100.0	100.0	100.0	100.0
Cj0362	putative integral membrane protein	100.0	100.0	100.0	100.0
Cj0363c	HemN:putative oxygen-independent coproporphyrinogen III oxidase (1.3.99.22)	99.8	99.8	99.8	99.8
Cj0364	hypothetical protein Cj0364	100.0	100.0	100.0	100.0
Cj0365c	CmeC:outer membrane channel protein CmeC (multidrug efflux system CmeABC)	100.0	100.0	100.0	100.0
Cj0366c	CmeB:inner membrane efflux transporter CmeB (multidrug efflux system CmeABC)	100.0	99.9	99.4	99.4
Cj0367c	CmeA:periplasmic fusion protein CmeA (multidrug efflux system CmeABC)	100.0	70.3	100.0	100.0
Cj0368c	CmeR:transcriptional regulator CmeR	100.0	100.0	100.0	100.0
Cj0369c	putative ferredoxin domain-containing integral membrane protein	100.0	100.0	100.0	100.0
Cj0370	RpsU:30S ribosomal protein S21	100.0	0.0	0.0	0.0
Cj0371	putative flagellar motility protein	100.0	100.0	100.0	100.0
Cj0372	putative glutathionylspermidine synthase (6.3.1.8)	100.0	100.0	100.0	100.0
Cj0373	putative D-2-hydroxyacid dehydrogenase	100.0	99.7	99.7	99.7
Cj0374	conserved hypothetical protein Cj0374	100.0	98.2	98.2	98.2
Cj0375	putative lipoprotein	99.4	93.7	93.7	93.7
Cj0376	putative periplasmic protein	100.0	99.3	99.3	99.3
Cj0377	putative AAA family ATPase	99.8	99.6	99.6	99.6
Cj0378c	putative ferric reductase-like transmembrane protein. Functional classification-Membranes,lipoproteins and porins	93.2	93.2	52.6	93.2
Cj0379c	putative molybdenum containing oxidoreductase	100.0	100.0	100.0	100.0
Cj0380c	hypothetical protein Cj0380c	98.1	44.0	36.0	36.0
Cj0381c	PyrF:orotidine 5'-phosphate decarboxylase (4.1.1.23)	100.0	100.0	100.0	100.0
Cj0382c	NusB:transcription termination protein	100.0	30.3	28.8	28.8
Cj0383c	RibH:6,7-dimethyl-8-ribityllumazine synthase (2.5.1.9)	100.0	99.4	99.4	99.4
Cj0384c	KdsA:3-deoxy-8-phosphooctulonate synthase (2.5.1.55)	100.0	100.0	100.0	100.0
Cj0385c	putative integral membrane protein	99.7	95.5	99.7	99.7
Cj0386	putative GTP-binding protein	100.0	100.0	100.0	100.0
Cj0387	AroK:shikimate kinase (2.7.1.71)	99.4	98.8	99.4	98.8
Cj0388	TrpS:tryptophanyl-tRNA synthetase (6.1.1.2)	100.0	65.5	65.5	65.5
Cj0389	SerS:seryl-tRNA synthetase (6.1.1.11)	100.0	89.3	89.3	89.3
Cj0390	putative transmembrane protein	99.8	100.0	52.3	52.3
Cj0391c	hypothetical protein Cj0391c	100.0	100.0	100.0	100.0
Cj0392c	Pyk:pyruvate kinase (2.7.1.40)	100.0	100.0	100.0	100.0
Cj0393c	Mqo:putative malate:quinone oxidoreductase (1.1.99.16)	100.0	100.0	46.4	100.0
Cj0394c	putative transcriptional activator	100.0	47.8	100.0	100.0
Cj0395c	hypothetical protein Cj0395c	100.0	100.0	100.0	100.0
Cj0396c	putative lipoprotein	100.0	100.0	100.0	100.0
Cj0397c	hypothetical protein Cj0397c	100.0	100.0	100.0	100.0
Cj0398	GatC:Glu-tRNAGln amidotransferase subunit C (6.3.5.-)	100.0	100.0	100.0	100.0
Cj0399	colicin V production protein homolog	100.0	100.0	100.0	100.0
Cj0400	Fur:ferric uptake regulator	100.0	100.0	100.0	100.0
Cj0401	LysS:lysyl-tRNA synthetase (6.1.1.6)	100.0	100.0	100.0	100.0
Cj0402	GlyA:serine hydroxymethyltransferase (2.1.2.1)	100.0	100.0	100.0	100.0
Cj0403	hypothetical protein Cj0403	100.0	97.8	97.8	97.8
Cj0404	putative transmembrane protein	100.0	84.9	84.9	84.9
Cj0405	AroE:shikimate 5-dehydrogenase (1.1.1.25)	99.6	99.6	99.6	99.6
Cj0406c	putative lipoprotein	100.0	100.0	100.0	100.0
Cj0407	Lgt:prolipoprotein diacylglyceryl transferase (2.4.99.-)	100.0	100.0	100.0	100.0
Cj0408	FrdC:fumarate reductase cytochrome B subunit	100.0	100.0	100.0	100.0
Cj0409	FrdA:fumarate reductase flavoprotein subunit (1.3.99.1)	100.0	100.0	100.0	100.0
Cj0410	FrdB:fumarate reductase iron-sulfur protein (1.3.99.1)	100.0	100.0	100.0	100.0
Cj0411	putative ATP/GTP binding protein	100.0	72.3	72.3	100.0
Cj0412	putative ATP/GTP binding protein	100.0	99.8	95.4	95.4
Cj0413	putative periplasmic protein	100.0	100.0	57.7	100.0
Cj0414	putative oxidoreductase subunit	100.0	100.0	100.0	100.0
Cj0415	putative GMC oxidoreductase subunit	100.0	100.0	100.0	100.0
Cj0416	hypothetical protein Cj0416	0.0	0.0	0.0	0.0
Cj0417	hypothetical protein Cj0417	100.0	66.7	70.0	70.0
Cj0418c	hypothetical protein Cj0418c	100.0	100.0	100.0	100.0
Cj0419	putative histidine triad (HIT) family protein	99.2	72.3	100.0	99.2
Cj0420	putative periplasmic protein	100.0	69.5	100.0	78.9
Cj0421c	putative integral membrane protein	100.0	86.8	44.7	44.7
Cj0422c	putative H-T-H containing protein	100.0	100.0	100.0	88.4
Cj0423	putative integral membrane protein	100.0	98.7	98.7	98.7
Cj0424	putative acidic periplasmic protein	100.0	55.2	55.2	54.0
Cj0425	putative periplasmic protein	100.0	100.0	100.0	100.0
Cj0426	putative ABC transporter ATP-binding protein	100.0	99.8	99.8	99.8
Cj0427	hypothetical protein Cj0427	99.1	99.1	99.1	99.1
Cj0428	hypothetical protein Cj0428	100.0	99.2	99.2	99.2
Cj0429c	conserved hypothetical protein Cj0429c	100.0	99.0	99.0	99.0
Cj0430	putative integral membrane protein	99.8	79.4	79.4	69.4
Cj0431	putative periplasmic ATP/GTP-binding protein	83.3	80.4	80.4	80.4
Cj0432c	MurD:UDP-N-acetylmuramoylalanine--D-glutamate ligase (6.3.2.9)	100.0	99.8	99.8	99.8
Cj0433c	MraY:phospho-N-acetylmuramoyl-pentapeptide-transferase (2.7.8.13)	100.0	100.0	100.0	100.0
Cj0434	Pgm:2,3-bisphosphoglycerate-independent phosphoglycerate mutase (5.4.2.1)	99.8	100.0	100.0	100.0
Cj0435	FabG:3-oxoacyl-[acyl-carrier protein] reductase (1.1.1.100)	100.0	100.0	100.0	100.0
Cj0436	putative pyridoxamine 5'-phosphate oxidase (1.4.3.5)	100.0	99.3	99.3	99.3
Cj0437	SdhA:succinate dehydrogenase flavoprotein subunit (1.3.99.1)	100.0	100.0	100.0	100.0
Cj0438	SdhB:putative succinate dehydrogenase iron-sulfur protein (1.3.5.1)	99.7	99.7	99.7	99.7
Cj0439	SdhC:putative succinate dehydrogenase subunit C (1.3.99.1)	100.0	100.0	100.0	100.0
Cj0440c	putative transcriptional regulator	100.0	99.5	99.5	99.5
Cj0441	AcpP:acyl carrier protein	100.0	100.0	100.0	100.0
Cj0442	FabF:3-oxoacyl-[acyl-carrier-protein] synthase (2.3.1.41)	100.0	100.0	100.0	100.0
Cj0443	AccA:acetyl-coenzyme A carboxylase carboxyl transferase subunit alpha (6.4.1.2)	100.0	100.0	100.0	100.0
Cj0444	pseudogene (putative TonB-denpendent outer membrane receptor)	0.0	0.0	0.0	0.0
Cj0447	putative NUDIX hydrolase family protein	100.0	100.0	100.0	100.0
Cj0448c	putative MCP-type signal transduction protein	100.0	100.0	100.0	80.0
Cj0449c	conserved hypothetical protein Cj0449c	100.0	100.0	100.0	100.0
Cj0450c	RpmB:50S ribosomal protein L28	100.0	100.0	100.0	100.0
Cj0451	Rep:ribulose-phosphate 3-epimerase (5.1.3.1)	100.0	100.0	100.0	100.0
Cj0452	DnaQ:exonuclease, dna polymerase III epsilon subunit (2.7.7.7)	97.3	100.0	100.0	100.0
Cj0453	ThiC:thiamin biosynthesis protein ThiC	99.5	100.0	100.0	100.0
Cj0454c	putative membrane protein	90.5	91.0	91.0	91.0
Cj0455c	putative membrane protein	65.1	65.1	65.1	65.1
Cj0456c	hypothetical protein Cj0456c	99.7	100.0	100.0	100.0
Cj0457c	putative lipoprotein	96.8	67.9	67.9	67.9
Cj0458c	MiaB:putative tRNA 2-methylthioadenosine synthase	100.0	68.6	100.0	100.0
Cj0459c	hypothetical protein Cj0459c	100.0	90.9	90.9	90.9
Cj0460	NusA:transcription termination factor	100.0	100.0	100.0	100.0
Cj0461c	putative MFS (Major Facilitator Superfamily) transport protein	100.0	77.7	100.0	100.0
Cj0462	putative radical SAM domain protein	100.0	100.0	100.0	100.0
Cj0463	zinc protease-like protein	100.0	100.0	100.0	100.0
Cj0464	RecG:ATP-dependent DNA helicase (3.6.1.-)	100.0	51.4	96.5	50.7
Cj0465c	Ctb:group III truncated haemoglobin	100.0	0.0	100.0	100.0
Cj0466	NssR:transcriptional regulator	100.0	100.0	100.0	100.0
Cj0467	amino-acid ABC transporter integral membrane protein	100.0	100.0	89.7	100.0
Cj0468	amino-acid ABC transporter integral membrane protein	100.0	100.0	100.0	100.0
Cj0469	amino-acid ABC transporter ATP-binding protein	100.0	100.0	100.0	100.0
Cj0470	Tuf:elongation factor TU	100.0	100.0	100.0	100.0
Cj0471	RpmG:50S ribosomal protein L33	100.0	63.5	100.0	100.0
Cj0472	SecE:preprotein translocase SecE subunit	100.0	100.0	100.0	100.0
Cj0473	NusG:transcription antitermination protein	100.0	100.0	100.0	100.0
Cj0474	RplK:50S ribosomal protein L11	100.0	100.0	100.0	100.0
Cj0475	RplA:50S ribosomal protein L1	100.0	100.0	100.0	100.0
Cj0476	RplJ:50S ribosomal protein L10	100.0	100.0	100.0	100.0
Cj0477	RplL:50S ribosomal protein L7/L12	100.0	100.0	100.0	100.0
Cj0478	RpoB:DNA-directed RNA polymerase beta chain (2.7.7.6)	99.9	99.8	99.8	99.8
Cj0479	RpoC:DNA-directed RNA polymerase beta' chain (2.7.7.6)	99.9	100.0	100.0	100.0
Cj0480c	putative transcriptional regulator	100.0	93.3	57.3	71.9
Cj0481	DapA:putative dihydrodipicolinate synthase (4.2.1.52)	100.0	100.0	100.0	100.0
Cj0482	UxaA':putative altronate hydrolase N-terminus (4.2.1.7)	100.0	98.9	98.9	98.9
Cj0483	UxaA':putative altronate hydrolase C-terminus (4.2.1.7)	99.2	98.7	98.7	98.7
Cj0484	putative MFS (Major Facilitator Superfamily) transport protein	73.4	73.4	73.4	73.4
Cj0485	putative oxidoreductase	100.0	100.0	100.0	100.0
Cj0486	putative sugar transporter	100.0	100.0	100.0	100.0
Cj0487	putative amidohydrolase	100.0	100.0	100.0	100.0
Cj0488	conserved hypothetical protein Cj0488	99.0	87.4	87.4	87.4
Cj0489	Ald':putative aldehyde dehydrogenase N-terminus (1.2.1.22)	100.0	100.0	100.0	100.0
Cj0490	Ald':putative aldehyde dehydrogenase C-terminus (1.2.1.22)	100.0	100.0	100.0	100.0
Cj0491	RpsL:30S ribosomal protein S12	100.0	100.0	100.0	100.0
Cj0492	RpsG:30S ribosomal protein S7	100.0	100.0	100.0	100.0
Cj0493	FusA:elongation factor G	100.0	100.0	100.0	100.0
Cj0494	putative exporting protein	98.0	98.0	98.0	98.0
Cj0495	putative methyltransferase domain protein	100.0	100.0	100.0	100.0
Cj0496	conserved hypothetical protein Cj0496	99.2	99.2	99.2	99.2
Cj0497	putative lipoprotein	100.0	100.0	100.0	70.8
Cj0498	TrpC:indole-3-glycerol phosphate synthase (4.1.1.48)	100.0	100.0	100.0	100.0
Cj0499	putative histidine triad (HIT) family protein	100.0	100.0	100.0	100.0
Cj0500	putative rhodanese-like domain protein	100.0	99.4	99.4	99.4
Cj0501	pseudogene (ammonium transporter)	0.0	0.0	0.0	0.0
Cj0503c	HemH:putative ferrochelatase (4.99.1.1)	100.0	98.7	98.7	98.7
Cj0504c	putative oxidoreductase	99.7	99.7	99.7	99.7
Cj0505c	putative aminotransferase (degT family). Functional classification-Misc	98.6	98.6	98.6	98.6
Cj0506	AlaS:alanyl-tRNA synthetase (6.1.1.7)	99.9	99.9	99.9	99.9
Cj0507	Maf:Maf-like protein	100.0	100.0	100.0	100.0
Cj0508	PbpA:penicillin-binding protein	99.4	99.7	99.7	99.7
Cj0509c	ClpB:ATP-dependent Clp protease ATP-binding subunit	99.9	100.0	100.0	100.0
Cj0510c	conserved hypothetical protein Cj0510c	100.0	100.0	100.0	100.0
Cj0511	putative secreted protease	100.0	91.7	98.9	98.9
Cj0512	PurC:phosphoribosylaminoimidazole-succinocarboxamide synthase (6.3.2.6)	99.6	100.0	100.0	100.0
Cj0513	PurS:phosphoribosylformylglycinamidine (FGAM) synthase	100.0	100.0	100.0	100.0
Cj0514	PurQ:phosphoribosylformylglycinamidine synthase I (6.3.5.3)	93.3	96.0	96.0	96.0
Cj0515	putative periplasmic protein	99.0	97.3	100.0	97.3
Cj0516	PlsC:putative 1-acyl-SN-glycerol-3-phosphate acyltransferase (2.3.1.51)	100.0	94.3	94.3	94.3
Cj0517	CrcB:CrcB protein homolog	98.4	100.0	100.0	100.0
Cj0518	HtpG:hsp90 family heat shock protein	99.3	100.0	100.0	100.0
Cj0519	putative rhodanese-like domain protein	97.1	100.0	100.0	100.0
Cj0520	putative membrane protein	98.6	100.0	100.0	100.0
Cj0522	putative Na+/Pi cotransporter protein	0.0	95.8	95.8	95.8
Cj0523	putative membrane protein	0.0	100.0	100.0	100.0
Cj0524	hypothetical protein Cj0524	39.2	100.0	100.0	100.0
Cj0525c	PbpB:putative penicillin-binding protein	99.0	96.3	100.0	81.1
Cj0526c	FliE:flagellar hook-basal body complex protein	100.0	100.0	100.0	100.0
Cj0527c	FlgC:flagellar basal-body rod protein	100.0	100.0	100.0	100.0
Cj0528c	FlgB:flagellar basal-body rod protein	98.6	100.0	100.0	100.0
Cj0529c	putative aminodeoxychorismate lyase family protein	99.7	46.2	100.0	77.8
Cj0530	putative periplasmic protein	99.8	100.0	90.9	100.0
Cj0531	Icd:isocitrate dehydrogenase (1.1.1.42)	95.6	100.0	100.0	100.0
Cj0532	Mdh:malate dehydrogenase (1.1.1.37)	100.0	100.0	100.0	100.0
Cj0533	SucC:succinyl-coA synthetase beta chain (6.2.1.5)	99.2	100.0	100.0	100.0
Cj0534	SucD:succinyl-coA synthetase alpha chain (6.2.1.5)	100.0	100.0	100.0	100.0
Cj0535	OorD:OORD subunit of 2-oxoglutarate:acceptor oxidoreductase	99.0	100.0	100.0	100.0
Cj0536	OorA:OORA subunit of 2-oxoglutarate:acceptor oxidoreductase	100.0	100.0	100.0	100.0
Cj0537	OorB:OORB subunit of 2-oxoglutarate:acceptor oxidoreductase	100.0	100.0	100.0	100.0
Cj0538	OorC:OORC subunit of 2-oxoglutarate:acceptor oxidoreductase	100.0	100.0	100.0	100.0
Cj0539	hypothetical protein Cj0539	100.0	100.0	100.0	100.0
Cj0540	putative exporting protein	99.4	100.0	93.8	93.8
Cj0541	polyprenyl synthetase (2.5.1.-)	99.7	100.0	100.0	100.0
Cj0542	HemA:glutamyl-tRNA reductase (1.2.1.70)	99.8	100.0	100.0	54.4
Cj0543	ProS:prolyl-tRNA synthetase (6.1.1.15)	99.3	99.8	99.8	99.8
Cj0544	putative integral memnbrane protein	100.0	100.0	100.0	71.3
Cj0545	HemC:porphobilinogen deaminase (2.5.1.61)	100.0	100.0	100.0	100.0
Cj0546	UbiD:putative 3-octaprenyl-4-hydroxybenzoate carboxy-lyase (4.1.1.-)	99.7	82.8	100.0	100.0
Cj0547	FlaG:flagellar protein	100.0	100.0	100.0	100.0
Cj0548	FliD:flagellar hook-associated protein	100.0	100.0	100.0	100.0
Cj0549	FliS:flagellar protein	100.0	100.0	100.0	100.0
Cj0550	hypothetical protein Cj0550	100.0	87.9	100.0	87.9
Cj0551	Efp:elongation factor P	100.0	100.0	100.0	100.0
Cj0552	putative membrane protein	100.0	100.0	100.0	100.0
Cj0553	putative integral membrane protein	100.0	100.0	100.0	100.0
Cj0554	hypothetical protein Cj0554	99.7	99.7	99.7	99.7
Cj0555	putative dicarboxylate carrier protein MatC	100.0	99.3	99.3	99.3
Cj0556	putative amidohydrolase family protein	100.0	100.0	100.0	100.0
Cj0557c	putative integral membrane protein	100.0	100.0	100.0	100.0
Cj0558c	ProA:gamma-glutamyl phosphate reductase (1.2.1.41)	100.0	100.0	100.0	100.0
Cj0559	putative pyridine nucleotide-disulphide oxidoreductase	100.0	99.7	99.7	99.7
Cj0560	putative MATE family transport protein	100.0	100.0	100.0	100.0
Cj0561c	putative periplasmic protein	99.7	100.0	100.0	100.0
Cj0562	DnaB:replicative DNA helicase (3.6.1.-)	100.0	100.0	100.0	100.0
Cj0563	hypothetical protein Cj0563	100.0	93.0	93.0	93.0
Cj0564	putative integral membrane protein	100.0	0.0	0.0	0.0
Cj0565	pseudogene (conserved hypothetical protein)	0.0	0.0	0.0	0.0
Cj0566	hypothetical protein Cj0566	0.0	86.8	94.5	94.5
Cj0567	hypothetical protein Cj0567	100.0	0.0	100.0	100.0
Cj0568	hypothetical protein Cj0568	100.0	54.8	54.8	54.8
Cj0569	hypothetical protein Cj0569	100.0	100.0	100.0	71.3
Cj0570	putative ATP/GTP binding protein	67.6	100.0	72.4	100.0
Cj0571	putative transcriptional regulator	99.3	100.0	100.0	100.0
Cj0572	RibA:GTP cyclohydrolase II / 3,4-dihydroxy-2-butanone 4-phosphate synthase (3.5.4.25)	100.0	100.0	100.0	100.0
Cj0573	putative GatB/Yqey family protein	99.3	99.3	99.3	99.3
Cj0574	IlvI:acetolactate synthase large subunit (2.2.1.6)	100.0	100.0	100.0	100.0
Cj0575	IlvH:acetolactate synthase small subunit (2.2.1.6)	100.0	100.0	100.0	100.0
Cj0576	LpxD:UDP-3-O-[3-hydroxymyristoyl] glucosamine N-acyltransferase (2.3.1.-)	100.0	100.0	100.0	100.0
Cj0577c	QueA:S-adenosylmethionine:tRNA ribosyltransferase-isomerase (5.-.-.-)	100.0	100.0	100.0	100.0
Cj0578c	TatC:sec-independant protein translocase	99.6	100.0	100.0	100.0
Cj0579c	TatB:sec-independant protein translocase	100.0	100.0	100.0	100.0
Cj0580c	HemN:putative oxygen-independent coproporphyrinogen III oxidase (1.3.99.22)	100.0	93.9	93.9	76.6
Cj0581	NudH:putative NUDIX hydrolase family protein (3.6.1.-)	99.4	100.0	100.0	100.0
Cj0582	LysC:aspartokinase, alpha and beta subunits (2.7.2.4)	100.0	100.0	100.0	100.0
Cj0583	hypothetical protein Cj0583	100.0	100.0	100.0	100.0
Cj0584	hypothetical protein Cj0584	100.0	100.0	100.0	100.0
Cj0585	FolP:dihydropteroate synthase (2.5.1.15)	100.0	100.0	100.0	100.0
Cj0586	LigA:DNA ligase (6.5.1.2)	100.0	100.0	100.0	100.0
Cj0587	putative integral membrane protein	100.0	100.0	100.0	100.0
Cj0588	TlyA:putative haemolysin	100.0	74.3	100.0	100.0
Cj0589	RibF:putative riboflavin kinase/FMN adenylyltransferase (2.7.1.26;2.7.7.2)	100.0	93.3	99.6	99.6
Cj0590	putative SAM-dependent methyltransferase	100.0	99.6	99.6	99.6
Cj0591c	putative lipoprotein	100.0	97.3	97.3	97.3
Cj0592c	putative periplasmic protein	100.0	68.1	63.9	99.3
Cj0593c	putative integral membrane protein	100.0	100.0	100.0	100.0
Cj0594c	putative DNA/RNA non-specific endonuclease (3.1.30.-)	99.1	100.0	100.0	100.0
Cj0595c	Nth:endonuclease III (4.2.99.18)	99.0	100.0	100.0	100.0
Cj0596	Peb4-cbf2:major antigenic peptide PEB-cell binding factor	100.0	100.0	100.0	100.0
Cj0597	Fba:fructose-bisphosphate aldolase (4.1.2.13)	100.0	100.0	100.0	100.0
Cj0598	putative membrane protein	100.0	100.0	100.0	100.0
Cj0599	putative OmpA family membrane protein	100.0	99.7	99.7	99.7
Cj0600	hypothetical protein Cj0600	100.0	100.0	100.0	100.0
Cj0601c	putative sodium-dependent transmembrane transport protein	100.0	99.8	99.8	99.8
Cj0602c	MOSC-domain containing protein	100.0	99.5	99.5	99.5
Cj0603c	DsbD:putative thiol:disulphide interchange protein (1.8.1.8)	100.0	96.6	96.6	100.0
Cj0604	putative polyphosphate kinase	99.3	100.0	100.0	100.0
Cj0605	putative amidohydrolase	100.0	100.0	100.0	100.0
Cj0606	putative secretion protein HlyD	100.0	100.0	84.9	100.0
Cj0607	ABC-type transmembrane transport protein	100.0	99.8	99.8	99.8
Cj0608	putative outer membrane efflux protein	100.0	99.6	99.6	99.6
Cj0609c	possible periplasmic protein	98.7	99.0	98.7	98.7
Cj0610c	putative periplasmic protein	99.1	92.6	92.6	92.6
Cj0611c	putative acyltransferase family protein	99.3	99.3	93.0	99.6
Cj0612c	Cft:ferritin	100.0	100.0	100.0	100.0
Cj0613	PstS:putative periplasmic phosphate binding protein	99.4	96.4	96.4	96.4
Cj0614	PstC:putative phosphate transport system permease protein	100.0	94.1	100.0	100.0
Cj0615	PstA:putative phosphate transport system permease protein	99.4	93.9	99.4	93.9
Cj0616	PstB:phosphate transport ATP-binding protein (3.6.3.27)	100.0	96.3	100.0	100.0
Cj0617	hypothetical protein Cj0617 (617 family)	63.8	100.0	100.0	0.0
Cj0618	hypothetical protein Cj0618 (617 family)	65.6	100.0	100.0	52.7
Cj0619	putative MATE family transport protein	98.9	99.5	99.5	99.5
Cj0620	conserved hypothetical protein Cj0620	98.1	98.6	98.6	98.6
Cj0621	hypothetical protein Cj0621	98.8	77.7	99.6	77.7
Cj0622	HypF:carbamoyltransferase (2.1.3.-)	99.7	99.7	60.6	99.7
Cj0623	HypB:hydrogenase isoenzymes formation protein	98.4	99.6	99.6	99.6
Cj0624	HypC:hydrogenase isoenzymes formation protein	100.0	100.0	100.0	100.0
Cj0625	HypD:hydrogenase isoenzymes formation protein	99.7	100.0	100.0	100.0
Cj0626	HypE:hydrogenase isoenzymes formation protein	99.7	99.7	99.7	99.7
Cj0627	HypA:hydrogenase expression/formation protein	98.2	99.1	99.1	99.1
Cj0628	putative lipoprotein	0.0	72.0	95.9	95.8
Cj0630c	HolA:putative DNA polymerase III, delta subunit	99.4	64.8	98.1	98.1
Cj0631c	putative ribonuclease	100.0	99.2	99.2	99.2
Cj0632	IlvC:ketol-acid reductoisomerase (1.1.1.86)	100.0	100.0	100.0	100.0
Cj0633	putative periplasmic protein	100.0	99.7	99.7	99.7
Cj0634	DprA:DNA processing protein A	98.8	98.4	98.4	98.4
Cj0635	putative holliday junction resolvase	99.2	100.0	100.0	100.0
Cj0636	NOL1/NOP2/sun family protein	95.5	93.8	93.8	93.8
Cj0637c	MrsA:putative peptide methionine sulfoxide reductase (1.8.4.6)	100.0	98.8	98.8	98.8
Cj0638c	Ppa:inorganic pyrophosphatase (3.6.1.1)	100.0	100.0	100.0	100.0
Cj0639c	Adk:adenylate kinase (2.7.4.3)	100.0	98.4	98.4	98.4
Cj0640c	AspS:aspartyl-tRNA synthetase (6.1.1.12)	99.7	99.0	99.0	99.0
Cj0641	putative inorganic polyphosphate/ATP-NAD kinase (2.7.1.23)	100.0	100.0	100.0	100.0
Cj0642	RecN:putative DNA repair protein	99.8	79.9	98.4	56.8
Cj0643	CbrR:two-component response regulator	100.0	99.8	99.8	99.8
Cj0644	putative TatD-related deoxyribonuclease protein	100.0	99.6	99.6	99.6
Cj0645	putative secreted transglycosylase (3.2.1.-)	100.0	100.0	100.0	100.0
Cj0646	putative lipoprotein	100.0	100.0	100.0	100.0
Cj0647	putative HAD-superfamily hydrolase	100.0	100.0	100.0	100.0
Cj0648	putative membrane protein	100.0	100.0	100.0	100.0
Cj0649	putative OstA family protein	100.0	100.0	100.0	100.0
Cj0650	putative ATP/GTP binding protein	99.5	100.0	100.0	100.0
Cj0651	putative integral membrane protein	99.4	60.4	47.0	59.1
Cj0652	PbpC:penicillin-binding protein	99.3	81.2	81.2	81.2
Cj0653c	putative aminopeptidase	99.5	57.9	99.8	99.8
Cj0654c	pseudogene (putative transmembrane transport protein)	0.0	0.0	0.0	0.0
Cj0659c	putative periplasmic protein	98.9	97.3	92.3	97.3
Cj0660c	putative transmembrane protein	99.7	98.4	93.2	98.1
Cj0661c	Era:GTP-binding protein Era homolog	99.7	100.0	100.0	100.0
Cj0662c	HslU:ATP-dependent Hsl protease ATP-binding subunit	100.0	100.0	100.0	91.8
Cj0663c	HslV:ATP-dependent protease HslV (3.4.-.-;3.4.25.-)	98.9	100.0	100.0	100.0
Cj0664c	RplI:50S ribosomal protein L9	100.0	100.0	100.0	100.0
Cj0665c	ArgG:argininosuccinate synthase (6.3.4.5)	100.0	55.4	100.0	100.0
Cj0667	putative S4 domain protein	98.8	86.2	86.2	86.2
Cj0668	putative ATP/GTP-binding protein	99.3	100.0	100.0	100.0
Cj0669	ABC-transporter ATP-binding protein	100.0	96.8	96.8	96.8
Cj0670	RpoN:RNA polymerase sigma-54 factor	100.0	100.0	100.0	100.0
Cj0671	DcuB:anaerobic C4-dicarboxylate transporter	99.4	99.4	99.4	99.4
Cj0672	putative periplasmic protein	54.8	90.3	90.3	90.3
Cj0676	KdpA:pseudogene (potassium-transporting ATPase A chain) (3.6.3.10)	0.0	0.0	0.0	0.0
Cj0677	KdpB:potassium-transporting ATPase B chain (3.6.3.10)	50.8	100.0	100.0	100.0
Cj0678	KdpC:pseudogene (potassium-transporting ATPase C chain) (3.6.3.10)	0.0	0.0	0.0	0.0
Cj0679	KdpD:truncated KdpD protein (2.7.3.-)	54.7	62.5	80.0	87.0
Cj0680c	UvrB:excinuclease ABC subunit B	100.0	99.8	62.3	62.3
Cj0681	hypothetical protein Cj0681	100.0	100.0	100.0	100.0
Cj0682	hypothetical protein Cj0682	100.0	100.0	100.0	100.0
Cj0683	putative periplasmic protein	100.0	100.0	100.0	100.0
Cj0684	PriA:putative primosomal protein N' (3.6.1.-)	99.5	92.2	92.2	58.5
Cj0685c	CipA:Invasion protein CipA	90.4	93.8	96.7	96.7
Cj0686	IspG:4-hydroxy-3-methylbut-2-en-1-yl diphosphate synthase (1.17.4.3)	99.7	100.0	100.0	100.0
Cj0687c	FlgH:putative flagellar L-ring protein precursor	100.0	99.6	99.6	99.6
Cj0688	Pta:putative phosphate acetyltransferase (2.3.1.8)	100.0	99.6	55.3	55.3
Cj0689	AckA:acetate kinase (2.7.2.1)	99.7	100.0	100.0	100.0
Cj0690c	putative restriction/modification enzyme	98.3	63.8	63.8	63.8
Cj0691	putative membrane protein	100.0	100.0	100.0	100.0
Cj0692c	putative membrane protein	100.0	36.2	38.1	61.9
Cj0693c	MraW:S-adenosyl-methyltransferase (2.1.1.-)	99.0	99.0	99.0	99.0
Cj0694	putative periplasmic protein	100.0	53.0	100.0	100.0
Cj0695	FtsA:cell division protein FtsA	99.4	99.4	99.4	96.5
Cj0696	FtsZ:cell division protein FfsZ	100.0	100.0	100.0	100.0
Cj0697	FlgG2:flagellar basal-body rod protein	100.0	99.6	99.6	99.6
Cj0698	FlgG:flagellar basal-body rod protein	100.0	100.0	100.0	100.0
Cj0699c	GlnA:glutamine synthetase (6.3.1.2)	100.0	99.8	99.8	99.8
Cj0700	hypothetical protein Cj0700	99.6	100.0	100.0	100.0
Cj0701	putative protease	100.0	100.0	100.0	100.0
Cj0702	PurE:phosphoribosylaminoimidazole carboxylase catalytic subunit (4.1.1.21)	100.0	100.0	100.0	100.0
Cj0703	hypothetical protein Cj0703	100.0	100.0	100.0	100.0
Cj0704	GlyQ:glycyl-tRNA synthetase alpha chain (6.1.1.14)	100.0	100.0	100.0	100.0
Cj0705	conserved hypothetical protein Cj0705	99.6	100.0	100.0	100.0
Cj0706	conserved hypothetical protein Cj0706	100.0	100.0	100.0	100.0
Cj0707	KdtA:3-deoxy-D-manno-octulosonic-acid transferase	100.0	94.5	53.5	53.5
Cj0708	putative ribosomal pseudouridine synthase (4.2.1.70)	100.0	100.0	100.0	100.0
Cj0709	Ffh:signal recognition particle protein	99.8	95.5	100.0	100.0
Cj0710	RpsP:30S ribosomal protein S16	100.0	100.0	100.0	100.0
Cj0711	hypothetical protein Cj0711	100.0	100.0	100.0	100.0
Cj0712	RimM:putative 16S rRNA processing protein	100.0	54.2	100.0	54.2
Cj0713	TrmD:tRNA (guanine-N1)-methyltransferase (2.1.1.31)	100.0	94.9	48.7	76.9
Cj0714	RplS:50S ribosomal protein L19	100.0	99.2	100.0	97.5
Cj0715	transthyretin-like periplasmic protein	100.0	89.1	100.0	100.0
Cj0716	putative phospho-2-dehydro-3-deoxyheptonate aldolase (2.5.1.54)	100.0	100.0	100.0	100.0
Cj0717	putative ArsC family protein	100.0	100.0	100.0	100.0
Cj0718	DnaE:DNA polymerase III, alpha chain (2.7.7.7)	100.0	100.0	100.0	100.0
Cj0719c	conserved hypothetical protein Cj0719c	100.0	54.8	54.8	54.8
Cj0720c	FlaC:flagellin	100.0	99.6	99.6	99.6
Cj0721c	putative integral membrane protein. Functional classification-Membranes, lipoproteins and porins	98.7	99.4	66.0	99.4
Cj0722c	putative DNA methylase	100.0	100.0	100.0	100.0
Cj0723c	putative integral membrane zinc-metalloprotease	99.2	74.1	74.1	74.1
Cj0724	hypothetical protein Cj0724	100.0	100.0	65.6	100.0
Cj0725c	molybdopterin biosynthesis protein	100.0	100.0	100.0	100.0
Cj0726c	CorA:magnesium and cobalt transport protein	100.0	100.0	100.0	100.0
Cj0727	putative periplasmic solute-binding protein	98.6	100.0	100.0	100.0
Cj0728	putative periplasmic protein	99.3	100.0	64.6	100.0
Cj0729	putative type I phosphodiesterase/nucleotide pyrophosphatase	98.5	66.5	99.6	99.6
Cj0730	putative ABC transport system permease	99.3	92.5	92.5	100.0
Cj0731	putative ABC transport system permease	100.0	88.8	66.8	70.4
Cj0732	ABC transport system ATP-binding protein	100.0	100.0	100.0	100.0
Cj0733	putative HAD-superfamily hydrolase	100.0	100.0	100.0	100.0
Cj0734c	HisJ:histidine-binding protein precursor	100.0	92.4	100.0	76.5
Cj0735	putative periplasmic protein	100.0	100.0	100.0	100.0
Cj0736	hypothetical protein Cj0736	99.8	97.7	97.7	97.7
Cj0737	putative haemagglutination activity domain containing protein	100.0	48.2	48.2	34.9
Cj0738	hypothetical protein Cj0738	100.0	0.0	0.0	0.0
Cj0739	hypothetical protein Cj0739	100.0	0.0	0.0	0.0
Cj0740	hypothetical protein Cj0740	100.0	0.0	0.0	0.0
Cj0741	hypothetical protein Cj0741	100.0	0.0	0.0	0.0
Cj0742	pseudogene (putative outer membrane protein)	0.0	0.0	0.0	0.0
Cj0747	hypothetical protein Cj0747	100.0	0.0	0.0	0.0
Cj0748	hypothetical protein Cj0748	100.0	0.0	0.0	0.0
Cj0752	pseudogene (IS element transposase)	0.0	0.0	0.0	0.0
Cj0753c	TonB3:TonB transport protein	97.4	66.5	99.6	66.5
Cj0755	CfrA:ferric enterobactin uptake receptor	97.1	98.3	98.1	98.1
Cj0757	HrcA:putative heat shock regulator	99.6	99.6	99.6	99.6
Cj0758	GrpE:heat shock protein GrpE	100.0	100.0	100.0	100.0
Cj0759	DnaK:heat shock protein DnaK	100.0	100.0	100.0	100.0
Cj0760	hypothetical protein Cj0760	100.0	100.0	100.0	100.0
Cj0761	hypothetical protein Cj0761	100.0	100.0	100.0	100.0
Cj0762c	AspB:aspartate aminotransferase (2.6.1.1)	100.0	100.0	100.0	100.0
Cj0763c	CysE:serine acetyltransferase (2.3.1.30)	100.0	100.0	100.0	97.7
Cj0764c	SpeA:biosynthetic arginine decarboxylase (4.1.1.19)	100.0	99.8	99.8	99.8
Cj0765c	HisS:histidyl-tRNA synthetase (6.1.1.21)	100.0	100.0	100.0	100.0
Cj0766c	Tmk:thymidylate kinase (2.7.4.9)	100.0	100.0	100.0	100.0
Cj0767c	CoaD:phosphopantetheine adenylyltransferase (2.7.7.3)	100.0	100.0	100.0	100.0
Cj0768c	putative decarboxylase (4.1.1.-)	100.0	100.0	100.0	100.0
Cj0769c	FlgA:putative flagellar protein FlgA	100.0	95.5	95.5	95.5
Cj0770c	putative NLPA family lipoprotein	100.0	100.0	100.0	100.0
Cj0771c	putative NLPA family lipoprotein	100.0	63.7	100.0	100.0
Cj0772c	putative NLPA family lipoprotein	100.0	100.0	100.0	97.7
Cj0773c	putative binding-protein dependent transport system permease protein	100.0	100.0	100.0	98.4
Cj0774c	ABC transport system ATP-binding protein	100.0	95.5	95.5	95.5
Cj0775c	ValS:valyl-tRNA synthetase (6.1.1.9)	99.9	94.6	99.9	99.9
Cj0776c	putative periplasmic protein	100.0	100.0	100.0	100.0
Cj0777	putative ATP-dependent DNA helicase	100.0	100.0	100.0	100.0
Cj0778	Peb2:major antigenic peptide PEB2	100.0	100.0	82.0	100.0
Cj0779	Tpx:thiol peroxidase (1.11.1.-)	100.0	100.0	100.0	100.0
Cj0780	NapA:periplasmic nitrate reductase (1.7.99.4)	100.0	100.0	100.0	100.0
Cj0781	NapG:putative ferredoxin	100.0	100.0	100.0	100.0
Cj0782	NapH:putative ferredoxin	99.6	99.6	99.6	99.6
Cj0783	NapB:periplasmic nitrate reductase small subunit (cytochrome C-type protein)	99.4	99.4	99.4	99.4
Cj0784	NapL:putative periplasmic protein	100.0	97.7	100.0	100.0
Cj0785	NapD:NapD protein homolog	100.0	100.0	100.0	100.0
Cj0786	small hydrophobic protein	100.0	100.0	82.5	100.0
Cj0787	conserved hypothetical protein Cj0787	98.8	98.8	98.8	98.8
Cj0788	hypothetical protein Cj0788	100.0	100.0	100.0	100.0
Cj0789	Cca:putative multifunctional Cca protein	100.0	92.2	64.8	90.1
Cj0790	PurU:formyltetrahydrofolate deformylase (3.5.1.10)	100.0	100.0	77.0	100.0
Cj0791c	putative aminotransferase	99.5	54.2	39.4	54.2
Cj0792	conserved hypothetical protein Cj0792	100.0	52.7	100.0	52.7
Cj0793	FlgS:signal transduction histidine kinase	100.0	100.0	100.0	100.0
Cj0794	hypothetical protein Cj0794	100.0	49.5	49.3	97.7
Cj0795c	MurF:UDP-N-acetylmuramoyl-tripeptide D-alanyl-D-alanine ligase (6.3.2.10)	100.0	73.3	100.0	100.0
Cj0796c	putative hydrolase	100.0	100.0	100.0	100.0
Cj0797c	hypothetical protein Cj0797c	98.6	100.0	100.0	100.0
Cj0798c	DdlA:D-alanine--D-alanine ligase (6.3.2.4)	100.0	100.0	100.0	100.0
Cj0799c	RuvA:putative Holliday junction ATP-dependent DNA helicase (3.6.1.-)	100.0	100.0	100.0	100.0
Cj0800c	putative ATPase	100.0	100.0	100.0	44.1
Cj0801	putative integral membrane protein (MviN homolog)	100.0	70.0	70.0	97.5
Cj0802	CysS:cysteinyl-tRNA synthetase (6.1.1.16)	100.0	100.0	100.0	100.0
Cj0803	MsbA:lipid export ABC transport protein	100.0	100.0	98.5	62.6
Cj0804	PyrD:dihydroorotate dehydrogenase (1.3.3.1)	100.0	100.0	100.0	100.0
Cj0805	putative zinc protease	100.0	100.0	100.0	100.0
Cj0806	DapA:dihydrodipicolinate synthase (4.2.1.52)	100.0	100.0	100.0	100.0
Cj0807	putative oxidoreductase	100.0	100.0	100.0	100.0
Cj0808c	small hydrophobic protein	100.0	100.0	100.0	100.0
Cj0809c	putative hydrolase	100.0	100.0	100.0	100.0
Cj0810	NadE:NH(3)-dependent NAD(+) synthetase (6.3.5.1)	99.6	100.0	100.0	100.0
Cj0811	LpxK:tetraacyldisaccharide 4'-kinase (2.7.1.130)	100.0	100.0	100.0	100.0
Cj0812	ThrC:threonine synthase. Functional classification-Amino acid biosynthesis-Aspartate family (4.2.3.1)	100.0	100.0	100.0	100.0
Cj0813	KdsB:3-deoxy-manno-octulosonate cytidylyltransferase (2.7.7.38)	100.0	100.0	100.0	100.0
Cj0814	hypothetical protein Cj0814. Functional classification-Unknown	99.6	97.2	98.0	98.0
Cj0815	hypothetical protein Cj0815	62.7	62.7	62.7	62.7
Cj0816	hypothetical protein Cj0816	0.0	0.0	0.0	0.0
Cj0817	GlnH:putative glutamine binding periplasmic protein	100.0	99.6	99.6	99.6
Cj0818	putative lipoprotein	100.0	100.0	86.7	100.0
Cj0819	small hydrophobic protein	100.0	100.0	100.0	100.0
Cj0820c	FliP:flagellar biosynthesis protein	100.0	100.0	95.5	100.0
Cj0821	GlmU:UDP-N-acetylglucosamine pyrophosphorylase (2.7.7.23)	100.0	55.7	56.6	56.6
Cj0822	Dfp:phosphopantothenoylcysteine decarboxylase (4.1.1.36)	100.0	100.0	100.0	73.4
Cj0823	hypothetical protein Cj0823	100.0	100.0	100.0	100.0
Cj0824	UppS:undecaprenyl diphosphate synthase	100.0	100.0	100.0	100.0
Cj0825	putative processing peptidase	100.0	60.1	60.1	60.1
Cj0826	putative integral membrane protein	100.0	100.0	100.0	100.0
Cj0827	TruA:tRNA pseudouridine synthase (4.2.1.70)	99.6	99.6	99.6	99.6
Cj0828c	IlvA:threonine dehydratase biosynthetic (4.3.1.19)	100.0	99.0	99.0	99.0
Cj0829c	putative CoA binding domain containing protein	100.0	81.0	81.0	81.0
Cj0830	putative integral membrane protein	100.0	100.0	100.0	100.0
Cj0831c	TrmA:tRNA (uracil-5-)-methyltransferase (2.1.1.35)	100.0	100.0	100.0	100.0
Cj0832c	putative Na+/H+ antiporter family protein	100.0	100.0	100.0	100.0
Cj0833c	putative oxidoreductase	100.0	100.0	100.0	100.0
Cj0834c	ankyrin repeat-containing putative periplasmic protein	100.0	96.6	96.6	96.6
Cj0835c	AcnB:aconitate hydratase (4.2.1.3)	100.0	100.0	100.0	100.0
Cj0836	Ogt:methylated-DNA--protein-cysteine methyltransferase (2.1.1.63)	100.0	100.0	100.0	100.0
Cj0837c	conserved hypothetical protein Cj0837c	100.0	100.0	100.0	100.0
Cj0838c	MetS:methionyl-tRNA synthetase (6.1.1.10)	100.0	100.0	83.0	58.8
Cj0839c	hypothetical protein Cj0839c	100.0	0.0	0.0	0.0
Cj0840c	Fbp:fructose-1,6-bisphosphatase (3.1.3.11)	99.6	99.6	99.6	99.6
Cj0841c	MobB:putative molybdopterin-guanine dinucleotide biosynthesis protein	100.0	100.0	100.0	100.0
Cj0842	putative lipoprotein	98.8	0.0	0.0	0.0
Cj0843c	putative secreted transglycosylase	99.6	99.6	99.6	99.6
Cj0844c	putative integral membrane protein	100.0	100.0	100.0	100.0
Cj0845c	GltX:glutamyl-tRNA synthetase (6.1.1.17)	99.8	99.8	99.8	99.8
Cj0846	putative metallophosphoesterase	99.5	99.7	99.7	96.8
Cj0847	Psd:phosphatidylserine decarboxylase proenzyme (4.1.1.65)	100.0	100.0	100.0	100.0
Cj0848c	conserved hypothetical protein Cj0848c	100.0	100.0	100.0	100.0
Cj0849c	conserved hypothetical protein Cj0849c	100.0	100.0	100.0	100.0
Cj0850c	putative MFS (Major Facilitator Superfamily) transport protein	99.7	97.5	97.5	97.5
Cj0851c	putative integral membrane protein	98.8	49.1	47.6	98.8
Cj0852c	putative integral membrane protein	100.0	100.0	100.0	100.0
Cj0853c	HemL:glutamate-1-semialdehyde 2,1-aminomutase (5.4.3.8)	99.8	99.8	99.8	99.8
Cj0854c	putative periplasmic protein	100.0	100.0	76.5	100.0
Cj0855	FolD:methylenetetrahydrofolate dehydrogenase/methenyltetrahydrofolate cyclohydrolase (1.5.1.5;3.5.4.9)	99.6	99.6	99.6	99.6
Cj0856	LepP:signal peptidase I (3.4.21.89)	100.0	100.0	100.0	100.0
Cj0857c	MoeA:putative molybdopterin biosynthesis protein	99.2	99.0	99.0	99.0
Cj0858c	MurA:UDP-N-acetylglucosamine 1-carboxyvinyltransferase (2.5.1.7)	98.8	98.8	98.8	98.8
Cj0859c	hypothetical protein Cj0859c	53.0	0.0	0.0	0.0
Cj0860	putative integral membrane protein	0.0	0.0	0.0	0.0
Cj0861c	PabA:para-aminobenzoate synthase glutamine amidotransferase component II (4.1.3.-;6.3.5.8)	98.9	47.9	47.9	47.9
Cj0862c	PabB:para-aminobenzoate synthase component I (4.1.3.-;6.3.5.8)	99.5	99.5	99.5	99.5
Cj0863c	XerD:DNA recombinase	100.0	100.0	100.0	100.0
Cj0864	putative periplasmic protein	100.0	100.0	100.0	100.0
Cj0865	DsbB:putative disulphide oxidoreductase	100.0	98.1	98.1	98.1
Cj0866	pseudogene (arylsulfatase) (2.8.2.22)	0.0	0.0	0.0	0.0
Cj0872	DsbA:putative protein disulphide isomerase	100.0	100.0	100.0	100.0
Cj0873c	hypothetical protein Cj0873c	100.0	100.0	100.0	100.0
Cj0874c	putative cytochrome C	100.0	84.4	84.4	84.4
Cj0876c	putative periplasmic protein	100.0	100.0	100.0	100.0
Cj0877c	very hypothetical protein Cj0877c	0.0	0.0	0.0	0.0
Cj0878	hypothetical protein Cj0878	91.7	91.7	91.7	91.7
Cj0879c	putative periplasmic protein	100.0	96.7	96.7	96.7
Cj0880c	hypothetical protein Cj0880c	100.0	100.0	100.0	100.0
Cj0881c	hypothetical protein Cj0881c	100.0	100.0	100.0	100.0
Cj0882c	FlhA:flagellar biosynthesis protein	100.0	100.0	100.0	100.0
Cj0883c	putative transcriptional regulator	100.0	100.0	100.0	100.0
Cj0884	RpsO:30S ribosomal protein S15	100.0	100.0	100.0	100.0
Cj0886c	FtsK:putative cell division protein	100.0	99.5	99.5	99.5
Cj0887c	FlaD:putative flagellin	99.7	100.0	100.0	100.0
Cj0888c	ABC transport system ATP-binding protein	99.8	100.0	100.0	100.0
Cj0889c	putative sensory trasnduction histidine kinase	100.0	49.4	49.4	57.8
Cj0890c	putative sensory transduction transcriptional regulator	100.0	98.7	98.7	98.7
Cj0891c	SerA:D-3-phosphoglycerate dehydrogenase (1.1.1.95)	100.0	100.0	100.0	100.0
Cj0892c	putative periplasmic protein	100.0	100.0	100.0	100.0
Cj0893c	RpsA:30S ribosomal protein S1	99.8	100.0	100.0	100.0
Cj0894c	IspH:4-hydroxy-3-methylbut-2-enyl diphosphate reductase (1.17.1.2)	100.0	100.0	100.0	100.0
Cj0895c	AroA:3-phosphoshikimate 1-carboxyvinyltransferase (2.5.1.19)	99.8	55.8	100.0	100.0
Cj0896c	PheT:phenylalanyl-tRNA synthetase beta chain (6.1.1.20)	99.6	99.6	99.6	99.6
Cj0897c	PheS:phenylalanyl-tRNA synthetase alpha chain (6.1.1.20)	100.0	100.0	100.0	100.0
Cj0898	putative histidine triad (HIT) family protein	100.0	90.0	100.0	90.0
Cj0899c	ThiJ:4-methyl-5(beta-hydroxyethyl)-thiazole monophosphate synthesis protein	100.0	100.0	100.0	100.0
Cj0900c	small hydrophobic protein	100.0	81.4	81.4	81.4
Cj0901	putative amino acid ABC tansporter permease protein	100.0	57.9	99.2	99.2
Cj0902	GlnQ:putative glutamine transport ATP-binding protein	100.0	99.6	99.6	99.6
Cj0903c	putative amino-acid transport protein	100.0	84.2	100.0	100.0
Cj0904c	putative RNA methylase	100.0	100.0	100.0	100.0
Cj0905c	Alr:alanine racemase (5.1.1.1)	100.0	99.7	99.7	99.7
Cj0906c	putative periplasmic protein	100.0	100.0	100.0	100.0
Cj0908	putative periplasmic protein	100.0	80.6	100.0	0.0
Cj0909	putative periplasmic protein	100.0	100.0	100.0	100.0
Cj0910	putative periplasmic protein	100.0	100.0	100.0	100.0
Cj0911	putative periplasmic protein	100.0	100.0	100.0	100.0
Cj0912c	CysM:cysteine synthase (2.5.1.47)	100.0	100.0	75.3	100.0
Cj0913c	HupB:DNA-binding protein HU homolog	100.0	94.2	94.2	100.0
Cj0914c	CiaB:CiaB protein	99.8	100.0	100.0	100.0
Cj0915	putative hydrolase	99.3	100.0	100.0	100.0
Cj0916c	conserved hypothetical protein Cj0916c	100.0	70.8	70.8	70.8
Cj0917c	CstA:putative integral membrane protein (CstA homolog)	100.0	100.0	100.0	100.0
Cj0918c	PrsA:ribose-phosphate pyrophosphokinase (2.7.6.1)	100.0	100.0	100.0	100.0
Cj0919c	putative ABC-type amino-acid transporter permease protein	100.0	100.0	100.0	100.0
Cj0920c	putative ABC-type amino-acid transporter permease protein	100.0	59.2	59.2	100.0
Cj0921c	Peb1A:aspartate/glutamate-binding ABC transporter protein	100.0	53.3	100.0	100.0
Cj0922c	PebC:ABC-type amino-acid transporter ATP-binding protein	100.0	100.0	100.0	100.0
Cj0923c	CheR:putative MCP protein methyltransferase (2.1.1.80)	100.0	85.9	100.0	98.9
Cj0924c	CheB':putative MCP protein-glutamate methylesterase (3.1.1.61)	100.0	77.2	100.0	100.0
Cj0925	RpiB:ribose 5-phosphate isomerase (5.3.1.6)	100.0	100.0	84.1	100.0
Cj0926	putative membrane protein	100.0	100.0	100.0	100.0
Cj0927	Apt:adenine phosphoribosyltransferase (2.4.2.7)	99.5	100.0	99.5	99.5
Cj0928	putative integral membrane protein (dedA family)	100.0	61.6	100.0	61.6
Cj0929	aminopeptidase (3.4.11.1)	100.0	100.0	100.0	100.0
Cj0930	putative GTP-binding protein	100.0	100.0	100.0	100.0
Cj0931c	ArgH:argininosuccinate lyase (4.3.2.1)	99.8	99.8	99.8	99.8
Cj0932c	PckA:phosphoenolpyruvate carboxykinase (ATP) (4.1.1.49)	100.0	100.0	100.0	100.0
Cj0933c	PycB:putative pyruvate carboxylase B subunit (6.4.1.1)	99.8	100.0	100.0	100.0
Cj0934c	putative sodium:amino-acid symporter family protein	100.0	82.5	100.0	100.0
Cj0935c	putative sodium:amino-acid symporter family protein	100.0	61.5	100.0	100.0
Cj0936	AtpE:ATP synthase F0 sector C subunit (3.6.3.14)	100.0	100.0	100.0	100.0
Cj0937	putative integral membrane protein	99.7	100.0	100.0	100.0
Cj0938c	Aas:putative 2-acylglycerophosphoethanolamine acyltransferase / acyl-acyl carrier protein synthetase	99.8	67.9	99.9	67.9
Cj0939c	hypothetical protein Cj0939c	100.0	100.0	100.0	100.0
Cj0940c	GlnP:putative glutamine transport system permease	100.0	100.0	100.0	100.0
Cj0941c	putative permease	100.0	68.3	68.3	68.3
Cj0942c	SecA:preprotein translocase SecA subunit	100.0	90.6	100.0	100.0
Cj0943	LolA:putative outer-membrane lipoprotein carrier protein precursor	100.0	81.1	100.0	81.1
Cj0944c	putative periplasmic protein	100.0	100.0	100.0	100.0
Cj0945c	putative helicase	100.0	59.5	38.7	59.5
Cj0946	putative lipoprotein	100.0	100.0	100.0	100.0
Cj0947c	putative carbon-nitrogen hydrolase	100.0	100.0	100.0	100.0
Cj0948c	putative cation efflux family protein	100.0	99.7	99.7	52.5
Cj0949c	putative peptidyl-arginine deiminase family protein	100.0	100.0	100.0	100.0
Cj0950c	putative lipoprotein	99.3	100.0	100.0	100.0
Cj0951c	putative MCP-domain signal transduction protein	99.1	100.0	100.0	100.0
Cj0952c	putative HAMP containing membrane protein	97.9	99.6	99.6	99.6
Cj0953c	PurH:phosphoribosylaminoimidazolecarboxamide formyltransferase / IMP cyclohydrolase (2.1.2.3;3.5.4.10)	100.0	100.0	100.0	100.0
Cj0954c	putative DnaJ-like protein	100.0	100.0	100.0	100.0
Cj0955c	PurL:phosphoribosylformylglycinamidine synthase (6.3.5.3)	99.9	99.9	99.9	77.7
Cj0956c	TrmE:putative tRNA modification GTPase	100.0	100.0	100.0	100.0
Cj0957c	hypothetical protein Cj0957c	100.0	100.0	100.0	100.0
Cj0958c	putative membrane protein	100.0	100.0	91.2	100.0
Cj0959c	conserved hypothetical protein Cj0959c	100.0	97.4	100.0	84.1
Cj0960c	RnpA:ribonuclease P protein component (3.1.26.5)	100.0	100.0	100.0	100.0
Cj0961c	RpmH:50S ribosomal protein L34	100.0	100.0	100.0	100.0
Cj0962	putative acetyltransferase	100.0	100.0	100.0	100.0
Cj0963	hypothetical protein Cj0963	100.0	100.0	92.6	92.6
Cj0964	putative periplasmic protein	100.0	100.0	94.9	100.0
Cj0965c	putative acyl-CoA thioester hydrolase (3.1.2.-)	100.0	100.0	100.0	100.0
Cj0967	putative periplasmic protein	100.0	87.0	36.5	87.0
Cj0969	pseudogene (putative periplasmic protein)	0.0	0.0	0.0	0.0
Cj0970	hypothetical protein Cj0970	99.0	100.0	100.0	100.0
Cj0971	hypothetical protein Cj0971	98.5	98.5	98.5	98.5
Cj0972	hypothetical protein Cj0972	98.1	98.1	98.1	98.1
Cj0973	hypothetical protein Cj0973	100.0	0.0	0.0	0.0
Cj0974	very hypothetical protein Cj0974	93.5	93.5	93.5	93.5
Cj0975	putative outer-membrane protein	100.0	100.0	100.0	100.0
Cj0976	putative methyltransferase	98.3	98.3	98.3	98.3
Cj0977	hypothetical protein Cj0977	100.0	100.0	100.0	100.0
Cj0978c	putative lipoprotein	98.2	100.0	100.0	100.0
Cj0979c	putative secreted nuclease (3.1.31.1)	100.0	100.0	100.0	100.0
Cj0980	putative peptidase	98.8	100.0	61.8	61.8
Cj0981c	CjaB:putative MFS (Major Facilitator Superfamily) transport protein	99.3	79.5	100.0	100.0
Cj0982c	CjaA:putative amino-acid transporter periplasmic solute-binding protein	99.6	100.0	100.0	100.0
Cj0983	putative lipoprotein	100.0	99.2	99.2	99.2
Cj0984	conserved hypothetical protein Cj0984	100.0	100.0	100.0	72.8
Cj0985c	HipO:hippurate hydrolase (3.5.1.32)	100.0	100.0	100.0	100.0
Cj0986c	putative integral membrane protein	100.0	100.0	100.0	100.0
Cj0987c	putative MFS (Major Facilitator Superfamily) transport protein	100.0	100.0	100.0	100.0
Cj0988c	very hypothetical protein Cj0988c	100.0	0.0	0.0	0.0
Cj0989	putative membrane protein	100.0	100.0	100.0	100.0
Cj0990c	hypothetical protein Cj0990c	100.0	99.6	99.6	99.6
Cj0991c	putative oxidoreductase ferredoxin-type electron transport protein	99.0	47.7	73.4	100.0
Cj0992c	oxygen-independent coproporphyrinogen III oxidase	99.3	100.0	100.0	100.0
Cj0993c	hypothetical protein Cj0993c	100.0	100.0	100.0	100.0
Cj0994c	ArgF:ornithine carbamoyltransferase (2.1.3.3)	100.0	100.0	100.0	100.0
Cj0995c	HemB:delta-aminolevulinic acid dehydratase (4.2.1.24)	100.0	100.0	100.0	100.0
Cj0996	RibA:GTP cyclohydrolase II (3.5.4.25)	100.0	100.0	100.0	100.0
Cj0997	putative methyltransferase (GidB homolog)	100.0	100.0	100.0	100.0
Cj0998c	putative periplasmic protein	100.0	100.0	100.0	100.0
Cj0999c	putative integral membrane protein	100.0	100.0	100.0	100.0
Cj1000	putative transcriptional regulator (LysR family)	100.0	100.0	82.3	100.0
Cj1001	RpoD:RNA polymerase sigma factor (sigma-70)	100.0	100.0	100.0	100.0
Cj1002c	putative phosphoglycerate/bisphosphoglycerate mutase (3.1.3.-)	100.0	91.2	100.0	91.2
Cj1003c	putative integral membrane protein	100.0	100.0	100.0	100.0
Cj1004	putative periplasmic protein	100.0	0.0	100.0	67.4
Cj1005c	putative membrane bound ATPase (3.4.24.-)	99.8	93.5	100.0	100.0
Cj1006c	putative MiaB-like tRNA modifying enzyme	100.0	91.3	100.0	100.0
Cj1007c	putative mechanosensitive ion channel family protein	100.0	100.0	100.0	99.8
Cj1008c	AroB:3-dehydroquinate synthase (4.2.3.4)	100.0	100.0	100.0	100.0
Cj1009c	conserved hypothetical proetin Cj1009c	100.0	60.5	100.0	100.0
Cj1010	Tgt:queuine tRNA-ribosyltransferase (2.4.2.29)	98.9	91.0	100.0	100.0
Cj1011	putative CorA-like Mg2+ transporter protein	99.6	100.0	100.0	100.0
Cj1012c	putative membrane protein	96.8	100.0	100.0	100.0
Cj1013c	putative cytochrome C biogenesis protein	100.0	99.9	99.9	99.9
Cj1014c	LivF:branched-chain amino-acid ABC transport system ATP-binding protein	100.0	100.0	100.0	100.0
Cj1015c	LivG:branched-chain amino-acid ABC transport system ATP-binding protein	100.0	100.0	100.0	100.0
Cj1016c	LivM:branched-chain amino-acid ABC transport system permease protein	100.0	100.0	100.0	100.0
Cj1017c	LivH:branched-chain amino-acid ABC transport system permease protein	100.0	100.0	100.0	100.0
Cj1018c	LivK:branched-chain amino-acid ABC transport system,periplasmic binding protein	100.0	100.0	100.0	100.0
Cj1019c	LivJ:branched-chain amino-acid ABC transport system periplasmic binding protein	99.7	99.7	99.7	99.7
Cj1020c	putative cytochrome C	100.0	75.0	75.0	75.0
Cj1021c	putative periplasmic protein	100.0	100.0	75.0	75.0
Cj1022c	putative integral membrane protein	100.0	100.0	100.0	100.0
Cj1023c	Asd:aspartate-semialdehyde dehydrogenase (1.2.1.11)	100.0	83.4	83.4	100.0
Cj1024c	FlgR:sigma-54 associated transcriptional activator	100.0	100.0	100.0	100.0
Cj1025c	hypothetical protein Cj1025c	100.0	100.0	100.0	100.0
Cj1026c	putative lipoprotein	99.4	100.0	100.0	100.0
Cj1027c	GyrA:DNA gyrase subunit A (5.99.1.3)	100.0	99.9	99.9	99.9
Cj1028c	putative purine/pyrimidine phosphoribosyltransferase	100.0	66.5	66.5	66.5
Cj1029c	MapA:putative liproprotein	100.0	100.0	100.0	100.0
Cj1030c	LepA:GTP-binding protein	100.0	100.0	100.0	100.0
Cj1031	CmeD:outer membrane component of efflux system (multidrug efflux system CmeDEF)	100.0	100.0	100.0	95.8
Cj1032	CmeE:membrane fusion component of efflux system (mutlidrug efflux system CmeDEF)	100.0	100.0	100.0	100.0
Cj1033	CmeF:integral membrane component of efflux system (multidrug efflux system CmeDEF)	100.0	96.8	98.6	98.6
Cj1034c	putative DnaJ-like protein	100.0	100.0	66.0	29.5
Cj1035c	Ate:putative arginyl-tRNA-protein transferase (2.3.2.8)	99.6	99.6	99.6	99.6
Cj1036c	conserved hypothetical protein Cj1036c	98.8	98.8	98.8	98.8
Cj1037c	PycA:pyruvate carboxylase A subunit (6.4.1.1)	99.8	99.8	99.8	99.8
Cj1038	putative cell division/peptidoglycan biosynthesis protein	99.7	100.0	100.0	100.0
Cj1039	MurG:putative undecaprenyldiphospho-muramoylpentapeptide b-N-acetylglucosaminyltransferase	95.6	99.7	99.7	99.7
Cj1040c	putative MFS (Major Facilitator Superfamily) transport protein	98.4	73.1	73.1	73.1
Cj1041c	putative periplasmic ATP/GTP-binding protein	98.9	52.3	52.3	52.3
Cj1042c	putative transcriptional regulatory protein	99.7	96.7	96.0	100.0
Cj1043c	putative thiamine-phosphate pyrophosphorylase (2.5.1.3)	97.0	100.0	100.0	100.0
Cj1044c	ThiH:thiazole biosynthesis protein ThiH	99.5	100.0	100.0	100.0
Cj1045c	ThiG:thiazole biosynthesis protein ThiG	99.2	99.6	99.6	99.6
Cj1046c	MoeB:putative molybdopterin biosynthesis protein	99.6	99.3	99.3	99.3
Cj1047c	ThiS:putative thiamine biosynthesis protein	98.4	98.4	98.4	98.4
Cj1048c	DapE:succinyl-diaminopimelate desuccinylase (3.5.1.18)	99.5	99.7	99.7	99.7
Cj1049c	putative LysE family transporter protein	99.0	94.5	99.5	99.5
Cj1050c	NpdA:NAD-dependent deacetylase (3.5.1.-)	100.0	98.7	98.7	98.7
Cj1051c	CjeI:restriction modification enzyme	90.7	64.6	64.6	64.6
Cj1052c	MutS:putative mismatch repair protein	99.6	83.6	83.6	83.6
Cj1053c	putative integral membrane protein	98.3	98.3	98.3	98.3
Cj1054c	MurC:UDP-N-acetylmuramate--alanine ligase (6.3.2.8)	99.1	98.8	98.8	98.8
Cj1055c	putative sulfatase family protein	98.8	99.8	80.7	99.8
Cj1056c	putative carbon-nitrogen hydrolase family protein	99.6	100.0	100.0	100.0
Cj1057c	putative coiled-coil protein	100.0	100.0	100.0	100.0
Cj1058c	GuaB:inosine-5'-monophosphate dehydrogenase (1.1.1.205)	100.0	100.0	100.0	100.0
Cj1059c	GatA:Glu-tRNAGln amidotransferase subunit A (6.3.5.-)	99.6	50.8	99.1	99.1
Cj1060c	putative membrane protein	97.2	0.0	0.0	0.0
Cj1061c	IleS:isoleucyl-tRNA synthetase (6.1.1.5)	99.5	99.6	99.6	99.6
Cj1062	putative CinA-like protein	99.4	99.7	99.7	99.7
Cj1063	putative acetyltransferase	100.0	98.6	98.6	98.6
Cj1064	pseudogene (nitroreductase)	0.0	0.0	0.0	0.0
Cj1066	RdxA:nitroreductase	100.0	99.5	99.5	99.5
Cj1067	PgsA:CDP-diacylglycerol--glycerol-3-phosphate 3-phosphatidyltransferase (2.7.8.5)	99.4	99.4	99.4	99.4
Cj1068	putative peptidase M50 family protein	99.7	99.7	99.7	99.7
Cj1069	conserved hypothetical protein Cj1069	100.0	99.7	99.7	99.7
Cj1070	RpsF:30S ribosomal protein S6	100.0	99.2	99.2	79.2
Cj1071	Ssb:single-strand DNA binding protein	100.0	100.0	100.0	100.0
Cj1072	RpsR:30S ribosomal protein S18	100.0	100.0	100.0	100.0
Cj1073c	Lon:ATP-dependent protease La (3.4.21.53)	100.0	75.5	99.9	99.9
Cj1074c	putative lipoprotein	100.0	100.0	100.0	96.7
Cj1075	conserved hypothetical protein Cj1075	100.0	100.0	100.0	100.0
Cj1076	ProC:pyrroline-5-carboxylate reductase (1.5.1.2)	100.0	96.3	100.0	96.3
Cj1077	CtsT:putative periplasmic protein	100.0	100.0	100.0	100.0
Cj1078	putative periplasmic protein	100.0	100.0	100.0	100.0
Cj1079	putative periplasmic protein	99.3	85.3	85.3	85.3
Cj1080c	HemD:putative uroporphyrinogen-III synthase (4.2.1.75)	99.5	99.5	99.5	99.5
Cj1081c	ThiE:thiamin-phosphate pyrophosphorylase (2.5.1.3)	100.0	100.0	100.0	100.0
Cj1082c	ThiD:phosphomethylpyrimidine kinase (2.7.4.7)	98.9	98.9	98.9	96.7
Cj1083c	putative nuclease (4.2.99.18)	97.8	57.5	57.5	97.8
Cj1084c	putative ATP/GTP-binding protein	100.0	100.0	100.0	100.0
Cj1085c	Mfd:transcription-repair coupling factor	99.5	53.5	65.3	65.3
Cj1086c	conserved hypothetical protein Cj1086c	100.0	72.5	72.5	72.5
Cj1087c	putative peptidase	100.0	78.7	78.7	100.0
Cj1088c	FolC:folylpolyglutamate synthase/dihydrofolate synthase (6.3.2.12)	99.0	98.0	98.0	98.0
Cj1089c	hypothetical protein Cj1089c	100.0	100.0	80.2	99.8
Cj1090c	putative lipoprotein	100.0	100.0	100.0	99.4
Cj1091c	LeuS:leucyl-tRNA synthetase (6.1.1.4)	100.0	100.0	100.0	100.0
Cj1092c	SecF:protein-export membrane protein	100.0	100.0	100.0	100.0
Cj1093c	SecD:protein-export membrane protein	100.0	99.8	99.8	99.8
Cj1094c	putative preprotein translocase protein	100.0	100.0	100.0	100.0
Cj1095	Lnt:putative apolipoprotein N-acyltransferase. Functional classification-Membranes, lipoproteins and porins (2.3.1.-)	100.0	97.1	99.1	99.1
Cj1096c	MetK:S-adenosylmethionine synthetase (2.5.1.6)	100.0	100.0	100.0	100.0
Cj1097	putative transmembrane transport protein	100.0	100.0	100.0	100.0
Cj1098	PyrB:aspartate carbamoyltransferase (2.1.3.2)	100.0	100.0	100.0	100.0
Cj1099	peptidase	100.0	36.0	100.0	100.0
Cj1100	hypothteical protein Cj1100	100.0	100.0	100.0	100.0
Cj1101	ATP-dependent DNA helicase (3.6.1.-)	99.7	71.5	99.7	99.7
Cj1102	TruB:tRNA pseudouridine synthase B (4.2.1.70)	99.3	61.4	99.3	61.4
Cj1103	CsrA:carbon storage regulator homolog	100.0	100.0	100.0	100.0
Cj1104	IspE:putative 4-diphosphocytidyl-2-C-methyl-D-erythritol kinase (2.7.1.148)	99.2	100.0	100.0	100.0
Cj1105	SmpB:small protein B homolog	100.0	100.0	100.0	100.0
Cj1106	putative periplasmic thioredoxin	99.0	100.0	100.0	100.0
Cj1107	ClpS:ATP-dependent Clp protease adaptor protein	100.0	79.2	100.0	79.2
Cj1108	ClpA:ATP-dependent Clp protease ATP-binding subunit	99.6	100.0	100.0	100.0
Cj1109	Aat:leucyl/phenylalanyl-tRNA--protein transferase (2.3.2.6)	100.0	100.0	100.0	100.0
Cj1110c	putative MCP-type signal transduction protein	0.0	100.0	100.0	100.0
Cj1111c	putative MarC family integral membrane protein	100.0	92.0	97.6	97.6
Cj1112c	putative SelR domain containing protein	100.0	100.0	100.0	100.0
Cj1113	conserved hypothetical protein Cj1113	98.9	98.9	98.9	98.9
Cj1114c	PssA:CDP-diacylglycerol--serine O-phosphatidyltransferase (2.7.8.8)	99.6	99.2	99.2	99.2
Cj1115c	putative phosphatidylserine decarboxylase-related protein (4.1.1.65)	99.0	98.5	98.5	98.5
Cj1116c	FtsH:membrane bound zinc metallopeptidase (3.4.24.-)	100.0	100.0	100.0	100.0
Cj1117c	PrmA:ribosomal protein L11 methyltransferase (2.1.1.-)	100.0	100.0	100.0	100.0
Cj1118c	CheY:chemotaxis regulatory protein	100.0	98.5	98.5	91.5
Cj1119c	PglG:putative integral membrane protein	100.0	100.0	100.0	59.9
Cj1120c	PglF:UDP-GlcNAc C4,6 dehydratase	100.0	57.5	57.5	100.0
Cj1121c	PglE:UDP-4-keto-6-deoxy-GlcNAc C4 aminotransferase	100.0	100.0	100.0	100.0
Cj1122c	putative integral membrane protein. Functional classification-Surface polysaccharides,lipopolysaccharides and antigens	100.0	66.4	66.4	76.5
Cj1123c	PglD:acetyltransferase	100.0	96.5	96.5	96.5
Cj1124c	PglC:galactosyltransferase	100.0	100.0	100.0	100.0
Cj1125c	PglA:GalNAc transferase	98.9	100.0	100.0	100.0
Cj1126c	PglB:oligosaccharide transferase to N-glycosylate proteins	100.0	100.0	68.2	100.0
Cj1127c	PglJ:GalNAc transferase	100.0	100.0	100.0	100.0
Cj1128c	PglI:glucosyl transferase	100.0	100.0	100.0	100.0
Cj1129c	PglH:GalNAc transferase/polymerase	100.0	99.7	74.1	99.7
Cj1130c	PglK:flippase	100.0	96.6	98.8	98.8
Cj1131c	Gne:UDP-GlcNAc/Glc 4-epimerase (5.1.3.2)	99.7	99.7	99.7	99.7
Cj1132c	conserved hypothetical protein Cj1132c	99.6	98.5	98.5	98.5
Cj1133	WaaC:heptosyltransferase I	100.0	99.4	99.4	45.6
Cj1134	HtrB:putative lipid A biosynthesis lauroyl acyltransferase (2.3.1.-)	100.0	98.0	89.5	89.5
Cj1135	putative two-domain glucosyltransferase	100.0	77.1	66.8	59.0
Cj1136	putative glycosyltransferase	100.0	73.1	0.0	52.3
Cj1137c	putative glycosyltransferase	100.0	0.0	0.0	0.0
Cj1138	putative glycosyltransferase	100.0	0.0	0.0	0.0
Cj1139c	WlaN:beta-1,3 galactosyltransferase	100.0	0.0	30.0	33.7
Cj1140	CstIII:alpha-2,3 sialyltransferase	100.0	0.0	0.0	0.0
Cj1141	NeuB1:sialic acid synthase (N-acetylneuraminic acid synthetase) (4.1.3.-)	100.0	0.0	0.0	0.0
Cj1142	NeuC1:putative UDP-N-acetylglucosamine 2-epimerase (5.1.3.-)	100.0	57.6	0.0	36.6
Cj1143	NeuA1, cgtA:two-domain bifunctional protein (beta-1,4-N-acetylgalactosaminyltransferase/CMP-Neu5Ac synthase) (2.7.7.43)	100.0	0.0	25.0	27.0
Cj1144c	hypothetical protein Cj1144c	99.3	0.0	0.0	0.0
Cj1146c	WaaV:putative glucosyltransferase	100.0	69.1	93.8	93.8
Cj1148	WaaF:heptosyltransferase II	100.0	97.5	97.5	97.5
Cj1149c	GmhA:sedoheptulose 7-phosphate isomerase (5.3.1.-)	100.0	97.8	97.8	97.8
Cj1150c	HldE:D-beta-D-heptose 7-phosphate kinase/D-beta-D-heptose 1-phosphate adenylyltransferase (2.7.1.-;2.7.7.-)	99.8	56.0	98.5	98.5
Cj1151c	HldD:ADP-glyceromanno-heptose 6-epimerase (5.1.3.20)	100.0	99.7	99.7	99.7
Cj1152c	GmhB:D,D-heptose 1,7-bisphosphate phosphatase (3.1.3.-)	100.0	81.7	81.7	81.7
Cj1153	putative periplasmic cytochrome C	100.0	100.0	100.0	100.0
Cj1154c	putative cytochrome oxidase maturation protein cbb3-type	98.5	100.0	100.0	100.0
Cj1155c	putative cation-transporting ATPase	98.9	99.6	99.6	99.6
Cj1156	Rho:transcription termination factor	100.0	96.8	96.8	100.0
Cj1157	DnaX:putative DNA polymerase III subunit gamma (2.7.7.7)	97.8	99.4	99.4	99.4
Cj1158c	small hydrophobic protein	0.0	0.0	0.0	0.0
Cj1159c	small hydrophobic protein	0.0	100.0	100.0	100.0
Cj1160c	putative membrane protein	0.0	0.0	98.3	98.3
Cj1161c	putative cation-transporting ATPase	97.4	99.6	99.1	99.6
Cj1162c	putative heavy-metal-associated domain protein	100.0	100.0	100.0	100.0
Cj1163c	putative cation transport protein	100.0	100.0	100.0	100.0
Cj1164c	hypothetical protein Cj1164c	100.0	100.0	100.0	100.0
Cj1165c	putative integral membrane protein	100.0	99.4	99.4	99.4
Cj1166c	putative integral membrane protein	100.0	100.0	100.0	100.0
Cj1167	Ldh:L-lactate dehydrogenase (1.1.1.27)	100.0	100.0	100.0	100.0
Cj1168c	putative integral membrane protein (dedA homolog)	99.5	99.5	99.5	99.5
Cj1169c	putative periplasmic protein	100.0	100.0	100.0	100.0
Cj1170c	Omp50:50 kda outer membrane protein precursor	92.5	66.4	83.7	69.1
Cj1171c	Ppi:peptidyl-prolyl cis-trans isomerase (5.2.1.8)	100.0	100.0	100.0	100.0
Cj1172c	conserved hypothetical protein Cj1172c	99.6	99.6	99.6	99.6
Cj1173	putative efflux protein (multidrug resistance protein)	100.0	100.0	100.0	100.0
Cj1174	putative efflux protein (multidrug resistance protein)	99.0	100.0	100.0	100.0
Cj1175c	ArgS:arginyl-tRNA synthetase (6.1.1.19)	99.6	99.6	99.6	99.6
Cj1176c	TatA:Sec-independent protein translocase (TatA/E homolog)	100.0	100.0	100.0	100.0
Cj1177c	Gmk:guanylate kinase (2.7.4.8)	100.0	99.0	99.0	99.0
Cj1178c	highly acidic protein	100.0	100.0	100.0	100.0
Cj1179c	FliR:flagellar biosynthetic protein	100.0	85.1	85.1	85.1
Cj1180c	putative ABC transporter ATP-binding protein	100.0	100.0	100.0	100.0
Cj1181c	Tsf:elongation factor TS	99.7	99.7	99.7	99.7
Cj1182c	RpsB:30S ribosomal protein S2	99.6	53.2	66.9	99.6
Cj1183c	Cfa:cyclopropane-fatty-acyl-phospholipid synthase (2.1.1.79)	97.4	97.7	97.7	97.7
Cj1184c	PetC:putative ubiquinol-cytochrome C reductase cytochrome C subunit	99.7	99.7	63.9	99.7
Cj1185c	PetB:putative ubiquinol-cytochrome C reductase cytochrome B subunit (1.10.2.2)	100.0	100.0	100.0	100.0
Cj1186c	PetA:putative ubiquinol-cytochrome C reductase iron-sulfur subunit (1.10.2.2)	100.0	100.0	100.0	100.0
Cj1187c	ArsB:arsenical pump membrane protein	98.8	92.1	89.7	97.4
Cj1188c	GidA:tRNA uridine 5-carboxymethylaminomethyl modification enzyme	99.2	99.4	82.2	99.4
Cj1189c	CetB:bipartate energy taxis response protein cetB	99.4	100.0	100.0	100.0
Cj1190c	CetA:bipartate energy taxis response protein cetA	99.6	99.6	99.6	99.8
Cj1191c	putative PAS domain containing signal-transduction sensor protein	100.0	99.4	99.4	99.4
Cj1192	DctA:putative C4-dicarboxylate transport protein	100.0	100.0	100.0	100.0
Cj1193c	putative periplasmic protein	99.6	96.6	100.0	100.0
Cj1194	possible phosphate permease	99.8	100.0	100.0	100.0
Cj1195c	PyrC2:putative dihydroorotase (3.5.2.3)	99.5	99.5	99.5	99.5
Cj1196c	GpsA:glycerol-3-phosphate dehydrogenase [NAD(P)+] (1.1.1.94)	99.7	99.7	99.7	99.7
Cj1197c	GatB:Glu-tRNAGln amidotransferase subunit B	100.0	100.0	100.0	100.0
Cj1198	LuxS:S-ribosylhomocysteine lyase (autoinducer-2 production protein LuxS) (4.4.1.21)	100.0	100.0	100.0	100.0
Cj1199	putative iron/ascorbate-dependent oxidoreductase (1.-.-.-)	100.0	100.0	100.0	100.0
Cj1200	putative NLPA family lipoprotein	97.3	97.3	97.3	97.3
Cj1201	MetE:5-methyltetrahydropteroyltriglutamate--homocystei ne methyltransferase (2.1.1.14)	99.9	99.7	99.7	99.7
Cj1202	MetF:5,10-methylenetetrahydrofolate reductase (1.5.1.20)	100.0	100.0	100.0	100.0
Cj1203c	putative integral membrane protein	100.0	100.0	100.0	100.0
Cj1204c	AtpB:ATP synthase F0 sector A subunit (3.6.3.14)	100.0	100.0	100.0	100.0
Cj1205c	RadA:putative DNA repair protein RadA (ATP-dependant protease)	100.0	100.0	100.0	100.0
Cj1206c	FtsY:putative signal recognition particle protein	99.7	99.7	99.7	99.7
Cj1207c	putative lipoprotein thiredoxin	100.0	100.0	100.0	100.0
Cj1208	putative 5-formyltetrahydrofolate cyclo-ligase family protein (6.3.3.2)	100.0	100.0	100.0	100.0
Cj1209	HD/KH domain containing protein	100.0	54.7	55.1	54.7
Cj1210	putative integral membrane protein	100.0	100.0	100.0	100.0
Cj1211	putative competence family protein	100.0	0.0	0.0	0.0
Cj1212c	Rbn:putative ribonuclease BN (3.1.-.-)	99.3	100.0	100.0	100.0
Cj1213c	GlcD:putative glycolate oxidase subunit D	100.0	100.0	100.0	100.0
Cj1214c	putative exporting protein	100.0	100.0	100.0	100.0
Cj1215	putative peptidase M23 family protein	100.0	100.0	100.0	100.0
Cj1216c	hypothetical protein Cj1216c	100.0	100.0	100.0	100.0
Cj1217c	conserved hypothetical protein Cj1217c	100.0	100.0	100.0	100.0
Cj1218c	RibA:putative riboflavin synthase alpha chain (2.5.1.9)	99.0	100.0	100.0	100.0
Cj1219c	putative periplasmic protein	99.4	100.0	100.0	89.1
Cj1220	GroES:10 kD chaperonin (cpn10)	100.0	100.0	100.0	100.0
Cj1221	GroEL:60 kD chaperonin (cpn60)	100.0	100.0	100.0	100.0
Cj1222c	DccS:two-component sensor (histidine kinase)	100.0	71.5	71.5	100.0
Cj1223c	DccR:two-component regulator	100.0	100.0	100.0	100.0
Cj1224	putative iron-binding protein	100.0	100.0	100.0	100.0
Cj1225	conserved hypothetical protein Cj1225	100.0	100.0	100.0	100.0
Cj1226c	putative two-component sensor (histidine kinase)	100.0	94.0	94.0	94.0
Cj1227c	putative two-component regulator	100.0	100.0	100.0	100.0
Cj1228c	HtrA:serine protease (protease DO) (3.4.21.-)	100.0	100.0	100.0	100.0
Cj1229	CbpA:putative curved-DNA binding protein	100.0	100.0	100.0	100.0
Cj1230	HspR:heat shock transcriptional regulator	100.0	100.0	100.0	100.0
Cj1231	KefB:putative glutathione-regulated potassium-efflux system protein	100.0	100.0	100.0	100.0
Cj1232	hypothetical protein Cj1232	100.0	100.0	91.8	100.0
Cj1233	putative HAD-superfamily hydrolase	100.0	100.0	100.0	100.0
Cj1234	GlyS:glycyl-tRNA synthetase beta chain (6.1.1.14)	99.8	100.0	100.0	83.3
Cj1235	putative peptidase M23 family protein	100.0	100.0	100.0	100.0
Cj1236	conserved hypothetical protein Cj1236	99.7	0.0	99.7	99.7
Cj1237c	putative phosphatase	99.1	99.4	99.4	99.4
Cj1238	PdxJ:pyridoxal phosphate biosynthetic protein	100.0	43.6	100.0	100.0
Cj1239	PdxA:putative 4-hydroxythreonine-4-phosphate dehydrogenase (1.1.1.262)	100.0	100.0	100.0	100.0
Cj1240c	putative periplasmic protein	100.0	100.0	100.0	100.0
Cj1241	putative MFS (Major Facilitator Superfamily) transporter protein	100.0	100.0	100.0	100.0
Cj1242	hypothetical protein Cj1242	100.0	100.0	100.0	100.0
Cj1243	uroporphyrinogen decarboxylase (4.1.1.37)	100.0	100.0	100.0	100.0
Cj1244	putative radical SAM domain protein	100.0	95.3	95.3	95.3
Cj1245c	putative membrane protein	100.0	100.0	100.0	100.0
Cj1246c	UvrC:excinuclease ABC subunit C	99.8	99.8	99.8	99.8
Cj1247c	hypothetical protein Cj1247c	100.0	95.1	95.1	73.5
Cj1248	GuaA:GMP synthase (glutamine-hydrolyzing) (6.3.5.2)	100.0	58.4	57.9	57.9
Cj1249	hypothetical protein Cj1249	99.8	100.0	100.0	100.0
Cj1250	PurD:phosphoribosylamine--glycine ligase (6.3.4.13)	100.0	100.0	100.0	100.0
Cj1251	conserved hypothetical protein Cj1251	100.0	100.0	100.0	100.0
Cj1252	putative periplasmic protein	100.0	100.0	100.0	100.0
Cj1253	Pnp:polyribonucleotide nucleotidyltransferase (2.7.7.8)	100.0	100.0	100.0	100.0
Cj1254	hypothetical protein Cj1254	100.0	100.0	100.0	100.0
Cj1255	putative isomerase	100.0	100.0	100.0	100.0
Cj1256c	putative membrane protein	100.0	100.0	100.0	63.2
Cj1257c	putative efflux pump	100.0	98.2	98.2	98.2
Cj1258	putative phosphotyrosine protein phosphatase (3.1.3.48)	100.0	100.0	100.0	100.0
Cj1259	PorA:major outer membrane protein	97.2	97.9	97.9	97.9
Cj1260c	DnaJ:chaperone DnaJ	99.7	100.0	100.0	100.0
Cj1261	RacR:two-component regulator	100.0	100.0	100.0	100.0
Cj1262	RacS:two-component sensor (histidine kinase)	99.8	99.8	99.8	97.4
Cj1263	RecR:recombination protein	100.0	100.0	100.0	100.0
Cj1264c	HydD:putative hydrogenase maturation protease	100.0	93.8	93.8	93.8
Cj1265c	HydC:Ni/Fe-hydrogenase B-type cytochrome subunit	100.0	100.0	100.0	100.0
Cj1266c	HydB:Ni/Fe-hydrogenase large subunit (1.12.5.1)	100.0	100.0	100.0	100.0
Cj1267c	HydA:Ni/Fe-hydrogenase small chain (1.12.5.1)	100.0	100.0	100.0	100.0
Cj1268c	putative FAD dependent oxidoreductase	100.0	64.4	64.4	64.4
Cj1269c	AmiA:N-acetylmuramoyl-L-alanine amidase (3.5.1.28)	99.7	100.0	100.0	100.0
Cj1270c	putative 2-nitropropane dioxygenase,oxidoreductase protein	100.0	100.0	100.0	100.0
Cj1271c	TyrS:tyrosyl-tRNA synthetase (6.1.1.1)	100.0	100.0	100.0	100.0
Cj1272c	SpoT:putative guanosine-3',5'-bis(diphosphate) 3'-pyrophosphohydrolase (3.1.7.2)	100.0	100.0	100.0	100.0
Cj1273c	RpoZ:putative DNA-directed RNA polymerase omega chain (2.7.7.6)	100.0	100.0	100.0	100.0
Cj1274c	PyrH:uridylate kinase (2.7.4.-)	100.0	100.0	100.0	100.0
Cj1275c	putative peptidase M23 family protein	100.0	97.0	97.0	97.0
Cj1276c	putative integral membrane protein	100.0	100.0	100.0	100.0
Cj1277c	putative ABC transporter ATP-binding protein	100.0	100.0	100.0	100.0
Cj1278c	TrmB:putative tRNA (guanine-N(7)-)-methyltransferase (2.1.1.33)	100.0	100.0	100.0	71.2
Cj1279c	putative fibronectin domain-containing lipoprotein	99.8	97.6	97.6	97.6
Cj1280c	putative ribosomal pseudouridine synthase (4.2.1.70)	100.0	100.0	100.0	100.0
Cj1282	MrdB:RodA protein homolog	100.0	100.0	100.0	100.0
Cj1283	KtrB:putative K+ uptake protein	100.0	100.0	100.0	100.0
Cj1284	KtrA:putative K+ uptake protein	100.0	100.0	100.0	100.0
Cj1285c	conserved hypothetical protein Cj1285c	100.0	100.0	100.0	100.0
Cj1286c	Upp:uracil phosphoribosyltransferase (2.4.2.9)	100.0	100.0	100.0	100.0
Cj1287c	malate oxidoreductase (1.1.1.38)	100.0	100.0	100.0	100.0
Cj1288c	GltX2:glutamyl-tRNA synthetase (6.1.1.17)	100.0	100.0	100.0	100.0
Cj1289	possible periplasmic protein	99.6	99.6	66.8	99.6
Cj1290c	AccC:biotin carboxylase (6.3.4.14;6.4.1.2)	100.0	100.0	100.0	100.0
Cj1291c	AccB:putative biotin carboxyl carrier protein of acetyl-CoA carboxylase (6.4.1.2)	100.0	100.0	100.0	100.0
Cj1292	Dcd:putative deoxycytidine triphosphate deaminase (3.5.4.13)	100.0	100.0	100.0	100.0
Cj1293	PseB:UDP-GlcNAc-specific C4,6 dehydratase/C5 epimerase	99.7	100.0	93.1	100.0
Cj1294	PseC:C4 aminotransferase specific for PseB product	98.9	100.0	100.0	100.0
Cj1295	conserved hypothetical protein Cj1295	97.9	100.0	98.2	98.2
Cj1296	hypothetical protein Cj1296	97.5	100.0	100.0	100.0
Cj1297	hypotehtical protein Cj1297	100.0	100.0	100.0	100.0
Cj1298	putative N-acetyltransferase	100.0	100.0	100.0	86.3
Cj1299	AcpP2:putative acyl carrier protein	100.0	100.0	100.0	100.0
Cj1300	putative SAM domain containing methyltransferase	99.7	100.0	100.0	100.0
Cj1301	hypothetical protein Cj1301	100.0	100.0	100.0	100.0
Cj1302	putative HAD-superfamily phosphatase, subfamily IIIC	99.6	49.8	49.8	100.0
Cj1303	FabH2:putative 3-oxoacyl-[acyl-carrier-protein] synthase (2.3.1.41)	99.7	100.0	100.0	100.0
Cj1304	AcpP3:putative acyl carrier protein	100.0	100.0	100.0	100.0
Cj1305c	hypothetical protein Cj1305c (617 family)	87.4	0.0	100.0	100.0
Cj1306c	hypothetical protein Cj1306c (617 family)	0.0	100.0	100.0	100.0
Cj1307	putative amino acid activating enzyme (6.3.2.-)	99.0	100.0	100.0	100.0
Cj1308	putative acyl carrier protein	100.0	100.0	100.0	100.0
Cj1309c	hypothetical protein Cj1309c	99.7	100.0	100.0	100.0
Cj1310c	hypothetical protein Cj1310c (617 family)	99.5	97.3	97.3	97.3
Cj1311	PseF:putative acylneuraminate cytidylyltransferase (2.7.7.43)	100.0	99.6	99.6	99.6
Cj1312	PseG:nucleotidase specific for PseC product,UDP-4-amino-4,6-dideoxy-beta-L-AltNAc	99.6	82.8	86.9	88.7
Cj1313	PseH:N-acetyltransferase specific for PseC product,UDP-4-amino-4,6-dideoxy-beta-L-AltNAc	94.9	57.3	57.3	57.3
Cj1314c	HisF:imidazole glycerol phosphate synthase subunit (4.1.3.-)	98.4	98.4	98.4	98.4
Cj1315c	HisH:imidazole glycerol phosphate synthase subunit (2.4.2.-)	99.5	99.0	99.0	99.0
Cj1316c	PseA:pseudaminic acid biosynthesis PseA protein	99.5	99.5	92.1	92.1
Cj1317	PseI:Pse synthetase (4.1.3.-)	98.5	99.7	99.7	99.7
Cj1318	Maf1:motility accessory factor (function unknown)	0.0	0.0	0.0	0.0
Cj1319	putative nucleotide sugar dehydratase	99.7	97.3	97.3	97.3
Cj1320	putative aminotransferase (degT family)	96.4	98.7	57.8	58.1
Cj1321	putative transferase	0.0	40.0	40.0	40.0
Cj1322	hypothetical protein Cj1322	0.0	85.8	85.8	85.8
Cj1323	hypothetical protein Cj1323	0.0	100.0	100.0	100.0
Cj1324	hypothetical protein Cj1324	51.8	100.0	100.0	100.0
Cj1325	putative methyltransferase	98.7	53.1	100.0	53.1
Cj1327	NeuB2:N-acetylneuraminic acid synthetase (4.1.3.-)	99.4	100.0	100.0	100.0
Cj1328	NeuC2:putative UDP-N-acetylglucosamine 2-epimerase (5.1.3.14)	98.4	100.0	100.0	100.0
Cj1329	putative sugar-phosphate nucleotide transferase	99.4	100.0	100.0	100.0
Cj1330	hypothetical protein Cj1330	96.7	100.0	100.0	100.0
Cj1331	PtmB:acylneuraminate cytidylyltransferase (flagellin modification) (2.7.7.43)	98.3	100.0	100.0	100.0
Cj1332	PtmA:putative oxidoreductase (flagellin modification)	96.9	100.0	100.0	100.0
Cj1333	PseD:PseD protein	89.9	99.4	99.4	99.4
Cj1334	Maf3:motility accessory factor (function unknown)	97.4	86.6	79.2	78.9
Cj1335	Maf4:motility accessory factor (function unknown)	86.8	99.7	99.1	99.8
Cj1337	PseE:PseE protein	97.6	50.9	75.4	50.9
Cj1338c	FlaB:flagellin	96.2	100.0	79.2	100.0
Cj1339c	FlaA:flagellin	95.8	100.0	79.2	100.0
Cj1340c	conserved hypothetical protein Cj1340c (1318 family)	98.3	99.8	99.8	99.8
Cj1341c	Maf6:motility accessory factor (function unknown)	100.0	100.0	100.0	100.0
Cj1342c	Maf7:motility accessory factor (function unknown)	98.3	100.0	100.0	100.0
Cj1343c	putative periplasmic protein	98.2	100.0	100.0	100.0
Cj1344c	putative glycoprotease	99.1	99.7	99.7	99.7
Cj1345c	putative periplasmic protein	100.0	100.0	100.0	100.0
Cj1346c	1-deoxy-D-xylulose 5-phosphate reductoisomerase (1.1.1.267)	100.0	100.0	100.0	100.0
Cj1347c	CdsA:phosphatidate cytidylyltransferase (2.7.7.41)	100.0	100.0	100.0	100.0
Cj1348c	putative coiled-coil protein	100.0	41.1	100.0	100.0
Cj1349c	putative fibronectin/fibrinogen-binding protein	100.0	100.0	100.0	100.0
Cj1350	MobA:putative molybdopterin-guanine dinucleotide biosynthesis protein	100.0	100.0	100.0	100.0
Cj1351	PldA:phospholipase A (3.1.1.32)	100.0	100.0	100.0	100.0
Cj1352	CeuB:enterochelin uptake permease	100.0	98.1	98.1	98.1
Cj1353	CeuC:enterochelin uptake permease	100.0	100.0	100.0	100.0
Cj1354	CeuD:enterochelin uptake ATP-binding protein	100.0	100.0	100.0	100.0
Cj1355	CeuE:enterochelin uptake periplasmic binding protein	100.0	100.0	100.0	100.0
Cj1356c	putative integral membrane protein	100.0	100.0	100.0	100.0
Cj1357c	NrfA:putative periplasmic cytochrome C (1.7.2.2)	100.0	100.0	100.0	100.0
Cj1358c	NrfH:putative periplasmic cytochrome C	100.0	95.3	95.3	95.3
Cj1359	Ppk:polyphosphate kinase (2.7.4.1)	99.9	100.0	100.0	100.0
Cj1360c	putative proteolysis tag for 10Sa_RNA	0.0	0.0	0.0	0.0
Cj1361c	hypothetical protein Cj1361c	100.0	90.7	90.7	90.7
Cj1362	RuvB:holliday junction DNA helicase (3.6.1.-)	100.0	100.0	100.0	100.0
Cj1363	AmaA:acid membrane antigen A	100.0	100.0	100.0	100.0
Cj1364c	FumC:fumarate hydratase (4.2.1.2)	99.6	55.7	100.0	100.0
Cj1365c	putative secreted serine protease (3.4.21.-)	100.0	100.0	92.9	100.0
Cj1366c	GlmS:glucosamine--fructose-6-phosphate aminotransferase (isomerizing) (2.6.1.16)	100.0	100.0	100.0	100.0
Cj1367c	putative nucleotidyltransferase	100.0	95.3	100.0	78.0
Cj1368	putative radical SAM domain protein	100.0	100.0	100.0	100.0
Cj1369	putative permease	99.5	100.0	64.5	100.0
Cj1370	putative nucleotide phosphoribosyltransferase	100.0	100.0	100.0	100.0
Cj1371	putative periplasmic protein (VacJ homolog)	100.0	100.0	100.0	100.0
Cj1372	putative periplasmic protein	100.0	100.0	100.0	100.0
Cj1373	putative ntegral membrane protein	100.0	49.9	100.0	100.0
Cj1374c	conserved hypothetical protein Cj1374c	100.0	100.0	100.0	100.0
Cj1375	putative multidrug efflux transporter	100.0	99.8	99.8	99.8
Cj1376	putative periplasmic protein	100.0	100.0	100.0	100.0
Cj1377c	putative ferredoxin	100.0	100.0	100.0	100.0
Cj1378	SelA:L-seryl-tRNA(SeC) selenium transferase (2.9.1.1)	100.0	100.0	100.0	100.0
Cj1379	SelB:putative selenocysteine-specific elongation factor	100.0	100.0	100.0	100.0
Cj1380	putative periplasmic protein	100.0	99.6	99.6	99.6
Cj1381	putative lipoprotein	100.0	98.9	98.9	94.5
Cj1382c	FldA:flavodoxin	100.0	100.0	100.0	100.0
Cj1383c	hypothetical protein Cj1383c	100.0	100.0	100.0	100.0
Cj1384c	hypothetical protein Cj1384c	100.0	100.0	100.0	100.0
Cj1385	KatA:catalase (1.11.1.6)	100.0	100.0	100.0	94.1
Cj1386	ankyrin-repeat containing protein	100.0	100.0	100.0	100.0
Cj1387c	helix-turn-helix containing protein	99.5	45.4	100.0	100.0
Cj1388	putative endoribonuclease L-PSP	100.0	100.0	100.0	100.0
Cj1389	pseudogene (putative C4-dicarboxylate anaerobic carrier)	0.0	0.0	0.0	0.0
Cj1392	MetC':putative cystathionine beta-lyase, N-terminus (4.4.1.8)	100.0	100.0	100.0	100.0
Cj1393	MetC':putative cystathionine beta-lyase (4.4.1.8)	100.0	99.1	99.1	99.1
Cj1394	putative fumarate lyase	100.0	84.8	84.8	84.8
Cj1395	pseudogene (putative MmgE/PrpD family protein)	0.0	0.0	0.0	0.0
Cj1397	putative ferrous iron transport protein	100.0	100.0	100.0	100.0
Cj1398	FeoB:ferrous iron transport protein	100.0	100.0	100.0	100.0
Cj1399c	HydA2:putative Ni/Fe-hydrogenase small subunit	98.8	98.8	98.8	98.8
Cj1400c	FabI:enoyl-[acyl-carrier-protein] reductase [NADH] (1.3.1.9)	100.0	100.0	100.0	99.3
Cj1401c	TpiA:putative triosephosphate isomerase (5.3.1.1)	100.0	100.0	100.0	100.0
Cj1402c	Pgk:phosphoglycerate kinase (2.7.2.3)	99.8	99.8	99.8	99.8
Cj1403c	GapA:glyceraldehyde 3-phosphate dehydrogenase	100.0	100.0	100.0	100.0
Cj1404	NadD:putative nicotinate-nucleotide adenylyltransferase (2.7.7.18)	98.3	98.3	98.3	98.3
Cj1405	conserved hypothetical protein Cj1405	100.0	100.0	100.0	100.0
Cj1406c	putative periplasmic protein	92.0	92.0	92.0	92.0
Cj1407c	putative phospho-sugar mutase (5.4.2.-)	98.1	98.1	98.1	98.1
Cj1408	FliL:putative flagellar protein	99.4	99.4	99.4	99.4
Cj1409	AcpS:holo-[acyl-carrier protein] synthase (2.7.8.7)	100.0	100.0	100.0	100.0
Cj1410c	putative membrane protein	99.3	99.3	99.3	99.3
Cj1411c	putative cytochrome P450	99.6	89.4	60.7	89.4
Cj1412c	putative integral membrane protein	99.5	100.0	67.0	77.7
Cj1413c	KpsS:capsule polysaccharide modification protein	99.2	100.0	100.0	100.0
Cj1414c	KpsC:capsule polysaccharide modification protein	97.7	100.0	100.0	100.0
Cj1415c	CysC:putative adenylylsulfate kinase (2.7.1.25)	99.4	100.0	100.0	100.0
Cj1416c	putative sugar nucleotidyltransferase	99.2	79.8	100.0	100.0
Cj1417c	putative amidotransferase	100.0	100.0	100.0	100.0
Cj1418c	putative transferase	100.0	100.0	100.0	100.0
Cj1419c	putative methyltransferase	100.0	100.0	100.0	100.0
Cj1420c	putative methyltransferase	99.6	96.5	100.0	100.0
Cj1421c	putative sugar transferase	61.1	100.0	0.0	48.0
Cj1422c	putative sugar transferase	62.5	50.7	100.0	50.7
Cj1423c	HddC:putative D-glycero-D-manno-heptose 1-phosphate guanosyltransferase	0.0	100.0	100.0	100.0
Cj1424c	GmhA2:phosphoheptose isomerase (5.3.1.-)	0.0	100.0	100.0	100.0
Cj1425c	HddA:putative D-glycero-D-manno-heptose 7-phosphate kinase	0.0	100.0	100.0	100.0
Cj1426c	putative methyltransferase family protein	0.0	87.6	99.6	86.9
Cj1427c	putative sugar-nucleotide epimerase/dehydratease (5.1.3.2)	0.0	100.0	100.0	100.0
Cj1428c	Fcl:GDP-L-fucose synthetase (1.1.1.271)	0.0	99.7	99.7	99.7
Cj1429c	hypothetical protein Cj1429c	0.0	100.0	100.0	100.0
Cj1430c	RfbC:putative dTDP-4-dehydrorhamnose 3,5-epimerase (5.1.3.13)	0.0	77.3	100.0	100.0
Cj1431c	HddC:capsular polysaccharide heptosyltransferase	34.0	56.7	98.5	98.5
Cj1432c	putative sugar transferase	0.0	100.0	52.1	100.0
Cj1433c	hypothetical protein Cj1433c	0.0	100.0	93.8	100.0
Cj1434c	putative sugar transferase	0.0	99.8	99.8	99.8
Cj1435c	putative phosphatase	0.0	100.0	100.0	100.0
Cj1436c	aminotransferase	0.0	95.4	95.4	95.4
Cj1437c	aminotransferase	0.0	100.0	100.0	88.6
Cj1438c	putative sugar transferase	0.0	99.9	46.4	47.7
Cj1439c	Glf:UDP-galactopyranose mutase (5.4.99.9)	0.0	100.0	55.7	100.0
Cj1440c	putative sugar transferase	0.0	60.2	100.0	83.5
Cj1441c	KfiD:UDP-glucose 6-dehydrogenase (1.1.1.22)	0.0	100.0	75.3	75.3
Cj1442c	putative sugar transferase	0.0	100.0	100.0	100.0
Cj1443c	KpsF:D-arabinose 5-phosphate isomerase	98.4	100.0	100.0	100.0
Cj1444c	KpsD:capsule polysaccharide export system periplasmic protein	99.5	100.0	100.0	100.0
Cj1445c	KpsE:capsule polysaccharide export system inner membrane protein	99.5	100.0	100.0	100.0
Cj1447c	KpsT:capsule polysaccharide export ATP-binding protein	99.1	100.0	100.0	100.0
Cj1448c	KpsM:capsule polysaccharide export system inner membrane protein	98.1	100.0	100.0	100.0
Cj1449c	hypothetical protein Cj1449c	98.5	100.0	100.0	100.0
Cj1450	putative ATP/GTP-binding protein	99.5	100.0	100.0	100.0
Cj1451	Dut:dUTPase (3.6.1.23)	99.1	100.0	100.0	100.0
Cj1452	putative integral membrane protein	100.0	100.0	100.0	72.2
Cj1453c	TilS:putative tRNA(Ile)-lysidine synthase (6.3.4.-)	99.1	100.0	100.0	100.0
Cj1454c	putative radical SAM domain family protein	99.3	100.0	100.0	100.0
Cj1455	PrfB:peptide chain release factor 2	100.0	100.0	100.0	68.5
Cj1456c	putative periplasmic protein	100.0	100.0	100.0	100.0
Cj1457c	TruD:tRNA pseudouridine synthase D (5.4.99.-)	100.0	100.0	100.0	100.0
Cj1458c	ThiL:putative thiamin-monophosphate kinase (2.7.4.16)	100.0	100.0	86.8	100.0
Cj1459	hypothetical protein Cj1459	100.0	99.7	100.0	100.0
Cj1460	hypothetical protein Cj1460	100.0	100.0	100.0	100.0
Cj1461	putative DNA methylase	100.0	40.5	40.5	89.4
Cj1462	FlgI:flagellar P-ring protein	99.7	99.7	99.7	99.7
Cj1463	FlgJ:hypothetical protein Cj1463	100.0	100.0	100.0	100.0
Cj1464	FlgM:hypothetical protein Cj1464	100.0	100.0	100.0	100.0
Cj1465	hypothetical protein Cj1465	100.0	100.0	99.3	100.0
Cj1466	FlgK:putative flagellar hook-associated protein	100.0	47.5	99.8	99.8
Cj1467	hypothetical protein Cj1467	100.0	96.5	31.1	96.5
Cj1468	putative integral membrane protein	100.0	99.6	99.6	99.6
Cj1470c	pesudogene (type II protein secretion system F protein)	0.0	0.0	0.0	0.0
Cj1471c	CtsE:putative type II protein secretion system E protein	99.2	99.0	99.8	99.8
Cj1472c	putative membrane protein	100.0	99.0	99.0	79.0
Cj1473c	CtsP:putative ATP/GTP-binding protein	100.0	66.3	100.0	100.0
Cj1474c	CtsD:putative type II protein secretion system D protein	100.0	65.5	66.3	66.1
Cj1475c	CtsR:hypothetical protein Cj1475c	100.0	100.0	100.0	95.2
Cj1476c	pyruvate-flavodoxin oxidoreductase	100.0	100.0	100.0	96.1
Cj1477c	putative hydrolase	100.0	100.0	100.0	100.0
Cj1478c	CadF:outer membrane fibronectin-binding protein	100.0	100.0	100.0	100.0
Cj1479c	RpsI:30S ribosomal protein S9	100.0	100.0	100.0	100.0
Cj1480c	RplM:50S ribosomal protein L13	95.9	100.0	100.0	100.0
Cj1481c	putative helicase (3.6.1.-)	99.9	99.9	99.9	99.9
Cj1482c	hypothetical protein Cj1482c	99.7	99.7	99.7	99.7
Cj1483c	putative lipoprotein	100.0	100.0	100.0	100.0
Cj1484c	putative membrane protein	100.0	100.0	100.0	100.0
Cj1485c	putative periplasmic protein	100.0	0.0	0.0	0.0
Cj1486c	putative periplasmic protein	98.6	98.6	98.6	98.6
Cj1487c	CcoP:cb-type cytochrome C oxidase subunit III (1.9.3.1)	100.0	100.0	100.0	100.0
Cj1488c	CcoQ:cb-type cytochrome C oxidase subunit IV (1.9.3.1)	100.0	100.0	100.0	100.0
Cj1489c	CcoO:cb-type cytochrome C oxidase subunit II (1.9.3.1)	100.0	99.5	100.0	100.0
Cj1490c	CcoN:cb-type cytochrome C oxidase subunit I (1.9.3.1)	100.0	100.0	100.0	100.0
Cj1491c	putative two-component regulator	100.0	90.3	69.9	100.0
Cj1492c	putative two-component sensor	100.0	100.0	78.2	100.0
Cj1493c	putative integral membrane protein	100.0	100.0	100.0	100.0
Cj1494c	CarA:carbamoyl-phosphate synthase small chain (6.3.5.5)	100.0	100.0	100.0	100.0
Cj1495c	conserved hypothetical protein Cj1495c	100.0	100.0	100.0	100.0
Cj1496c	putative periplasmic protein	100.0	100.0	100.0	100.0
Cj1497c	hypothetical protein Cj1497c	99.3	100.0	100.0	100.0
Cj1498c	PurA:adenylosuccinate synthetase (6.3.4.4)	100.0	100.0	100.0	100.0
Cj1500	putative integral membrane protein	100.0	99.5	99.5	99.5
Cj1501	conserved hypothetical protein Cj1501	100.0	98.7	98.7	98.7
Cj1502c	PutP:putative sodium/proline symporter	98.6	98.4	98.4	98.4
Cj1503c	PutA:putative proline dehydrogenase/delta-1-pyrroline-5-carboxylate dehydrogenase (1.5.1.12;1.5.99.8)	99.8	99.8	99.8	99.8
Cj1504c	SelD:putative selenide,water dikinase (2.7.9.3)	100.0	100.0	100.0	100.0
Cj1505c	putative two-component response regulator (SirA-like protein)	100.0	100.0	100.0	100.0
Cj1506c	putative MCP-type signal transduction protein	100.0	46.4	53.0	46.3
Cj1507c	putative regulatory protein	100.0	96.8	96.8	100.0
Cj1508c	FdhD:FdhD protein	100.0	100.0	100.0	100.0
Cj1509c	FdhC:putative formate dehydrogenase, cytochrom B subunit (1.2.1.2)	100.0	100.0	100.0	100.0
Cj1510c	FdhB:putative formate dehydrogenase iron-sulfur subunit (1.2.1.2)	100.0	100.0	100.0	100.0
Cj1511c	FdhA:putative formate dehydrogenase large subunit (Selenocysteine containing) (1.2.1.2)	99.9	92.4	92.4	99.8
Cj1513c	possible periplasmic protein	100.0	100.0	100.0	100.0
Cj1514c	hypothetical protein Cj1514c	100.0	100.0	100.0	100.0
Cj1515c	putative decarboxylase	100.0	100.0	100.0	100.0
Cj1516	putative periplasmic oxidoreductase	100.0	100.0	100.0	69.0
Cj1517	MoaD:putative molybdopterin converting factor,subunit 1	100.0	100.0	100.0	100.0
Cj1518	MoaE:putative molybdopterin converting factor,subunit 2	100.0	100.0	100.0	100.0
Cj1519	MoeA2:putative molybdopterin biosynthesis protein	100.0	99.5	99.5	99.5
Cj1521c	putative CRISPR-associated protein	100.0	100.0	100.0	100.0
Cj1522c	putative CRISPR-associated protein	100.0	100.0	100.0	100.0
Cj1523c	putative CRISPR-associated protein	99.8	99.9	99.9	99.9
Cj1528	pseudogene (putative C4-dicarboxylate anaerobic carrier)	0.0	0.0	0.0	0.0
Cj1529c	PurM:phosphoribosylformylglycinamidine cyclo-ligase (6.3.3.1)	100.0	100.0	99.7	100.0
Cj1530	CoaE:putative dephospho-CoA kinase (2.7.1.24)	100.0	100.0	99.5	100.0
Cj1531	DapF:diaminopimelate epimerase (5.1.1.7)	100.0	100.0	100.0	100.0
Cj1532	putative periplasmic protein	100.0	100.0	100.0	100.0
Cj1533c	putative helix-turn-helix containing protein	100.0	100.0	100.0	100.0
Cj1534c	putative bacterioferritin	100.0	100.0	100.0	100.0
Cj1535c	Pgi:putative glucose-6-phosphate isomerase (5.3.1.9)	100.0	100.0	72.9	100.0
Cj1536c	GalU:UTP--glucose-1-phosphate uridylyltransferase (2.7.7.9)	100.0	100.0	100.0	100.0
Cj1537c	Acs:acetyl-coenzyme A synthetase (6.2.1.1)	100.0	100.0	100.0	100.0
Cj1538c	putative anion-uptake ABC-transport system ATP-binding protein	99.7	78.5	79.2	79.2
Cj1539c	putative anion-uptake ABC-transport system permease protein	100.0	78.7	95.4	95.4
Cj1540	putative periplasmic protein	100.0	100.0	100.0	100.0
Cj1541	conserved hypothetical protein Cj1541	100.0	100.0	100.0	100.0
Cj1542	putative allophanate hydrolase subunit 1	100.0	100.0	100.0	100.0
Cj1543	putative allophanate hydrolase subunit 2	100.0	99.7	99.7	99.7
Cj1544c	putative integral membrane protein	100.0	97.0	97.0	97.0
Cj1545c	MdaB protein homolog	100.0	100.0	100.0	100.0
Cj1546	putative transcriptional regulator	100.0	100.0	76.5	100.0
Cj1547	Blc protein homolog	100.0	100.0	100.0	100.0
Cj1548c	putative NADP-dependent alcohol dehydrogenase (1.1.1.2)	100.0	100.0	100.0	100.0
Cj1549c	HsdR:putative type I restriction enzyme R protein (3.1.21.3)	100.0	100.0	100.0	100.0
Cj1550c	RloH:putative ATP/GTP-binding protein	100.0	71.9	100.0	98.5
Cj1551c	HsdS:putative type I restriction enzyme S protein	100.0	100.0	100.0	100.0
Cj1552c	MloB:conserved hypothetical protein Cj1552c	100.0	99.0	99.0	99.0
Cj1553c	HsdM:putative type I restriction enzyme M protein (2.1.1.72)	100.0	61.0	100.0	100.0
Cj1555c	hypothetical protein Cj1555c	100.0	100.0	100.0	100.0
Cj1556	putative transcriptional regulator	100.0	97.3	100.0	100.0
Cj1558	putative membrane protein	100.0	0.0	70.2	70.2
Cj1560	putative permease	77.7	40.9	40.9	40.9
Cj1561	putative transcriptional regulator	52.3	100.0	100.0	100.0
Cj1562	hypothetical protein Cj1562	0.0	100.0	100.0	100.0
Cj1563c	putative transcriptional regulator	100.0	100.0	100.0	100.0
Cj1564	putative methyl-accepting chemotaxis signal transduction protein	99.8	79.2	84.3	79.5
Cj1565c	PflA:paralysed flagellum protein	100.0	99.9	99.9	99.9
Cj1566c	NuoN:NADH dehydrogenase I chain N (1.6.5.3)	100.0	99.1	99.1	99.1
Cj1567c	NuoM:NADH dehydrogenase I chain M (1.6.5.3)	100.0	99.8	51.7	99.8
Cj1568c	NuoL:NADH dehydrogenase I chain L (1.6.5.3)	99.8	100.0	100.0	100.0
Cj1569c	NuoK:NADH dehydrogenase I chain K (1.6.5.3)	100.0	100.0	100.0	100.0
Cj1570c	NuoJ:NADH dehydrogenase I chain J (1.6.5.3)	99.4	52.8	99.4	52.8
Cj1571c	NuoI:NADH dehydrogenase I chain I (1.6.5.3)	99.1	100.0	100.0	100.0
Cj1572c	NuoH:NADH dehydrogenase I chain H (1.6.5.3)	99.7	100.0	100.0	100.0
Cj1573c	NuoG:putative NADH dehydrogenase I chain G (1.6.5.3)	99.5	60.6	99.9	99.9
Cj1574c	hypothetical protein Cj1574c	98.3	100.0	100.0	100.0
Cj1575c	hypothetical protein Cj1575c	98.7	100.0	100.0	100.0
Cj1576c	NuoD:NADH dehydrogenase I chain D (1.6.5.3)	99.3	99.8	99.8	99.8
Cj1577c	NuoC:NADH dehydrogenase I chain C (1.6.5.3)	99.6	99.6	99.6	99.6
Cj1578c	NuoB:NADH dehydrogenase I chain B (1.6.5.3)	100.0	100.0	100.0	100.0
Cj1579c	NuoA:NADH dehydrogenase I chain A (1.6.5.3)	100.0	100.0	40.3	40.3
Cj1580c	putative peptide ABC-transport system ATP-binding protein	100.0	62.4	100.0	100.0
Cj1581c	putative peptide ABC-transport system ATP-binding protein	97.1	100.0	94.1	100.0
Cj1582c	putative peptide ABC-transport system permease protein	98.5	92.4	92.4	92.4
Cj1583c	putative peptide ABC-transport system permease protein	100.0	100.0	100.0	100.0
Cj1584c	putative peptide ABC-transport system periplasmic peptide-binding protein	100.0	100.0	100.0	100.0
Cj1585c	putative oxidoreductase	100.0	73.8	100.0	100.0
Cj1586	Cgb:single domain haemoglobin	100.0	100.0	100.0	100.0
Cj1587c	putative ABC transporter	100.0	100.0	100.0	100.0
Cj1588c	putative MFS (Major Facilitator Superfamily) transport protein	99.8	100.0	100.0	100.0
Cj1589	conserved hypothetical protein Cj1189	100.0	100.0	100.0	100.0
Cj1590	InfA:translation initiation factor IF-1	98.6	100.0	100.0	100.0
Cj1591	RpmJ:50S ribosomal protein L36	100.0	100.0	100.0	100.0
Cj1592	RpsM:30S ribosomal protein S13	100.0	100.0	100.0	100.0
Cj1593	RpsK:30S ribosomal protein S11	100.0	100.0	100.0	100.0
Cj1594	RpsD:30S ribosomal protein S4	100.0	100.0	100.0	100.0
Cj1595	RpoA:DNA-directed RNA polymerase alpha chain (2.7.7.6)	100.0	100.0	100.0	100.0
Cj1596	RplQ:50S ribosomal protein L17	100.0	100.0	100.0	100.0
Cj1597	HisG:ATP phosphoribosyltransferase (2.4.2.17)	100.0	100.0	100.0	100.0
Cj1598	HisD:histidinol dehydrogenase (1.1.1.23)	100.0	99.8	99.8	99.8
Cj1599	HisB:imidazoleglycerol-phosphate dehydratase/histidinol-phosphatase (3.1.3.15;4.2.1.19)	100.0	100.0	85.5	100.0
Cj1600	HisH:imidazole glycerol phosphate synthase subunit (2.4.2.-)	100.0	100.0	100.0	100.0
Cj1601	HisA:phosphoribosylformimino-5-aminoimidazole carboxamide ribotide isomerase (5.3.1.16)	100.0	100.0	100.0	100.0
Cj1602	conserved hypothetical protein Cj1602	100.0	100.0	100.0	100.0
Cj1603	HisF:imidazole glycerol phosphate synthase subunit (4.1.3.-)	100.0	100.0	100.0	100.0
Cj1604	HisI:phosphoribosyl-AMP cyclohydrolase/ phosphoribosyl-ATP pyrophosphohydrolase (3.5.4.19;3.6.1.31)	100.0	100.0	100.0	100.0
Cj1605c	DapD:putative 2,3,4,5-tetrahydropyridine-2-carboxylate N-succinyltransferase (2.3.1.117)	100.0	100.0	100.0	100.0
Cj1606c	Mrp:putative ATP/GTP-binding protein (Mrp protein homolog)	100.0	100.0	100.0	100.0
Cj1607	IspDF:2-C-methyl-D-erythritol 4-phosphate cytidylyltransferase/ 2-C-methyl-D-erythritol 2,4-cyclodiphosphate synthase (2.7.7.60;4.6.1.12)	100.0	84.1	84.1	100.0
Cj1608	putative two-component regulator	100.0	0.0	100.0	0.0
Cj1609	putative sulfate adenylyltransferase (2.7.7.4)	99.7	57.0	100.0	57.0
Cj1610	PgpA:putative phosphatidylglycerophosphatase (3.1.3.27)	100.0	75.3	75.3	100.0
Cj1611	RpsT:30S ribosomal protein S20	100.0	100.0	100.0	100.0
Cj1612	PrfA:peptide chain release factor 1	100.0	100.0	100.0	100.0
Cj1613c	putative pyridoxamine 5'-phosphate oxidase	100.0	100.0	100.0	100.0
Cj1614	ChuA:haemin uptake system outer membrane receptor	100.0	100.0	100.0	100.0
Cj1615	ChuB:putative haemin uptake system permease protein	100.0	61.3	100.0	100.0
Cj1616	ChuC:putative haemin uptake system ATP-binding protein	100.0	100.0	100.0	100.0
Cj1617	ChuD:putative haemin uptake system periplasmic haemin-binding protein	100.0	100.0	100.0	53.4
Cj1618c	putative radical SAM domain protein	100.0	83.6	93.4	93.4
Cj1619	KgtP:alpha-ketoglutarate permease	99.8	100.0	100.0	100.0
Cj1620c	MutY:A/G-specific adenine glycosylase (3.2.2.-)	100.0	100.0	100.0	100.0
Cj1621	putative periplasmic protein	100.0	100.0	100.0	100.0
Cj1622	RibD:riboflavin-specific deaminase/reductase (3.5.4.-)	100.0	97.0	97.0	97.0
Cj1623	putative membrane protein	100.0	98.3	59.0	57.2
Cj1624c	SdaA:L-serine dehydratase (4.3.1.17)	100.0	58.4	58.4	58.4
Cj1625c	SdaC:amino acid transporter	100.0	100.0	100.0	100.0
Cj1626c	putative periplasmic protein	100.0	100.0	100.0	100.0
Cj1627c	hypothetical protein Cj1627c	100.0	49.8	51.8	51.8
Cj1628	ExbB2:putative exbB/tolQ family transport protein	100.0	100.0	100.0	100.0
Cj1629	ExbD2:putative exbD/tolR family transport protein	100.0	100.0	100.0	100.0
Cj1630	TonB2:putative TonB transport protein	100.0	100.0	42.7	100.0
Cj1631c	conserved hypothetical protein Cj1631c	0.0	100.0	100.0	100.0
Cj1632c	putative periplasmic protein	100.0	100.0	100.0	100.0
Cj1633	putative ATP-binding protein	100.0	100.0	100.0	100.0
Cj1634c	AroC:chorismate synthase (4.2.3.5)	100.0	100.0	100.0	100.0
Cj1635c	Rnc:ribonuclease III (3.1.26.3)	100.0	100.0	100.0	100.0
Cj1636c	RnhA:ribonuclease HI (3.1.26.-)	100.0	63.7	63.7	63.7
Cj1637c	putative periplasmic protein	100.0	100.0	100.0	100.0
Cj1638	DnaG:DNA primase (2.7.7.-)	100.0	100.0	57.7	100.0
Cj1639	NifU protein homolog	100.0	100.0	100.0	100.0
Cj1640	hypothetical protein Cj1640	100.0	100.0	100.0	100.0
Cj1641	MurE:UDP-N-acetylmuramoylalanyl-D-glutamate--2,6-diami nopimelate ligase (6.3.2.13)	100.0	94.6	94.6	94.6
Cj1642	conserved hypothetical protein Cj1642	100.0	100.0	100.0	100.0
Cj1643	putative periplasmic protein	100.0	100.0	100.0	100.0
Cj1644	IspA:geranyltranstransferase (2.5.1.10)	100.0	100.0	100.0	100.0
Cj1645	Tkt:transketolase (2.2.1.1)	100.0	99.8	99.8	99.8
Cj1646	IamB:putative ABC transport system permease	100.0	52.6	100.0	100.0
Cj1647	IamA:putative ABC transport system ATP-binding protein	100.0	100.0	100.0	100.0
Cj1648	putative ABC transport system periplasmic substrate-binding protein	100.0	100.0	100.0	100.0
Cj1649	putative lipoprotein	100.0	96.0	96.0	96.0
Cj1650	hypothetical protein Cj1650	100.0	100.0	100.0	100.0
Cj1651c	Map:methionine aminopeptidase (3.4.11.18)	100.0	100.0	100.0	100.0
Cj1652c	MurI:glutamate racemase (5.1.1.3)	100.0	100.0	100.0	100.0
Cj1653c	putative lipoprotein	100.0	100.0	100.0	100.0
Cj1654c	NhaA2:Na(+)/H(+) antiporter	100.0	100.0	100.0	100.0
Cj1655c	NhaA1:Na(+)/H(+) antiporter	100.0	64.4	64.1	64.4
Cj1656c	hypothetical protein Cj1656c	100.0	100.0	100.0	100.0
Cj1658	putative iron permease	100.0	99.9	94.8	99.9
Cj1659	P19:periplasmic protein p19	100.0	100.0	100.0	100.0
Cj1660	putative integral membrane protein	99.8	99.8	99.8	99.8
Cj1661	possible ABC transport system permease	99.5	99.5	99.5	99.5
Cj1662	putative integral membrane protein	100.0	100.0	100.0	100.0
Cj1663	putative ABC transport system ATP-binding protein	99.5	99.5	99.5	99.5
Cj1664	putative periplasmic thiredoxin	100.0	100.0	100.0	100.0
Cj1665	putative lipoprotein thiredoxin	100.0	100.0	100.0	100.0
Cj1666c	putative periplasmic protein	100.0	100.0	100.0	100.0
Cj1667c	RepA protein homolog	100.0	100.0	100.0	100.0
Cj1668c	putative periplasmic protein	100.0	100.0	100.0	100.0
Cj1669c	putative ATP-dependent DNA ligase (6.5.1.1)	100.0	100.0	100.0	100.0
Cj1670c	CgpA:putative periplasmic protein	100.0	100.0	100.0	100.0
Cj1671c	hypothetical protein Cj1671c	100.0	100.0	100.0	100.0
Cj1672c	Eno:enolase (4.2.1.11)	100.0	100.0	100.0	100.0
Cj1673c	RecA:recA protein	100.0	100.0	100.0	100.0
Cj1674	conserved hypothetical protein Cj1674	100.0	100.0	100.0	100.0
Cj1675	FliQ:flagellar biosynthetic protein	100.0	100.0	100.0	100.0
Cj1676	MurB:UDP-N-acetylenolpyruvoylglucosamine reductase (1.1.1.158)	100.0	100.0	100.0	100.0
Cj1677	putative lipoprotein	99.2	78.1	78.1	78.1
Cj1679	conserved hypothetical protein Cj1679	100.0	100.0	100.0	100.0
Cj1680c	putative periplasmic protein	98.8	96.1	96.5	96.5
Cj1681c	CysQ:CysQ protein homolog	100.0	100.0	100.0	100.0
Cj1682c	GltA:citrate synthase (2.3.3.1)	99.8	100.0	100.0	100.0
Cj1684c	putative transmembrane transport protein	100.0	100.0	100.0	100.0
Cj1685c	BioB:putative biotin synthase (2.8.1.6)	100.0	100.0	100.0	100.0
Cj1686c	TopA:DNA topoisomerase I (5.99.1.2)	100.0	99.4	99.4	99.4
Cj1687	putative efflux protein	100.0	99.8	99.8	99.8
Cj1688c	SecY:preprotein translocase subunit	100.0	99.0	99.0	99.0
Cj1689c	Rp10:50S ribosomal protein L15	100.0	100.0	100.0	100.0
Cj1690c	RpsE:30S ribosomal protein S5	100.0	100.0	100.0	100.0
Cj1691c	RplR:50S ribosomal protein L18	100.0	0.0	99.2	0.0
Cj1692c	RplF:50S ribosomal protein L6	100.0	100.0	100.0	100.0
Cj1693c	RpsH:30S ribosomal protein S8	100.0	100.0	100.0	100.0
Cj1694c	RpsN:30S ribosomal protein S14	100.0	100.0	100.0	100.0
Cj1695c	RplE:50S ribosomal protein L5	100.0	100.0	100.0	100.0
Cj1696c	RplX:50S ribosomal protein L24	100.0	100.0	100.0	100.0
Cj1697c	RplN:50S ribosomal protein L14	100.0	100.0	100.0	100.0
Cj1698c	RpsQ:30S ribosomal protein S17	100.0	100.0	100.0	100.0
Cj1699c	RpmC:50S ribosomal protein L29	100.0	100.0	100.0	100.0
Cj1700c	RplP:50S ribosomal protein L16	100.0	100.0	100.0	100.0
Cj1701c	RpsC:30S ribosomal protein S3	100.0	100.0	100.0	100.0
Cj1702c	RplV:50S ribosomal protein L22	100.0	100.0	100.0	100.0
Cj1703c	RpsS:30S ribosomal protein S19	100.0	100.0	100.0	100.0
Cj1704c	RplB:50S ribosomal protein L2	100.0	100.0	100.0	100.0
Cj1705c	RplW:50S ribosomal protein L23	100.0	100.0	100.0	100.0
Cj1706c	RplD:50S ribosomal protein L4	100.0	100.0	52.5	100.0
Cj1707c	RplC:50S ribosomal protein L3	100.0	100.0	100.0	100.0
Cj1708c	RpsJ:30S ribosomal protein S10	100.0	62.1	100.0	100.0
Cj1709c	putative ribosomal pseudouridine synthase (4.2.1.70)	100.0	100.0	100.0	100.0
Cj1710c	putative metallo-beta-lactamase family protein	99.7	99.7	99.7	99.7
Cj1711c	KsgA:putative dimethyladenosine transferase (16S rRNA dimethylase) (2.1.1.-)	100.0	100.0	100.0	100.0
Cj1712	hypothetical protein Cj1712	100.0	100.0	100.0	100.0
Cj1713	putative radical SAM domain protein	100.0	100.0	100.0	100.0
Cj1714	small hydrophobic protein	100.0	0.0	0.0	0.0
Cj1715	putative acetyltransferase	100.0	100.0	100.0	100.0
Cj1716c	LeuD:3-isopropylmalate dehydratase small subunit (4.2.1.33)	100.0	100.0	100.0	100.0
Cj1717c	LeuC:3-isopropylmalate dehydratase large subunit (4.2.1.33)	98.9	99.6	99.6	99.6
Cj1718c	LeuB:3-isopropylmalate dehydrogenase (1.1.1.85)	99.7	100.0	100.0	100.0
Cj1719c	LeuA:2-isopropylmalate synthase (2.3.3.13)	100.0	100.0	100.0	100.0
Cj1720	hypothetical protein Cj1720	100.0	100.0	100.0	100.0
Cj1721c	putative outer membrane protein	0.0	100.0	100.0	100.0
Cj1722c	hypothetical protein Cj1722c	0.0	0.0	0.0	0.0
Cj1723c	putative periplasmic protein	0.0	100.0	100.0	100.0
Cj1724c	putative GTP cyclohydrolase I (3.5.4.16)	100.0	100.0	100.0	100.0
Cj1725	putative periplasmic protein	0.0	100.0	100.0	100.0
Cj1726c	MetA:homoserine O-succinyltransferase (2.3.1.46)	0.0	100.0	100.0	100.0
Cj1727c	MetB:putative O-acetylhomoserine (thiol)-lyase (2.5.1.49)	0.0	100.0	100.0	100.0
Cj1728c	small hydrophobic protein	0.0	96.1	96.1	96.1
Cj1729c	FlgE2:flagellar hook subunit protein	83.7	29.4	36.3	33.5
Cj1731c	RuvC:crossover junction endodeoxyribonuclease (3.1.22.4)	100.0	87.0	87.0	87.0

## Sheet: BiBaG_cluster
Query-Organism	Annotation	IA3902	H_0002	P_0053	H_0089
Cj0001	DnaA:chromosomal replication initiator protein	1	1	1	1
Cj0002	DnaN:DNA polymerase III, beta chain (2.7.7.7)	1	1	1	1
Cj0003	GyrB:DNA gyrase subunit B (5.99.1.3)	1	1	1	1
Cj0004c	monohaem cytochrome C	1	1	1	1
Cj0005c	molydopterin containing oxidoreductase	1	1	1	1
Cj0006	putative Na+/H+ antiporter family protein	1	1	1	1
Cj0007	GltB:glutamate synthase (NADPH) large subunit (1.4.1.13)	1	1	1	1
Cj0008	conserved hypothetical protein Cj0008	1	1	1	1
Cj0009	GltD:glutamate synthase (NADPH) small subunit (1.4.1.13)	1	1	1	1
Cj0010c	RnhB:ribonuclease HII (3.1.26.4)	1	1	1	1
Cj0011c	putative non-specific DNA binding protein. Functional classification-Synthesis and modification of macromolecules-DNA replication,restriction/modification, recombination and repair	1	1	1	1
Cj0012c	Rrc:non-haem iron protein	1	1	1	1
Cj0013	IlvD:dihydroxy-acid dehydratase (4.2.1.9)	1	1	1	1
Cj0014c	putative integral membrane protein	1	1	1	1
Cj0015c	hypothetical protein Cj0015c	1	1	1	1
Cj0016	putative transcriptional regulatory protein	1	1	1	1
Cj0017c	DsbI:disulphide bond formation protein	1	1	1	1
Cj0018c	Dba:disulphide bond formation protein	1	1	1	1
Cj0019c	putative MCP-domain signal transduction protein	1	1	1	1
Cj0020c	cytochrome C551 peroxidase (1.11.1.5)	1	1	1	1
Cj0021c	putative fumarylacetoacetate (FAA) hydrolase family protein	1	1	1	1
Cj0022c	putative ribosomal pseudouridine synthase (4.2.1.70)	1	1	1	1
Cj0023	PurB:adenylosuccinate lyase (4.3.2.2)	1	1	1	1
Cj0024	NrdA:ribonucleoside-diphosphate reductase alpha chain (1.17.4.1)	1	1	1	1
Cj0025c	putative sodium:dicarboxylate family transmembrane symporter	1	1	1	1
Cj0026c	ThyX:thymidylate synthase (2.1.1.148)	1	1	1	1
Cj0027	PyrG:CTP synthase (6.3.4.2)	1	1	1	1
Cj0028	RecJ:putative single-stranded-DNA-specific exonuclease (3.1.-.-)	1	1	1	1
Cj0029	AnsA:cytoplasmic L-asparaginase (3.5.1.1)	1	2	1	1
Cj0030	hypothetical protein Cj0030	2	2	1	1
Cj0031	putative type IIS restriction/modification enzyme	2	3	2	2
Cj0033	putative integral membrane protein	10000	3	2	2
Cj0034c	putative periplasmic protein	3	4	3	3
Cj0035c	putative efflux protein	3	4	3	3
Cj0036	hypothetical protein Cj0036	3	5	4	4
Cj0037c	putative cytochrome C	3	5	4	4
Cj0038c	putative poly(A) polymerase family protein (2.7.7.-)	3	5	5	5
Cj0039c	TypA:GTP-binding protein TypA homolog	3	5	5	5
Cj0040	hypothetical protein Cj0040	3	5	5	5
Cj0041	FliK:putative flagellar hook-length control protein	3	5	5	5
Cj0042	FlgD:putative flagellar hook assembly protein	3	5	5	5
Cj0043	FlgE:flagellar hook protein	3	5	5	5
Cj0044c	hypothetical protein Cj0044c	3	5	5	5
Cj0045c	putative iron-binding protein	3	5	5	5
Cj0046	pseudogene (putative sodium:sulfate transmembrane transport protein)	10000	10000	10000	10000
Cj0053c	TrmU:tRNA (5-methylaminomethyl-2-thiouridylate)-methyltransferase (2.1.1.61)	4	6	6	6
Cj0054c	putative lysine decarboxylase family protein	4	6	6	6
Cj0055c	conserved hypothetical protein Cj0055c	4	6	7	6
Cj0056c	hypothetical protein Cj0056c	4	6	7	6
Cj0057	putative periplasmic protein	4	6	7	6
Cj0058	putative peptidase C39 family protein	4	6	7	7
Cj0059c	FliY:putative flagellar motor switch protein	4	6	7	7
Cj0060c	FliM:flagellar motor switch protein	4	6	7	7
Cj0061c	FliA:RNA polymerase sigma factor for flagellar operon	4	7	8	8
Cj0062c	putative integral membrane protein	4	7	8	8
Cj0063c	putative ATP-binding protein	4	7	8	8
Cj0064c	FlhF:flagellar biosynthesis protein	4	7	9	9
Cj0065c	FolK:putative 2-amino-4-hydroxy-6-hydroxymethyldihydropteridine pyrophosphokinase (2.7.6.3)	4	7	9	9
Cj0066c	AroQ:3-dehydroquinate dehydratase (4.2.1.10)	4	7	9	9
Cj0067	putative amidohydrolase family protein	4	8	10	10
Cj0068	PspA:protease	4	8	10	10
Cj0069	hypothetical protein Cj0069	4	8	10	10
Cj0070c	hypothetical protein Cj0070c	10000	10000	10000	10000
Cj0072c	pseudogene (putative iron-binding protein)	10000	10000	10000	10000
Cj0073c	conserved hypothetical protein Cj0073c	5	9	11	11
Cj0074c	putative iron-sulfur protein	5	9	11	11
Cj0075c	putative oxidoreductase iron-sulfur subunit	5	10	12	12
Cj0076c	LctP:L-lactate permease	5	10	12	12
Cj0077c	CdtC:cytolethal distending toxin C	5	10	12	12
Cj0078c	CdtB:cytolethal distending toxin B	5	10	12	12
Cj0079c	CdtA:cytolethal distending toxin A	5	10	12	12
Cj0080	putative membrane protein. Functional classification-Membranes, lipoproteins and porins	5	10	12	12
Cj0081	CydA:cytochrome bd oxidase subunit I (1.10.3.-)	5	10	12	12
Cj0082	CydB:cytochrome bd oxidase subunit II (1.10.3.-)	5	10	13	13
Cj0085c	putative amino acid recemase	5	10	13	14
Cj0086c	Ung:uracil-DNA glycosylase (3.2.2.-)	5	10	13	14
Cj0087	AspA:aspartate ammonia-lyase (4.3.1.1)	5	10	13	14
Cj0088	DcuA:anaerobic C4-dicarboxylate transporter	5	10	13	14
Cj0089	putative lipoprotein	5	10	14	15
Cj0090	putative lipoprotein	5	10	14	15
Cj0091	putative lipoprotein	5	10	14	15
Cj0092	putative periplasmic protein	5	10	14	15
Cj0093	putative periplasmic protein	5	10	14	15
Cj0094	RplU:50S ribosomal protein L21	5	10	14	15
Cj0095	RpmA:50S ribosomal protein L27	5	10	14	15
Cj0096	GTP-binding protein	5	10	14	15
Cj0097	ProB:glutamate 5-kinase (2.7.2.11)	5	10	14	15
Cj0098	Fmt:methionyl-tRNA formyltransferase (2.1.2.9)	5	10	14	15
Cj0099	BirA:putative biotin--[acetyl-CoA-carboxylase] synthetase (6.3.4.15)	5	10	14	15
Cj0100	parA family protein	5	10	14	15
Cj0101	parB family protein	5	10	14	15
Cj0102	AtpF:ATP synthase F0 sector B' subunit (3.6.3.14)	5	10	14	15
Cj0103	AtpF:ATP synthase F0 sector B subunit (3.6.3.14)	5	10	14	15
Cj0104	AtpH:ATP synthase F1 sector delta subunit (3.6.3.14)	5	10	14	15
Cj0105	AtpA:ATP synthase F1 sector alpha subunit (3.6.3.14)	5	10	14	15
Cj0106	AtpG:ATP synthase F1 sector gamma subunit (3.6.3.14)	5	10	14	15
Cj0107	AtpD:ATP synthase F1 sector beta subunit (3.6.3.14)	5	10	14	15
Cj0108	AtpC:ATP synthase F1 sector epsilon subunit (3.6.3.14)	5	10	14	15
Cj0109	ExbB3:putative MotA/TolQ/ExbB proton channel family protein	5	10	14	15
Cj0110	ExbD3:putative exbD/tolR family transport protein	5	10	14	15
Cj0111	putative periplasmic protein	5	10	14	15
Cj0112	TolB:putative TolB precursor protein	5	10	14	15
Cj0113	Pal:peptidoglycan associated lipoprotein (omp18)	5	10	14	15
Cj0114	putative periplasmic protein	5	10	14	15
Cj0115	SlyD:FKBP-type peptidyl-prolyl cis-trans isomerase (5.2.1.8)	5	11	15	15
Cj0116	FabD:malonyl CoA-acyl carrier protein transacylase (2.3.1.39)	5	11	15	15
Cj0117	Pfs:5'-methylthioadenosine/S-adenosylhomocysteine nucleosidase (3.2.2.16)	5	11	16	15
Cj0118	conserved hypothetical protein Cj0118	5	11	16	15
Cj0119	putative hydrolase	5	11	16	15
Cj0120	hypothetical protein Cj0120	5	11	16	15
Cj0121	conserved hypothetical protein Cj0121	5	11	16	15
Cj0122	hypothetical protein Cj0122	5	11	16	15
Cj0123c	putative tRNA-dihydrouridine synthase	5	11	16	15
Cj0124c	putative membrane protein	5	11	16	15
Cj0125c	hypothetical protein Cj0125c	5	11	16	15
Cj0126c	conserved hypothetical protein Cj0126c	5	11	16	15
Cj0127c	AccD:acetyl-coenzyme A carboxylase carboxyl transferase subunit beta (6.4.1.2)	5	11	17	15
Cj0128c	putative inositol monophosphatase family protein	5	11	17	15
Cj0129c	outer membrane protein	5	11	17	15
Cj0130	TyrA:putative prephenate dehydrogenase (1.3.1.12)	5	11	17	15
Cj0131	putative peptidase M23 family protein	5	11	17	15
Cj0132	LpxC:UDP-3-O-[3-hydroxymyristoyl] n-acetylglucosamine deacetylase (3.5.1.-)	5	11	17	15
Cj0133	putative glycoprotease family protein	5	11	17	15
Cj0134	ThrB:putative homoserine kinase (2.7.1.39)	5	11	17	15
Cj0135	conserved hypothetical protein Cj0135	5	11	17	15
Cj0136	InfB:translation initiation factor IF-2	5	12	18	16
Cj0137	RbfA:putative ribosome-binding factor A	5	12	18	16
Cj0138	conserved hypothetical protein Cj0138	5	12	18	16
Cj0139	putative endonuclease	5	10000	19	10000
Cj0140	hypothetical protein Cj0140	5	13	19	17
Cj0141c	putative ABC transporter integral membrane protein	5	13	19	17
Cj0142c	putative ABC transporter ATP-binding protein	5	13	19	17
Cj0143c	putative periplasmic solute binding protein for ABC transport system	5	13	20	18
Cj0144	putative methyl-accepting chemotaxis signal transduction protein	10000	10000	20	19
Cj0145	putative TAT (Twin-Arginine Translocation) pathway signal sequence domain protein	6	14	20	19
Cj0146c	TrxB:thioredoxin reductase (1.8.1.9)	6	14	20	19
Cj0147c	TrxA:thioredoxin	6	14	20	19
Cj0148c	conserved hypothetical protein Cj0148c	6	14	20	19
Cj0149c	Hom:homoserine dehydrogenase (1.1.1.3)	6	14	20	19
Cj0150c	aminotransferase (2.6.1.1)	6	14	20	19
Cj0151c	putative periplasmic protein	6	14	20	19
Cj0152c	putative membrane protein	6	14	20	19
Cj0153c	putative rRNA methylase	6	14	20	19
Cj0154c	putative tetrapyrrole methylase family protein	6	14	20	19
Cj0155c	RpmE:50S ribosomal protein L31	6	14	20	19
Cj0156c	conserved hypothetical protein Cj0156c	6	14	20	19
Cj0157c	putative integral membrane protein	6	14	20	19
Cj0158c	putative haem-binding lipoprotein	6	14	20	19
Cj0159c	putative 6-pyruvoyl tetrahydropterin synthase (4.2.3.12)	6	14	20	19
Cj0160c	putative radical SAM domain protein	6	14	20	19
Cj0161c	MoaA:putative molybdenum cofactor biosynthesis protein A	6	14	21	19
Cj0162c	putative periplasmic protein	6	14	21	19
Cj0163c	hypothetical protein Cj0163c	6	14	21	19
Cj0164c	UbiA:putative 4-hydroxybenzoate octaprenyltransferase (2.5.1.-)	6	14	21	19
Cj0166	MiaA:tRNA delta(2)-isopentenylpyrophosphate transferase (2.5.1.8)	6	14	21	19
Cj0167c	putative integral membrane protein	6	14	21	19
Cj0168c	putative periplasmic protein	6	10000	21	10000
Cj0169	SodB:superoxide dismutase (Fe) (1.15.1.1)	6	15	21	20
Cj0170	hypothetical protein Cj0170	7	16	21	21
Cj0172c	putative saccharopine dehydrogenase (1.5.1.7)	7	16	21	21
Cj0173c	CfbpC:putative iron-uptake ABC transport system ATP-binding protein	7	16	21	21
Cj0174c	CfbpB:putative iron-uptake ABC transport system permease protein	7	16	21	22
Cj0175c	CfbpA:putative iron-uptake ABC transport system,periplasmic iron-binding protein	7	16	21	22
Cj0176c	putative lipoprotein	7	16	21	22
Cj0177	putative iron transport protein	7	17	22	22
Cj0178	putative TonB-denpendent outer membrane receptor	7	17	22	22
Cj0179	ExbB1:biopolymer transport protein	7	17	22	22
Cj0180	ExbD1:biopolymer transport protein	7	17	22	22
Cj0181	TonB1:TonB transport protein	7	17	22	22
Cj0182	putative transmembrane transport protein	7	17	22	22
Cj0183	putative integral membrane protein with haemolysin domain	7	18	23	23
Cj0184c	putative serine/threonine protein phosphatase	7	18	23	23
Cj0185c	putative phnA domain protein	7	18	23	23
Cj0186c	putative TerC family integral membrane protein	7	18	23	23
Cj0187c	PurN:phosphoribosylglycinamide formyltransferase (2.1.2.2)	7	18	23	23
Cj0188c	putative kinase	7	18	23	23
Cj0189c	conserved hypothetical protein Cj0189c	7	18	23	23
Cj0190c	conserved hypothetical protein Cj0190c	7	19	23	23
Cj0191c	Def:polypeptide deformylase (3.5.1.88)	7	19	23	23
Cj0192c	ClpP:ATP-dependent Clp protease proteolytic subunit (3.4.21.92)	7	19	23	23
Cj0193c	Tig:trigger factor (peptidyl-prolyl cis /trans isomerase, chaperone) (5.2.1.8)	7	19	23	23
Cj0194	FolE:GTP cyclohydrolase I (3.5.4.16)	7	19	23	23
Cj0195	FliI:flagellum-specific ATP synthase (3.6.3.14)	7	19	23	23
Cj0196c	PurF:amidophosphoribosyltransferase (2.4.2.14)	7	19	23	23
Cj0197c	DapB:dihydrodipicolinate reductase (1.3.1.26)	7	19	23	23
Cj0198c	helicase-like protein	7	19	23	23
Cj0199c	putative periplasmic protein	7	19	23	23
Cj0200c	putative periplasmic protein	7	19	24	23
Cj0201c	putative integral membrane protein	10000	19	24	23
Cj0202c	hypothetical protein Cj0202c	10000	19	24	23
Cj0203	putative citrate transporter	10000	19	24	24
Cj0204	putative oligopeptide transporter, OPT family	8	19	24	24
Cj0205	UppP:undecaprenyl-diphosphatase (3.6.1.27)	8	19	24	24
Cj0206	ThrS:threonyl-tRNA synthetase (6.1.1.3)	8	19	24	24
Cj0207	InfC:translation initiation factor IF-3	8	20	25	24
Cj0208	putative DNA modification methylase (adenine-specific methyltransferase) (2.1.1.72)	8	20	25	24
Cj0223	pseudogene (putative IgA protease family protein) (3.4.21.72)	10000	10000	10000	10000
Cj0224	ArgC:N-acetyl-gamma-glutamyl-phosphate reductase (1.2.1.38)	9	21	26	25
Cj0225	putative acetyltransferase (2.3.-.-)	9	21	26	25
Cj0226	ArgB:acetylglutamate kinase (2.7.2.8)	9	21	26	25
Cj0227	ArgD:putative acetylornithine/succinyldiaminopimelate aminotransferase (2.6.1.11;2.6.1.17)	9	21	26	25
Cj0228c	Pcm:protein-L-isoaspartate O-methyltransferase (2.1.1.77)	9	21	26	25
Cj0229	putative acetyltransferase	9	21	26	25
Cj0230c	putative transferase protein (2.4.2.11)	9	21	26	25
Cj0231c	NrdB:ribonucleoside-diphosphate reductase beta chain (1.17.4.1)	9	21	26	25
Cj0232c	putative integral membrane protein	9	21	26	25
Cj0233c	PyrE:putative orotate phosphoribosyltransferase (2.4.2.10)	9	21	26	25
Cj0234c	Frr:ribosome recycling factor	9	21	26	25
Cj0235c	SecG:putative protein-export membrane protein	9	21	26	25
Cj0236c	putative integral membrane protein	9	21	26	25
Cj0237	CynT:carbonic anyhydrase (4.2.1.1)	9	21	26	25
Cj0238	putative mechanosensitive ion channel family protein	9	21	26	25
Cj0239c	NifU protein homolog	9	21	26	25
Cj0240c	IscS:cysteine desulfurase (NifS protein homolog) (2.8.1.7)	9	21	26	25
Cj0241c	putative iron-binding protein	9	21	26	25
Cj0243c	hypothetical protein Cj0243c	9	22	26	25
Cj0244	RpmI:50s ribosomal protein L35	10	23	27	26
Cj0245	RplT:50S ribosomal protein L20	10	23	27	26
Cj0246c	putative MCP-domain signal transduction protein	10	23	27	26
Cj0247c	hypothetical protein Cj0247c	10	23	27	26
Cj0248	hypothetical protein Cj0248	10	23	28	26
Cj0249	hypothetical protein Cj0249	10	23	28	26
Cj0250c	putative MFS (Major Facilitator Superfamily) transport protein	10	23	28	26
Cj0251c	highly acidic protein	10	23	28	26
Cj0252	MoaC:molybdenum cofactor biosynthesis protein C	10	23	28	26
Cj0253	hypothetical protein Cj0253	10	23	28	26
Cj0254	hypothetical protein Cj0254	10	24	28	26
Cj0255c	ExoA:exodeoxyribonuclease (3.1.11.2)	10	24	28	26
Cj0256	putative sulfatase family protein	10	24	28	26
Cj0257	DgkA:diacylglycerol kinase (2.7.1.107)	10	24	29	26
Cj0258	putative bacterial regulatory protein, ArsR family	10	24	29	26
Cj0259	PyrC:dihydroorotase (3.5.2.3)	10	24	29	26
Cj0260c	small hydrophobic protein	10	24	29	26
Cj0261c	putative SAM-dependent methyltransferase	10	24	29	26
Cj0262c	putative methyl-accepting chemotaxis signal transduction protein	10000	24	29	26
Cj0263	ZupT:zinc transporter	11	25	30	27
Cj0264c	molybdopterin containing oxidoreductase	11	25	30	27
Cj0265c	putative cytochrome C-type haem-binding periplasmic protein	11	25	30	27
Cj0266c	putative integral membrane protein	11	25	30	27
Cj0267c	putative integral membrane protein	11	25	30	27
Cj0268c	putative transmembrane protein	11	25	30	27
Cj0269c	IlvE:branched-chain amino acid aminotransferase (2.6.1.42)	11	25	30	27
Cj0270	putative tautomerase family protein (5.3.2.-)	11	25	30	27
Cj0271	bacterioferritin comigratory protein homolog	11	25	30	27
Cj0272	conserved hypothetical protein Cj0272	11	25	30	27
Cj0273	FabZ:(3R)-hydroxymyristoyl-[acyl carrier protein] dehydratase (4.2.1.-)	11	25	30	27
Cj0274	LpxA:acyl-[acyl-carrier-protein]--UDP-N-acetylglucosam ine O-acyltransferase (2.3.1.129)	11	25	30	27
Cj0275	ClpX:ATP-dependent Clp protease ATP-binding subunit	11	25	30	27
Cj0276	MreB:homolog of E. coli rod shape-determining protein	11	25	30	27
Cj0277	MreC:homolog of E. coli rod shape-determining protein	11	25	30	27
Cj0279	CarB:carbamoyl-phosphate synthase large chain (6.3.5.5)	11	26	30	27
Cj0280	hypothetical protein Cj0280	11	26	31	28
Cj0281c	Tal:putative transaldolase (2.2.1.2)	11	26	31	28
Cj0282c	SerB:putative phosphoserine phosphatase (3.1.3.3)	11	27	32	29
Cj0283c	CheW:chemotaxis protein	11	27	32	29
Cj0284c	CheA:chemotaxis histidine kinase (2.7.3.-)	11	27	32	29
Cj0285c	CheV:chemotaxis protein (2.7.3.-)	11	27	32	29
Cj0286c	hypothetical protein Cj0286c	11	27	32	29
Cj0287c	GreA:transcription elongation factor	11	27	32	29
Cj0288c	LpxB:lipid-A-disaccharide synthase (2.4.1.182)	11	27	32	29
Cj0289c	Peb3:major antigenic peptide PEB3	11	27	32	29
Cj0292c	GlpT:pseudogene (putative glycerol-3-phosphate transporter)	10000	10000	10000	10000
Cj0293	SurE:multifunctional protein SurE homolog (3.1.3.5)	12	28	33	30
Cj0294	putative MoeB/ThiF family protein	12	28	33	30
Cj0295	putative acetyltransferase (2.3.1.-)	12	28	33	30
Cj0296c	PanD:aspartate 1-decarboxylase precursor (4.1.1.11)	12	28	33	30
Cj0297c	PanC:pantoate--beta-alanine ligase (6.3.2.1)	12	28	33	30
Cj0298c	PanB:3-methyl-2-oxobutanoate hydroxymethyltransferase (2.1.2.11)	12	28	33	30
Cj0299	putative periplasmic beta-lactamase (3.5.2.6)	12	29	34	31
Cj0300c	ModC:putative molybdenum transport ATP-binding protein	12	29	34	31
Cj0301c	ModB:putative molybdenum transport system permease protein	12	30	35	31
Cj0302c	putative molybdenum-pterin binding protein	12	30	35	31
Cj0303c	ModA:putative molybdate-binding lipoprotein	12	30	35	31
Cj0304c	BioC:putative biotin synthesis protein	12	30	35	31
Cj0305c	conserved hypothetical protein Cj0305c	12	30	35	31
Cj0306c	BioF:8-amino-7-oxononanoate synthase (2.3.1.47)	12	31	36	32
Cj0307	BioA:adenosylmethionine-8-amino-7-oxononanoate aminotransferase (2.6.1.62)	12	31	36	32
Cj0308c	BioD:putative dethiobiotin synthetase (6.3.3.3)	12	31	36	32
Cj0309c	putative efflux protein	12	31	36	32
Cj0310c	putative efflux protein	12	31	36	32
Cj0311	RplY:putative 50S ribosomal protein L25 (general stress protein Ctc)	12	31	36	32
Cj0312	Pth:peptidyl-tRNA hydrolase (3.1.1.29)	12	31	36	32
Cj0313	putative integral membrane protein	12	31	36	32
Cj0314	LysA:diaminopimelate decarboxylase (4.1.1.20)	12	31	36	32
Cj0315	putative HAD-superfamily hydrolase, subfamily IIA	12	31	36	32
Cj0316	PheA:chorismate mutase/prephenate dehydratase (4.2.1.51;5.4.99.5)	12	31	36	32
Cj0317	HisC:histidinol-phosphate aminotransferase (2.6.1.9)	12	31	36	32
Cj0318	FliF:flagellar M-ring protein	12	31	36	32
Cj0319	FliG:flagellar motor switch protein	12	32	37	32
Cj0320	FliH:putative flagellar assembly protein	12	32	37	32
Cj0321	Dxs:L-deoxy-D-xylulose-5-phosphate synthase (2.2.1.7)	12	32	37	32
Cj0322	PerR:peroxide stress regulator	12	32	37	32
Cj0323	hypothetical protein Cj0323	12	32	37	32
Cj0324	UbiE:ubiquinone/menaquinone biosynthesis methlytransferase (2.1.1.-)	12	32	38	33
Cj0325	XseA:exodeoxyribonuclease VII large subunit (3.1.11.6)	12	32	38	33
Cj0326	SerC:phosphoserine aminotransferase (2.6.1.52)	12	32	38	33
Cj0327	putative endoribonuclease L-PSP family protein	12	32	38	33
Cj0328c	FabH:3-oxoacyl-[acyl-carrier-protein] synthase	12	32	38	33
Cj0329c	PlsX:putative fatty acid/phospholipid synthesis protein	12	32	38	33
Cj0330c	RpmF:50S ribosomal protein L32	12	32	39	33
Cj0331c	hypothetical protein Cj0331c	12	32	39	33
Cj0332c	Ndk:nucleoside diphosphate kinase (2.7.4.6)	12	32	39	33
Cj0333c	FdxA:ferredoxin	12	32	39	33
Cj0334	AhpC:alkyl hydroperoxide reductase (3.4.-.-)	12	32	39	33
Cj0335	FlhB:flagellar biosynthetic protein	12	32	39	33
Cj0336c	MotB:putative flagellar motor protein	12	32	39	33
Cj0337c	MotA:putative flagellar motor proton channel	12	32	39	33
Cj0338c	PolA:DNA polymerase I (2.7.7.7)	12	32	40	33
Cj0339	putative MFS (Major Facilitator Superfamily) transport protein	12	32	40	33
Cj0340	putative nucleoside hydrolase	12	32	40	33
Cj0341c	putative integral membrane protein	12	33	40	33
Cj0342c	UvrA:excinuclease ABC subunit A	12	33	40	33
Cj0343c	putative integral membrane protein	12	33	40	33
Cj0344	hypothetical protein Cj0344	12	33	40	33
Cj0345	TrpE:putative anthranilate synthase component I (4.1.3.27)	12	33	41	33
Cj0346	TrpD (trpGD):anthranilate synthase component II (4.1.3.27)	12	33	41	33
Cj0347	TrpF:N-(5'-phosphoribosyl)anthranilate isomerase (5.3.1.24)	12	33	41	33
Cj0348	TrpB:tryptophan synthase beta chain (4.2.1.20)	12	33	41	33
Cj0349	TrpA:tryptophan synthase alpha chain (4.2.1.20)	12	34	42	34
Cj0350	hypothetical protein Cj0350	12	34	42	34
Cj0351	FliN:flagellar motor switch protein	12	34	42	34
Cj0352	putative transmembrane protein	12	34	42	34
Cj0353c	phosphatase (3.6.1.11;3.6.1.40)	12	35	43	35
Cj0354c	FdxB:ferredoxin	12	35	43	35
Cj0355c	two-component regulator	12	35	43	35
Cj0356c	FolB:putative dihydroneopterin aldolase (4.1.2.25)	12	35	43	35
Cj0357c	putative integral membrane protein	12	35	43	35
Cj0358	putative cytochrome C551 peroxidase (1.11.1.5)	12	35	43	35
Cj0360	GlmM:phosphoglucosamine mutase (5.4.2.10)	12	35	43	35
Cj0361	LspA:lipoprotein signal peptidase (3.4.23.36)	12	35	43	35
Cj0362	putative integral membrane protein	12	35	43	35
Cj0363c	HemN:putative oxygen-independent coproporphyrinogen III oxidase (1.3.99.22)	12	35	43	35
Cj0364	hypothetical protein Cj0364	12	35	43	35
Cj0365c	CmeC:outer membrane channel protein CmeC (multidrug efflux system CmeABC)	12	35	43	35
Cj0366c	CmeB:inner membrane efflux transporter CmeB (multidrug efflux system CmeABC)	12	35	43	35
Cj0367c	CmeA:periplasmic fusion protein CmeA (multidrug efflux system CmeABC)	12	35	43	35
Cj0368c	CmeR:transcriptional regulator CmeR	12	36	43	35
Cj0369c	putative ferredoxin domain-containing integral membrane protein	12	36	43	35
Cj0370	RpsU:30S ribosomal protein S21	12	10000	10000	10000
Cj0371	putative flagellar motility protein	12	37	44	36
Cj0372	putative glutathionylspermidine synthase (6.3.1.8)	12	37	44	36
Cj0373	putative D-2-hydroxyacid dehydrogenase	12	37	44	36
Cj0374	conserved hypothetical protein Cj0374	12	37	44	36
Cj0375	putative lipoprotein	12	37	44	36
Cj0376	putative periplasmic protein	12	37	44	36
Cj0377	putative AAA family ATPase	12	37	44	36
Cj0378c	putative ferric reductase-like transmembrane protein. Functional classification-Membranes,lipoproteins and porins	12	37	44	36
Cj0379c	putative molybdenum containing oxidoreductase	12	37	45	36
Cj0380c	hypothetical protein Cj0380c	12	38	45	36
Cj0381c	PyrF:orotidine 5'-phosphate decarboxylase (4.1.1.23)	12	38	46	37
Cj0382c	NusB:transcription termination protein	12	38	46	37
Cj0383c	RibH:6,7-dimethyl-8-ribityllumazine synthase (2.5.1.9)	12	38	46	37
Cj0384c	KdsA:3-deoxy-8-phosphooctulonate synthase (2.5.1.55)	12	38	46	37
Cj0385c	putative integral membrane protein	12	38	46	37
Cj0386	putative GTP-binding protein	12	38	46	37
Cj0387	AroK:shikimate kinase (2.7.1.71)	12	38	46	37
Cj0388	TrpS:tryptophanyl-tRNA synthetase (6.1.1.2)	12	38	46	37
Cj0389	SerS:seryl-tRNA synthetase (6.1.1.11)	12	38	46	37
Cj0390	putative transmembrane protein	12	38	46	37
Cj0391c	hypothetical protein Cj0391c	12	38	47	38
Cj0392c	Pyk:pyruvate kinase (2.7.1.40)	12	38	47	38
Cj0393c	Mqo:putative malate:quinone oxidoreductase (1.1.99.16)	12	38	47	38
Cj0394c	putative transcriptional activator	12	38	48	38
Cj0395c	hypothetical protein Cj0395c	12	39	48	38
Cj0396c	putative lipoprotein	12	39	48	38
Cj0397c	hypothetical protein Cj0397c	12	39	48	38
Cj0398	GatC:Glu-tRNAGln amidotransferase subunit C (6.3.5.-)	12	39	48	38
Cj0399	colicin V production protein homolog	12	39	48	38
Cj0400	Fur:ferric uptake regulator	12	39	48	38
Cj0401	LysS:lysyl-tRNA synthetase (6.1.1.6)	12	39	48	38
Cj0402	GlyA:serine hydroxymethyltransferase (2.1.2.1)	12	39	48	38
Cj0403	hypothetical protein Cj0403	12	39	48	38
Cj0404	putative transmembrane protein	12	39	48	38
Cj0405	AroE:shikimate 5-dehydrogenase (1.1.1.25)	12	39	48	38
Cj0406c	putative lipoprotein	12	39	48	38
Cj0407	Lgt:prolipoprotein diacylglyceryl transferase (2.4.99.-)	12	39	48	38
Cj0408	FrdC:fumarate reductase cytochrome B subunit	12	39	48	38
Cj0409	FrdA:fumarate reductase flavoprotein subunit (1.3.99.1)	12	39	48	38
Cj0410	FrdB:fumarate reductase iron-sulfur protein (1.3.99.1)	12	39	48	38
Cj0411	putative ATP/GTP binding protein	12	39	48	38
Cj0412	putative ATP/GTP binding protein	12	40	49	38
Cj0413	putative periplasmic protein	12	40	49	38
Cj0414	putative oxidoreductase subunit	12	40	50	38
Cj0415	putative GMC oxidoreductase subunit	12	40	50	38
Cj0416	hypothetical protein Cj0416	10000	10000	10000	10000
Cj0417	hypothetical protein Cj0417	13	41	51	39
Cj0418c	hypothetical protein Cj0418c	13	41	51	39
Cj0419	putative histidine triad (HIT) family protein	13	41	51	39
Cj0420	putative periplasmic protein	13	41	51	39
Cj0421c	putative integral membrane protein	13	41	51	39
Cj0422c	putative H-T-H containing protein	13	41	52	40
Cj0423	putative integral membrane protein	13	41	52	40
Cj0424	putative acidic periplasmic protein	13	42	53	41
Cj0425	putative periplasmic protein	13	42	53	41
Cj0426	putative ABC transporter ATP-binding protein	13	42	53	41
Cj0427	hypothetical protein Cj0427	13	42	53	41
Cj0428	hypothetical protein Cj0428	13	42	53	41
Cj0429c	conserved hypothetical protein Cj0429c	13	42	53	41
Cj0430	putative integral membrane protein	13	43	54	42
Cj0431	putative periplasmic ATP/GTP-binding protein	13	43	54	42
Cj0432c	MurD:UDP-N-acetylmuramoylalanine--D-glutamate ligase (6.3.2.9)	13	43	54	42
Cj0433c	MraY:phospho-N-acetylmuramoyl-pentapeptide-transferase (2.7.8.13)	13	43	54	42
Cj0434	Pgm:2,3-bisphosphoglycerate-independent phosphoglycerate mutase (5.4.2.1)	13	43	54	42
Cj0435	FabG:3-oxoacyl-[acyl-carrier protein] reductase (1.1.1.100)	13	43	54	42
Cj0436	putative pyridoxamine 5'-phosphate oxidase (1.4.3.5)	13	43	54	42
Cj0437	SdhA:succinate dehydrogenase flavoprotein subunit (1.3.99.1)	13	43	54	42
Cj0438	SdhB:putative succinate dehydrogenase iron-sulfur protein (1.3.5.1)	13	43	54	42
Cj0439	SdhC:putative succinate dehydrogenase subunit C (1.3.99.1)	13	43	54	42
Cj0440c	putative transcriptional regulator	13	43	54	42
Cj0441	AcpP:acyl carrier protein	13	43	54	42
Cj0442	FabF:3-oxoacyl-[acyl-carrier-protein] synthase (2.3.1.41)	13	43	54	42
Cj0443	AccA:acetyl-coenzyme A carboxylase carboxyl transferase subunit alpha (6.4.1.2)	13	43	54	42
Cj0444	pseudogene (putative TonB-denpendent outer membrane receptor)	10000	10000	10000	10000
Cj0447	putative NUDIX hydrolase family protein	14	44	55	43
Cj0448c	putative MCP-type signal transduction protein	14	44	55	43
Cj0449c	conserved hypothetical protein Cj0449c	14	44	55	44
Cj0450c	RpmB:50S ribosomal protein L28	14	44	55	44
Cj0451	Rep:ribulose-phosphate 3-epimerase (5.1.3.1)	14	44	55	44
Cj0452	DnaQ:exonuclease, dna polymerase III epsilon subunit (2.7.7.7)	14	44	55	44
Cj0453	ThiC:thiamin biosynthesis protein ThiC	14	44	55	44
Cj0454c	putative membrane protein	14	44	55	44
Cj0455c	putative membrane protein	14	44	55	44
Cj0456c	hypothetical protein Cj0456c	14	44	55	44
Cj0457c	putative lipoprotein	14	44	55	44
Cj0458c	MiaB:putative tRNA 2-methylthioadenosine synthase	14	44	55	44
Cj0459c	hypothetical protein Cj0459c	14	45	55	44
Cj0460	NusA:transcription termination factor	14	45	55	44
Cj0461c	putative MFS (Major Facilitator Superfamily) transport protein	14	46	55	44
Cj0462	putative radical SAM domain protein	14	46	55	44
Cj0463	zinc protease-like protein	14	46	55	44
Cj0464	RecG:ATP-dependent DNA helicase (3.6.1.-)	14	46	55	44
Cj0465c	Ctb:group III truncated haemoglobin	14	10000	55	45
Cj0466	NssR:transcriptional regulator	14	47	55	45
Cj0467	amino-acid ABC transporter integral membrane protein	14	47	55	45
Cj0468	amino-acid ABC transporter integral membrane protein	14	47	55	45
Cj0469	amino-acid ABC transporter ATP-binding protein	14	47	55	45
Cj0470	Tuf:elongation factor TU	14	47	55	45
Cj0471	RpmG:50S ribosomal protein L33	14	47	55	45
Cj0472	SecE:preprotein translocase SecE subunit	14	47	55	45
Cj0473	NusG:transcription antitermination protein	14	47	55	45
Cj0474	RplK:50S ribosomal protein L11	14	47	55	45
Cj0475	RplA:50S ribosomal protein L1	14	47	55	45
Cj0476	RplJ:50S ribosomal protein L10	14	47	55	45
Cj0477	RplL:50S ribosomal protein L7/L12	14	47	55	45
Cj0478	RpoB:DNA-directed RNA polymerase beta chain (2.7.7.6)	14	47	55	45
Cj0479	RpoC:DNA-directed RNA polymerase beta' chain (2.7.7.6)	14	47	55	45
Cj0480c	putative transcriptional regulator	14	47	56	46
Cj0481	DapA:putative dihydrodipicolinate synthase (4.2.1.52)	14	47	56	46
Cj0482	UxaA':putative altronate hydrolase N-terminus (4.2.1.7)	14	47	56	46
Cj0483	UxaA':putative altronate hydrolase C-terminus (4.2.1.7)	14	47	56	46
Cj0484	putative MFS (Major Facilitator Superfamily) transport protein	14	47	56	46
Cj0485	putative oxidoreductase	15	48	57	47
Cj0486	putative sugar transporter	15	48	57	47
Cj0487	putative amidohydrolase	15	48	57	47
Cj0488	conserved hypothetical protein Cj0488	15	48	57	47
Cj0489	Ald':putative aldehyde dehydrogenase N-terminus (1.2.1.22)	15	48	57	47
Cj0490	Ald':putative aldehyde dehydrogenase C-terminus (1.2.1.22)	15	48	57	47
Cj0491	RpsL:30S ribosomal protein S12	15	48	57	47
Cj0492	RpsG:30S ribosomal protein S7	15	48	57	47
Cj0493	FusA:elongation factor G	15	48	57	47
Cj0494	putative exporting protein	15	48	57	47
Cj0495	putative methyltransferase domain protein	15	48	57	47
Cj0496	conserved hypothetical protein Cj0496	15	48	57	47
Cj0497	putative lipoprotein	15	48	57	47
Cj0498	TrpC:indole-3-glycerol phosphate synthase (4.1.1.48)	15	48	57	48
Cj0499	putative histidine triad (HIT) family protein	15	48	57	48
Cj0500	putative rhodanese-like domain protein	15	48	57	48
Cj0501	pseudogene (ammonium transporter)	10000	10000	10000	10000
Cj0503c	HemH:putative ferrochelatase (4.99.1.1)	16	49	58	49
Cj0504c	putative oxidoreductase	16	49	58	49
Cj0505c	putative aminotransferase (degT family). Functional classification-Misc	16	49	58	49
Cj0506	AlaS:alanyl-tRNA synthetase (6.1.1.7)	16	49	58	49
Cj0507	Maf:Maf-like protein	16	49	58	49
Cj0508	PbpA:penicillin-binding protein	16	49	58	49
Cj0509c	ClpB:ATP-dependent Clp protease ATP-binding subunit	16	49	58	49
Cj0510c	conserved hypothetical protein Cj0510c	16	49	58	49
Cj0511	putative secreted protease	16	49	58	49
Cj0512	PurC:phosphoribosylaminoimidazole-succinocarboxamide synthase (6.3.2.6)	16	49	58	49
Cj0513	PurS:phosphoribosylformylglycinamidine (FGAM) synthase	16	49	58	49
Cj0514	PurQ:phosphoribosylformylglycinamidine synthase I (6.3.5.3)	16	49	58	49
Cj0515	putative periplasmic protein	16	49	58	49
Cj0516	PlsC:putative 1-acyl-SN-glycerol-3-phosphate acyltransferase (2.3.1.51)	16	49	58	49
Cj0517	CrcB:CrcB protein homolog	16	49	58	49
Cj0518	HtpG:hsp90 family heat shock protein	16	49	58	49
Cj0519	putative rhodanese-like domain protein	16	49	58	49
Cj0520	putative membrane protein	16	49	58	49
Cj0522	putative Na+/Pi cotransporter protein	10000	49	58	49
Cj0523	putative membrane protein	10000	49	58	49
Cj0524	hypothetical protein Cj0524	17	49	58	49
Cj0525c	PbpB:putative penicillin-binding protein	17	49	58	50
Cj0526c	FliE:flagellar hook-basal body complex protein	17	49	58	50
Cj0527c	FlgC:flagellar basal-body rod protein	17	49	58	50
Cj0528c	FlgB:flagellar basal-body rod protein	17	49	58	50
Cj0529c	putative aminodeoxychorismate lyase family protein	17	49	58	50
Cj0530	putative periplasmic protein	17	49	58	50
Cj0531	Icd:isocitrate dehydrogenase (1.1.1.42)	17	49	58	50
Cj0532	Mdh:malate dehydrogenase (1.1.1.37)	17	49	58	50
Cj0533	SucC:succinyl-coA synthetase beta chain (6.2.1.5)	17	49	58	50
Cj0534	SucD:succinyl-coA synthetase alpha chain (6.2.1.5)	17	49	58	50
Cj0535	OorD:OORD subunit of 2-oxoglutarate:acceptor oxidoreductase	17	49	58	50
Cj0536	OorA:OORA subunit of 2-oxoglutarate:acceptor oxidoreductase	17	49	58	50
Cj0537	OorB:OORB subunit of 2-oxoglutarate:acceptor oxidoreductase	17	49	58	50
Cj0538	OorC:OORC subunit of 2-oxoglutarate:acceptor oxidoreductase	17	49	58	50
Cj0539	hypothetical protein Cj0539	17	49	58	50
Cj0540	putative exporting protein	17	49	58	50
Cj0541	polyprenyl synthetase (2.5.1.-)	17	49	58	50
Cj0542	HemA:glutamyl-tRNA reductase (1.2.1.70)	17	49	58	50
Cj0543	ProS:prolyl-tRNA synthetase (6.1.1.15)	17	49	58	51
Cj0544	putative integral memnbrane protein	17	49	58	51
Cj0545	HemC:porphobilinogen deaminase (2.5.1.61)	17	49	58	51
Cj0546	UbiD:putative 3-octaprenyl-4-hydroxybenzoate carboxy-lyase (4.1.1.-)	17	49	58	51
Cj0547	FlaG:flagellar protein	17	50	58	51
Cj0548	FliD:flagellar hook-associated protein	17	50	58	51
Cj0549	FliS:flagellar protein	17	50	58	51
Cj0550	hypothetical protein Cj0550	17	50	58	51
Cj0551	Efp:elongation factor P	17	50	58	51
Cj0552	putative membrane protein	17	50	58	51
Cj0553	putative integral membrane protein	17	50	58	51
Cj0554	hypothetical protein Cj0554	17	50	58	51
Cj0555	putative dicarboxylate carrier protein MatC	17	50	58	51
Cj0556	putative amidohydrolase family protein	17	50	58	51
Cj0557c	putative integral membrane protein	17	50	58	51
Cj0558c	ProA:gamma-glutamyl phosphate reductase (1.2.1.41)	17	50	58	51
Cj0559	putative pyridine nucleotide-disulphide oxidoreductase	17	50	58	51
Cj0560	putative MATE family transport protein	17	50	58	51
Cj0561c	putative periplasmic protein	17	50	58	51
Cj0562	DnaB:replicative DNA helicase (3.6.1.-)	17	50	58	51
Cj0563	hypothetical protein Cj0563	17	50	58	51
Cj0564	putative integral membrane protein	17	10000	10000	10000
Cj0565	pseudogene (conserved hypothetical protein)	10000	10000	10000	10000
Cj0566	hypothetical protein Cj0566	10000	51	59	52
Cj0567	hypothetical protein Cj0567	18	10000	59	52
Cj0568	hypothetical protein Cj0568	18	52	59	52
Cj0569	hypothetical protein Cj0569	18	52	59	52
Cj0570	putative ATP/GTP binding protein	18	52	60	52
Cj0571	putative transcriptional regulator	19	52	60	52
Cj0572	RibA:GTP cyclohydrolase II / 3,4-dihydroxy-2-butanone 4-phosphate synthase (3.5.4.25)	19	52	60	52
Cj0573	putative GatB/Yqey family protein	19	52	60	52
Cj0574	IlvI:acetolactate synthase large subunit (2.2.1.6)	19	52	60	52
Cj0575	IlvH:acetolactate synthase small subunit (2.2.1.6)	19	52	60	52
Cj0576	LpxD:UDP-3-O-[3-hydroxymyristoyl] glucosamine N-acyltransferase (2.3.1.-)	19	52	60	52
Cj0577c	QueA:S-adenosylmethionine:tRNA ribosyltransferase-isomerase (5.-.-.-)	19	52	60	52
Cj0578c	TatC:sec-independant protein translocase	19	52	60	52
Cj0579c	TatB:sec-independant protein translocase	19	52	60	52
Cj0580c	HemN:putative oxygen-independent coproporphyrinogen III oxidase (1.3.99.22)	19	52	60	53
Cj0581	NudH:putative NUDIX hydrolase family protein (3.6.1.-)	19	52	60	53
Cj0582	LysC:aspartokinase, alpha and beta subunits (2.7.2.4)	19	52	60	53
Cj0583	hypothetical protein Cj0583	19	52	60	53
Cj0584	hypothetical protein Cj0584	19	52	60	53
Cj0585	FolP:dihydropteroate synthase (2.5.1.15)	19	52	60	53
Cj0586	LigA:DNA ligase (6.5.1.2)	19	52	60	53
Cj0587	putative integral membrane protein	19	52	60	53
Cj0588	TlyA:putative haemolysin	19	53	60	53
Cj0589	RibF:putative riboflavin kinase/FMN adenylyltransferase (2.7.1.26;2.7.7.2)	19	53	60	53
Cj0590	putative SAM-dependent methyltransferase	19	53	60	53
Cj0591c	putative lipoprotein	19	53	60	53
Cj0592c	putative periplasmic protein	19	53	60	53
Cj0593c	putative integral membrane protein	19	53	60	53
Cj0594c	putative DNA/RNA non-specific endonuclease (3.1.30.-)	19	53	60	53
Cj0595c	Nth:endonuclease III (4.2.99.18)	19	53	60	53
Cj0596	Peb4-cbf2:major antigenic peptide PEB-cell binding factor	19	53	60	53
Cj0597	Fba:fructose-bisphosphate aldolase (4.1.2.13)	19	53	60	53
Cj0598	putative membrane protein	19	53	60	53
Cj0599	putative OmpA family membrane protein	19	53	60	53
Cj0600	hypothetical protein Cj0600	19	53	60	53
Cj0601c	putative sodium-dependent transmembrane transport protein	19	53	60	53
Cj0602c	MOSC-domain containing protein	19	53	60	53
Cj0603c	DsbD:putative thiol:disulphide interchange protein (1.8.1.8)	19	53	60	53
Cj0604	putative polyphosphate kinase	19	53	60	53
Cj0605	putative amidohydrolase	19	53	60	53
Cj0606	putative secretion protein HlyD	19	53	60	53
Cj0607	ABC-type transmembrane transport protein	19	53	60	53
Cj0608	putative outer membrane efflux protein	19	53	60	53
Cj0609c	possible periplasmic protein	19	53	60	53
Cj0610c	putative periplasmic protein	19	53	60	53
Cj0611c	putative acyltransferase family protein	19	53	60	53
Cj0612c	Cft:ferritin	19	53	60	53
Cj0613	PstS:putative periplasmic phosphate binding protein	19	53	60	53
Cj0614	PstC:putative phosphate transport system permease protein	19	53	60	53
Cj0615	PstA:putative phosphate transport system permease protein	19	53	60	53
Cj0616	PstB:phosphate transport ATP-binding protein (3.6.3.27)	19	53	60	53
Cj0617	hypothetical protein Cj0617 (617 family)	19	53	60	10000
Cj0618	hypothetical protein Cj0618 (617 family)	19	53	60	54
Cj0619	putative MATE family transport protein	19	53	60	54
Cj0620	conserved hypothetical protein Cj0620	19	53	60	54
Cj0621	hypothetical protein Cj0621	19	54	60	55
Cj0622	HypF:carbamoyltransferase (2.1.3.-)	19	54	60	55
Cj0623	HypB:hydrogenase isoenzymes formation protein	19	54	61	55
Cj0624	HypC:hydrogenase isoenzymes formation protein	19	54	61	55
Cj0625	HypD:hydrogenase isoenzymes formation protein	19	54	61	55
Cj0626	HypE:hydrogenase isoenzymes formation protein	19	54	61	55
Cj0627	HypA:hydrogenase expression/formation protein	19	54	61	55
Cj0628	putative lipoprotein	10000	55	61	55
Cj0630c	HolA:putative DNA polymerase III, delta subunit	20	56	61	55
Cj0631c	putative ribonuclease	20	56	61	55
Cj0632	IlvC:ketol-acid reductoisomerase (1.1.1.86)	20	56	61	55
Cj0633	putative periplasmic protein	20	56	61	55
Cj0634	DprA:DNA processing protein A	20	56	61	55
Cj0635	putative holliday junction resolvase	20	56	61	55
Cj0636	NOL1/NOP2/sun family protein	20	56	61	55
Cj0637c	MrsA:putative peptide methionine sulfoxide reductase (1.8.4.6)	20	56	61	55
Cj0638c	Ppa:inorganic pyrophosphatase (3.6.1.1)	20	56	61	55
Cj0639c	Adk:adenylate kinase (2.7.4.3)	20	56	61	55
Cj0640c	AspS:aspartyl-tRNA synthetase (6.1.1.12)	20	56	61	55
Cj0641	putative inorganic polyphosphate/ATP-NAD kinase (2.7.1.23)	20	56	61	55
Cj0642	RecN:putative DNA repair protein	20	57	61	55
Cj0643	CbrR:two-component response regulator	20	57	61	56
Cj0644	putative TatD-related deoxyribonuclease protein	20	57	61	56
Cj0645	putative secreted transglycosylase (3.2.1.-)	20	57	61	56
Cj0646	putative lipoprotein	20	57	61	56
Cj0647	putative HAD-superfamily hydrolase	20	57	61	56
Cj0648	putative membrane protein	20	57	61	56
Cj0649	putative OstA family protein	20	57	61	56
Cj0650	putative ATP/GTP binding protein	20	57	61	56
Cj0651	putative integral membrane protein	20	58	61	57
Cj0652	PbpC:penicillin-binding protein	20	58	61	57
Cj0653c	putative aminopeptidase	20	59	62	58
Cj0654c	pseudogene (putative transmembrane transport protein)	10000	10000	10000	10000
Cj0659c	putative periplasmic protein	21	60	63	59
Cj0660c	putative transmembrane protein	21	60	63	59
Cj0661c	Era:GTP-binding protein Era homolog	21	60	63	59
Cj0662c	HslU:ATP-dependent Hsl protease ATP-binding subunit	21	60	63	59
Cj0663c	HslV:ATP-dependent protease HslV (3.4.-.-;3.4.25.-)	21	60	63	59
Cj0664c	RplI:50S ribosomal protein L9	21	60	63	59
Cj0665c	ArgG:argininosuccinate synthase (6.3.4.5)	21	60	63	59
Cj0667	putative S4 domain protein	21	61	64	60
Cj0668	putative ATP/GTP-binding protein	21	61	64	60
Cj0669	ABC-transporter ATP-binding protein	21	61	64	60
Cj0670	RpoN:RNA polymerase sigma-54 factor	21	61	64	60
Cj0671	DcuB:anaerobic C4-dicarboxylate transporter	21	61	64	60
Cj0672	putative periplasmic protein	21	61	64	60
Cj0676	KdpA:pseudogene (potassium-transporting ATPase A chain) (3.6.3.10)	10000	10000	10000	10000
Cj0677	KdpB:potassium-transporting ATPase B chain (3.6.3.10)	22	62	65	61
Cj0678	KdpC:pseudogene (potassium-transporting ATPase C chain) (3.6.3.10)	10000	10000	10000	10000
Cj0679	KdpD:truncated KdpD protein (2.7.3.-)	23	63	66	62
Cj0680c	UvrB:excinuclease ABC subunit B	24	64	67	63
Cj0681	hypothetical protein Cj0681	24	64	68	64
Cj0682	hypothetical protein Cj0682	24	64	68	64
Cj0683	putative periplasmic protein	24	64	68	64
Cj0684	PriA:putative primosomal protein N' (3.6.1.-)	24	65	69	65
Cj0685c	CipA:Invasion protein CipA	24	65	69	65
Cj0686	IspG:4-hydroxy-3-methylbut-2-en-1-yl diphosphate synthase (1.17.4.3)	24	65	69	65
Cj0687c	FlgH:putative flagellar L-ring protein precursor	24	65	69	65
Cj0688	Pta:putative phosphate acetyltransferase (2.3.1.8)	24	65	70	66
Cj0689	AckA:acetate kinase (2.7.2.1)	24	65	70	66
Cj0690c	putative restriction/modification enzyme	24	66	71	67
Cj0691	putative membrane protein	24	66	71	67
Cj0692c	putative membrane protein	24	66	71	67
Cj0693c	MraW:S-adenosyl-methyltransferase (2.1.1.-)	24	66	71	67
Cj0694	putative periplasmic protein	24	67	71	67
Cj0695	FtsA:cell division protein FtsA	24	67	71	67
Cj0696	FtsZ:cell division protein FfsZ	24	67	71	67
Cj0697	FlgG2:flagellar basal-body rod protein	24	67	71	67
Cj0698	FlgG:flagellar basal-body rod protein	24	67	71	67
Cj0699c	GlnA:glutamine synthetase (6.3.1.2)	24	67	71	67
Cj0700	hypothetical protein Cj0700	24	67	71	67
Cj0701	putative protease	24	67	71	67
Cj0702	PurE:phosphoribosylaminoimidazole carboxylase catalytic subunit (4.1.1.21)	24	67	71	67
Cj0703	hypothetical protein Cj0703	24	67	71	67
Cj0704	GlyQ:glycyl-tRNA synthetase alpha chain (6.1.1.14)	24	67	71	67
Cj0705	conserved hypothetical protein Cj0705	24	67	71	67
Cj0706	conserved hypothetical protein Cj0706	24	67	71	67
Cj0707	KdtA:3-deoxy-D-manno-octulosonic-acid transferase	24	67	72	68
Cj0708	putative ribosomal pseudouridine synthase (4.2.1.70)	24	67	72	68
Cj0709	Ffh:signal recognition particle protein	24	67	72	68
Cj0710	RpsP:30S ribosomal protein S16	24	67	72	68
Cj0711	hypothetical protein Cj0711	24	67	72	68
Cj0712	RimM:putative 16S rRNA processing protein	24	67	72	68
Cj0713	TrmD:tRNA (guanine-N1)-methyltransferase (2.1.1.31)	24	68	73	69
Cj0714	RplS:50S ribosomal protein L19	24	68	73	69
Cj0715	transthyretin-like periplasmic protein	24	68	73	69
Cj0716	putative phospho-2-dehydro-3-deoxyheptonate aldolase (2.5.1.54)	24	68	73	69
Cj0717	putative ArsC family protein	24	68	73	69
Cj0718	DnaE:DNA polymerase III, alpha chain (2.7.7.7)	24	68	73	69
Cj0719c	conserved hypothetical protein Cj0719c	24	68	73	69
Cj0720c	FlaC:flagellin	24	69	74	70
Cj0721c	putative integral membrane protein. Functional classification-Membranes, lipoproteins and porins	24	69	74	70
Cj0722c	putative DNA methylase	24	69	74	70
Cj0723c	putative integral membrane zinc-metalloprotease	24	70	75	71
Cj0724	hypothetical protein Cj0724	24	70	75	71
Cj0725c	molybdopterin biosynthesis protein	24	70	75	71
Cj0726c	CorA:magnesium and cobalt transport protein	24	70	75	71
Cj0727	putative periplasmic solute-binding protein	24	70	75	71
Cj0728	putative periplasmic protein	24	70	75	71
Cj0729	putative type I phosphodiesterase/nucleotide pyrophosphatase	24	70	76	71
Cj0730	putative ABC transport system permease	24	71	76	71
Cj0731	putative ABC transport system permease	24	71	76	71
Cj0732	ABC transport system ATP-binding protein	24	71	76	71
Cj0733	putative HAD-superfamily hydrolase	24	71	76	71
Cj0734c	HisJ:histidine-binding protein precursor	24	71	76	71
Cj0735	putative periplasmic protein	24	71	76	71
Cj0736	hypothetical protein Cj0736	24	71	76	71
Cj0737	putative haemagglutination activity domain containing protein	24	71	76	72
Cj0738	hypothetical protein Cj0738	24	10000	10000	10000
Cj0739	hypothetical protein Cj0739	24	10000	10000	10000
Cj0740	hypothetical protein Cj0740	24	10000	10000	10000
Cj0741	hypothetical protein Cj0741	24	10000	10000	10000
Cj0742	pseudogene (putative outer membrane protein)	10000	10000	10000	10000
Cj0747	hypothetical protein Cj0747	25	10000	10000	10000
Cj0748	hypothetical protein Cj0748	25	10000	10000	10000
Cj0752	pseudogene (IS element transposase)	10000	10000	10000	10000
Cj0753c	TonB3:TonB transport protein	26	72	77	73
Cj0755	CfrA:ferric enterobactin uptake receptor	27	72	77	73
Cj0757	HrcA:putative heat shock regulator	27	72	77	73
Cj0758	GrpE:heat shock protein GrpE	27	72	77	73
Cj0759	DnaK:heat shock protein DnaK	27	72	77	73
Cj0760	hypothetical protein Cj0760	27	72	77	73
Cj0761	hypothetical protein Cj0761	27	72	77	73
Cj0762c	AspB:aspartate aminotransferase (2.6.1.1)	27	72	77	73
Cj0763c	CysE:serine acetyltransferase (2.3.1.30)	27	72	77	73
Cj0764c	SpeA:biosynthetic arginine decarboxylase (4.1.1.19)	27	72	77	73
Cj0765c	HisS:histidyl-tRNA synthetase (6.1.1.21)	27	72	77	73
Cj0766c	Tmk:thymidylate kinase (2.7.4.9)	27	72	77	73
Cj0767c	CoaD:phosphopantetheine adenylyltransferase (2.7.7.3)	27	72	77	73
Cj0768c	putative decarboxylase (4.1.1.-)	27	72	77	73
Cj0769c	FlgA:putative flagellar protein FlgA	27	72	77	73
Cj0770c	putative NLPA family lipoprotein	27	72	77	73
Cj0771c	putative NLPA family lipoprotein	27	73	77	73
Cj0772c	putative NLPA family lipoprotein	27	73	77	73
Cj0773c	putative binding-protein dependent transport system permease protein	27	73	77	73
Cj0774c	ABC transport system ATP-binding protein	27	73	77	73
Cj0775c	ValS:valyl-tRNA synthetase (6.1.1.9)	27	73	77	73
Cj0776c	putative periplasmic protein	27	73	77	73
Cj0777	putative ATP-dependent DNA helicase	27	73	77	73
Cj0778	Peb2:major antigenic peptide PEB2	27	73	78	73
Cj0779	Tpx:thiol peroxidase (1.11.1.-)	27	73	78	73
Cj0780	NapA:periplasmic nitrate reductase (1.7.99.4)	27	73	78	73
Cj0781	NapG:putative ferredoxin	27	73	78	73
Cj0782	NapH:putative ferredoxin	27	73	78	73
Cj0783	NapB:periplasmic nitrate reductase small subunit (cytochrome C-type protein)	27	73	78	73
Cj0784	NapL:putative periplasmic protein	27	73	78	73
Cj0785	NapD:NapD protein homolog	27	73	78	73
Cj0786	small hydrophobic protein	27	73	78	73
Cj0787	conserved hypothetical protein Cj0787	27	73	78	73
Cj0788	hypothetical protein Cj0788	27	73	78	73
Cj0789	Cca:putative multifunctional Cca protein	27	73	78	73
Cj0790	PurU:formyltetrahydrofolate deformylase (3.5.1.10)	27	73	79	73
Cj0791c	putative aminotransferase	27	73	80	73
Cj0792	conserved hypothetical protein Cj0792	27	74	80	74
Cj0793	FlgS:signal transduction histidine kinase	27	75	80	75
Cj0794	hypothetical protein Cj0794	27	75	80	75
Cj0795c	MurF:UDP-N-acetylmuramoyl-tripeptide D-alanyl-D-alanine ligase (6.3.2.10)	27	76	81	75
Cj0796c	putative hydrolase	27	77	81	75
Cj0797c	hypothetical protein Cj0797c	27	77	81	75
Cj0798c	DdlA:D-alanine--D-alanine ligase (6.3.2.4)	27	77	81	75
Cj0799c	RuvA:putative Holliday junction ATP-dependent DNA helicase (3.6.1.-)	27	77	81	75
Cj0800c	putative ATPase	27	77	81	75
Cj0801	putative integral membrane protein (MviN homolog)	27	78	82	76
Cj0802	CysS:cysteinyl-tRNA synthetase (6.1.1.16)	27	78	82	76
Cj0803	MsbA:lipid export ABC transport protein	27	78	82	77
Cj0804	PyrD:dihydroorotate dehydrogenase (1.3.3.1)	27	78	82	77
Cj0805	putative zinc protease	27	78	82	77
Cj0806	DapA:dihydrodipicolinate synthase (4.2.1.52)	27	78	82	77
Cj0807	putative oxidoreductase	27	78	82	77
Cj0808c	small hydrophobic protein	27	78	82	77
Cj0809c	putative hydrolase	27	78	82	77
Cj0810	NadE:NH(3)-dependent NAD(+) synthetase (6.3.5.1)	27	78	82	77
Cj0811	LpxK:tetraacyldisaccharide 4'-kinase (2.7.1.130)	27	78	82	77
Cj0812	ThrC:threonine synthase. Functional classification-Amino acid biosynthesis-Aspartate family (4.2.3.1)	27	78	82	77
Cj0813	KdsB:3-deoxy-manno-octulosonate cytidylyltransferase (2.7.7.38)	27	78	82	77
Cj0814	hypothetical protein Cj0814. Functional classification-Unknown	27	78	82	77
Cj0815	hypothetical protein Cj0815	27	78	82	77
Cj0816	hypothetical protein Cj0816	10000	10000	10000	10000
Cj0817	GlnH:putative glutamine binding periplasmic protein	28	79	83	78
Cj0818	putative lipoprotein	28	79	83	78
Cj0819	small hydrophobic protein	28	79	83	78
Cj0820c	FliP:flagellar biosynthesis protein	28	79	83	78
Cj0821	GlmU:UDP-N-acetylglucosamine pyrophosphorylase (2.7.7.23)	28	79	83	78
Cj0822	Dfp:phosphopantothenoylcysteine decarboxylase (4.1.1.36)	28	80	84	79
Cj0823	hypothetical protein Cj0823	28	80	84	80
Cj0824	UppS:undecaprenyl diphosphate synthase	28	80	84	80
Cj0825	putative processing peptidase	28	80	84	80
Cj0826	putative integral membrane protein	28	81	85	81
Cj0827	TruA:tRNA pseudouridine synthase (4.2.1.70)	28	81	85	81
Cj0828c	IlvA:threonine dehydratase biosynthetic (4.3.1.19)	28	81	85	81
Cj0829c	putative CoA binding domain containing protein	28	81	85	81
Cj0830	putative integral membrane protein	28	81	85	81
Cj0831c	TrmA:tRNA (uracil-5-)-methyltransferase (2.1.1.35)	28	81	85	81
Cj0832c	putative Na+/H+ antiporter family protein	28	81	85	81
Cj0833c	putative oxidoreductase	28	81	85	81
Cj0834c	ankyrin repeat-containing putative periplasmic protein	28	81	85	81
Cj0835c	AcnB:aconitate hydratase (4.2.1.3)	28	81	85	81
Cj0836	Ogt:methylated-DNA--protein-cysteine methyltransferase (2.1.1.63)	28	81	85	81
Cj0837c	conserved hypothetical protein Cj0837c	28	81	85	81
Cj0838c	MetS:methionyl-tRNA synthetase (6.1.1.10)	28	81	85	81
Cj0839c	hypothetical protein Cj0839c	28	10000	10000	10000
Cj0840c	Fbp:fructose-1,6-bisphosphatase (3.1.3.11)	28	82	86	82
Cj0841c	MobB:putative molybdopterin-guanine dinucleotide biosynthesis protein	28	82	86	82
Cj0842	putative lipoprotein	28	10000	10000	10000
Cj0843c	putative secreted transglycosylase	28	83	87	83
Cj0844c	putative integral membrane protein	28	83	87	83
Cj0845c	GltX:glutamyl-tRNA synthetase (6.1.1.17)	28	83	87	83
Cj0846	putative metallophosphoesterase	28	83	87	83
Cj0847	Psd:phosphatidylserine decarboxylase proenzyme (4.1.1.65)	28	83	87	83
Cj0848c	conserved hypothetical protein Cj0848c	28	83	87	83
Cj0849c	conserved hypothetical protein Cj0849c	28	83	87	83
Cj0850c	putative MFS (Major Facilitator Superfamily) transport protein	28	83	87	83
Cj0851c	putative integral membrane protein	28	84	88	83
Cj0852c	putative integral membrane protein	28	84	88	83
Cj0853c	HemL:glutamate-1-semialdehyde 2,1-aminomutase (5.4.3.8)	28	84	88	83
Cj0854c	putative periplasmic protein	28	84	88	83
Cj0855	FolD:methylenetetrahydrofolate dehydrogenase/methenyltetrahydrofolate cyclohydrolase (1.5.1.5;3.5.4.9)	28	84	88	83
Cj0856	LepP:signal peptidase I (3.4.21.89)	28	84	88	83
Cj0857c	MoeA:putative molybdopterin biosynthesis protein	28	84	88	83
Cj0858c	MurA:UDP-N-acetylglucosamine 1-carboxyvinyltransferase (2.5.1.7)	28	84	88	83
Cj0859c	hypothetical protein Cj0859c	28	10000	10000	10000
Cj0860	putative integral membrane protein	10000	10000	10000	10000
Cj0861c	PabA:para-aminobenzoate synthase glutamine amidotransferase component II (4.1.3.-;6.3.5.8)	29	85	89	84
Cj0862c	PabB:para-aminobenzoate synthase component I (4.1.3.-;6.3.5.8)	29	86	90	85
Cj0863c	XerD:DNA recombinase	29	86	90	85
Cj0864	putative periplasmic protein	29	86	90	85
Cj0865	DsbB:putative disulphide oxidoreductase	29	86	90	85
Cj0866	pseudogene (arylsulfatase) (2.8.2.22)	10000	10000	10000	10000
Cj0872	DsbA:putative protein disulphide isomerase	30	87	91	86
Cj0873c	hypothetical protein Cj0873c	30	87	91	86
Cj0874c	putative cytochrome C	30	87	91	86
Cj0876c	putative periplasmic protein	30	87	91	86
Cj0877c	very hypothetical protein Cj0877c	10000	10000	10000	10000
Cj0878	hypothetical protein Cj0878	31	88	92	87
Cj0879c	putative periplasmic protein	31	88	92	87
Cj0880c	hypothetical protein Cj0880c	31	88	92	87
Cj0881c	hypothetical protein Cj0881c	31	88	92	87
Cj0882c	FlhA:flagellar biosynthesis protein	31	88	92	87
Cj0883c	putative transcriptional regulator	31	88	92	87
Cj0884	RpsO:30S ribosomal protein S15	31	88	92	87
Cj0886c	FtsK:putative cell division protein	31	88	92	87
Cj0887c	FlaD:putative flagellin	31	88	92	87
Cj0888c	ABC transport system ATP-binding protein	31	88	92	87
Cj0889c	putative sensory trasnduction histidine kinase	31	89	93	88
Cj0890c	putative sensory transduction transcriptional regulator	31	89	93	88
Cj0891c	SerA:D-3-phosphoglycerate dehydrogenase (1.1.1.95)	31	89	93	88
Cj0892c	putative periplasmic protein	31	89	93	88
Cj0893c	RpsA:30S ribosomal protein S1	31	89	93	88
Cj0894c	IspH:4-hydroxy-3-methylbut-2-enyl diphosphate reductase (1.17.1.2)	31	89	93	88
Cj0895c	AroA:3-phosphoshikimate 1-carboxyvinyltransferase (2.5.1.19)	31	90	93	88
Cj0896c	PheT:phenylalanyl-tRNA synthetase beta chain (6.1.1.20)	31	90	93	88
Cj0897c	PheS:phenylalanyl-tRNA synthetase alpha chain (6.1.1.20)	31	90	93	88
Cj0898	putative histidine triad (HIT) family protein	31	90	93	88
Cj0899c	ThiJ:4-methyl-5(beta-hydroxyethyl)-thiazole monophosphate synthesis protein	31	90	93	88
Cj0900c	small hydrophobic protein	31	90	93	88
Cj0901	putative amino acid ABC tansporter permease protein	31	90	93	88
Cj0902	GlnQ:putative glutamine transport ATP-binding protein	31	90	93	88
Cj0903c	putative amino-acid transport protein	31	90	93	88
Cj0904c	putative RNA methylase	31	90	93	88
Cj0905c	Alr:alanine racemase (5.1.1.1)	31	90	93	88
Cj0906c	putative periplasmic protein	31	90	93	88
Cj0908	putative periplasmic protein	31	91	94	10000
Cj0909	putative periplasmic protein	31	91	94	89
Cj0910	putative periplasmic protein	31	91	94	89
Cj0911	putative periplasmic protein	31	91	94	89
Cj0912c	CysM:cysteine synthase (2.5.1.47)	31	91	94	89
Cj0913c	HupB:DNA-binding protein HU homolog	31	91	95	89
Cj0914c	CiaB:CiaB protein	31	91	95	89
Cj0915	putative hydrolase	31	91	95	89
Cj0916c	conserved hypothetical protein Cj0916c	31	91	95	89
Cj0917c	CstA:putative integral membrane protein (CstA homolog)	31	91	95	89
Cj0918c	PrsA:ribose-phosphate pyrophosphokinase (2.7.6.1)	31	91	95	89
Cj0919c	putative ABC-type amino-acid transporter permease protein	31	91	95	89
Cj0920c	putative ABC-type amino-acid transporter permease protein	31	91	95	89
Cj0921c	Peb1A:aspartate/glutamate-binding ABC transporter protein	31	92	96	89
Cj0922c	PebC:ABC-type amino-acid transporter ATP-binding protein	31	92	96	89
Cj0923c	CheR:putative MCP protein methyltransferase (2.1.1.80)	31	92	96	89
Cj0924c	CheB':putative MCP protein-glutamate methylesterase (3.1.1.61)	31	92	96	89
Cj0925	RpiB:ribose 5-phosphate isomerase (5.3.1.6)	31	92	96	89
Cj0926	putative membrane protein	31	92	96	89
Cj0927	Apt:adenine phosphoribosyltransferase (2.4.2.7)	31	92	96	89
Cj0928	putative integral membrane protein (dedA family)	31	93	96	90
Cj0929	aminopeptidase (3.4.11.1)	31	93	96	90
Cj0930	putative GTP-binding protein	31	93	96	90
Cj0931c	ArgH:argininosuccinate lyase (4.3.2.1)	31	93	96	90
Cj0932c	PckA:phosphoenolpyruvate carboxykinase (ATP) (4.1.1.49)	31	93	96	90
Cj0933c	PycB:putative pyruvate carboxylase B subunit (6.4.1.1)	31	93	96	90
Cj0934c	putative sodium:amino-acid symporter family protein	31	94	96	90
Cj0935c	putative sodium:amino-acid symporter family protein	31	94	96	90
Cj0936	AtpE:ATP synthase F0 sector C subunit (3.6.3.14)	31	95	96	90
Cj0937	putative integral membrane protein	31	95	96	90
Cj0938c	Aas:putative 2-acylglycerophosphoethanolamine acyltransferase / acyl-acyl carrier protein synthetase	31	95	96	90
Cj0939c	hypothetical protein Cj0939c	31	96	96	91
Cj0940c	GlnP:putative glutamine transport system permease	31	96	96	91
Cj0941c	putative permease	31	96	96	91
Cj0942c	SecA:preprotein translocase SecA subunit	31	97	97	92
Cj0943	LolA:putative outer-membrane lipoprotein carrier protein precursor	31	98	97	92
Cj0944c	putative periplasmic protein	31	98	97	92
Cj0945c	putative helicase	31	98	97	92
Cj0946	putative lipoprotein	31	99	98	93
Cj0947c	putative carbon-nitrogen hydrolase	31	99	98	93
Cj0948c	putative cation efflux family protein	31	99	98	93
Cj0949c	putative peptidyl-arginine deiminase family protein	31	99	98	94
Cj0950c	putative lipoprotein	31	99	98	94
Cj0951c	putative MCP-domain signal transduction protein	31	99	98	94
Cj0952c	putative HAMP containing membrane protein	31	99	98	94
Cj0953c	PurH:phosphoribosylaminoimidazolecarboxamide formyltransferase / IMP cyclohydrolase (2.1.2.3;3.5.4.10)	31	99	98	94
Cj0954c	putative DnaJ-like protein	31	99	98	94
Cj0955c	PurL:phosphoribosylformylglycinamidine synthase (6.3.5.3)	31	99	98	95
Cj0956c	TrmE:putative tRNA modification GTPase	31	99	98	95
Cj0957c	hypothetical protein Cj0957c	31	99	98	95
Cj0958c	putative membrane protein	31	99	98	95
Cj0959c	conserved hypothetical protein Cj0959c	31	99	98	95
Cj0960c	RnpA:ribonuclease P protein component (3.1.26.5)	31	99	98	95
Cj0961c	RpmH:50S ribosomal protein L34	31	99	98	95
Cj0962	putative acetyltransferase	31	99	98	95
Cj0963	hypothetical protein Cj0963	31	99	98	95
Cj0964	putative periplasmic protein	31	99	98	95
Cj0965c	putative acyl-CoA thioester hydrolase (3.1.2.-)	31	99	98	95
Cj0967	putative periplasmic protein	31	99	98	95
Cj0969	pseudogene (putative periplasmic protein)	10000	10000	10000	10000
Cj0970	hypothetical protein Cj0970	32	100	99	96
Cj0971	hypothetical protein Cj0971	32	100	99	96
Cj0972	hypothetical protein Cj0972	32	100	99	96
Cj0973	hypothetical protein Cj0973	32	10000	10000	10000
Cj0974	very hypothetical protein Cj0974	32	101	100	97
Cj0975	putative outer-membrane protein	32	101	100	97
Cj0976	putative methyltransferase	32	101	100	97
Cj0977	hypothetical protein Cj0977	32	101	100	97
Cj0978c	putative lipoprotein	32	101	100	97
Cj0979c	putative secreted nuclease (3.1.31.1)	32	101	100	97
Cj0980	putative peptidase	32	101	100	97
Cj0981c	CjaB:putative MFS (Major Facilitator Superfamily) transport protein	32	102	101	98
Cj0982c	CjaA:putative amino-acid transporter periplasmic solute-binding protein	32	102	101	98
Cj0983	putative lipoprotein	32	102	101	98
Cj0984	conserved hypothetical protein Cj0984	32	102	101	98
Cj0985c	HipO:hippurate hydrolase (3.5.1.32)	32	102	101	98
Cj0986c	putative integral membrane protein	32	102	101	98
Cj0987c	putative MFS (Major Facilitator Superfamily) transport protein	32	102	101	98
Cj0988c	very hypothetical protein Cj0988c	32	10000	10000	10000
Cj0989	putative membrane protein	32	103	102	99
Cj0990c	hypothetical protein Cj0990c	32	103	102	99
Cj0991c	putative oxidoreductase ferredoxin-type electron transport protein	32	104	102	99
Cj0992c	oxygen-independent coproporphyrinogen III oxidase	32	105	103	99
Cj0993c	hypothetical protein Cj0993c	32	105	103	99
Cj0994c	ArgF:ornithine carbamoyltransferase (2.1.3.3)	32	105	103	99
Cj0995c	HemB:delta-aminolevulinic acid dehydratase (4.2.1.24)	32	105	103	99
Cj0996	RibA:GTP cyclohydrolase II (3.5.4.25)	32	105	103	99
Cj0997	putative methyltransferase (GidB homolog)	32	105	103	99
Cj0998c	putative periplasmic protein	32	105	103	99
Cj0999c	putative integral membrane protein	32	105	103	99
Cj1000	putative transcriptional regulator (LysR family)	32	105	103	99
Cj1001	RpoD:RNA polymerase sigma factor (sigma-70)	32	105	103	99
Cj1002c	putative phosphoglycerate/bisphosphoglycerate mutase (3.1.3.-)	32	105	103	99
Cj1003c	putative integral membrane protein	32	105	103	99
Cj1004	putative periplasmic protein	32	10000	103	99
Cj1005c	putative membrane bound ATPase (3.4.24.-)	32	106	103	99
Cj1006c	putative MiaB-like tRNA modifying enzyme	32	106	103	99
Cj1007c	putative mechanosensitive ion channel family protein	32	106	103	99
Cj1008c	AroB:3-dehydroquinate synthase (4.2.3.4)	32	106	103	99
Cj1009c	conserved hypothetical proetin Cj1009c	32	107	103	99
Cj1010	Tgt:queuine tRNA-ribosyltransferase (2.4.2.29)	32	107	103	99
Cj1011	putative CorA-like Mg2+ transporter protein	32	107	103	99
Cj1012c	putative membrane protein	32	107	103	99
Cj1013c	putative cytochrome C biogenesis protein	32	107	103	99
Cj1014c	LivF:branched-chain amino-acid ABC transport system ATP-binding protein	32	107	103	99
Cj1015c	LivG:branched-chain amino-acid ABC transport system ATP-binding protein	32	107	103	99
Cj1016c	LivM:branched-chain amino-acid ABC transport system permease protein	32	107	103	99
Cj1017c	LivH:branched-chain amino-acid ABC transport system permease protein	32	107	103	99
Cj1018c	LivK:branched-chain amino-acid ABC transport system,periplasmic binding protein	32	107	103	99
Cj1019c	LivJ:branched-chain amino-acid ABC transport system periplasmic binding protein	32	107	103	99
Cj1020c	putative cytochrome C	32	107	103	99
Cj1021c	putative periplasmic protein	32	107	103	99
Cj1022c	putative integral membrane protein	32	107	103	99
Cj1023c	Asd:aspartate-semialdehyde dehydrogenase (1.2.1.11)	32	108	104	99
Cj1024c	FlgR:sigma-54 associated transcriptional activator	32	108	104	99
Cj1025c	hypothetical protein Cj1025c	32	108	104	99
Cj1026c	putative lipoprotein	32	108	104	99
Cj1027c	GyrA:DNA gyrase subunit A (5.99.1.3)	32	108	104	99
Cj1028c	putative purine/pyrimidine phosphoribosyltransferase	32	108	104	99
Cj1029c	MapA:putative liproprotein	32	108	104	99
Cj1030c	LepA:GTP-binding protein	32	108	104	99
Cj1031	CmeD:outer membrane component of efflux system (multidrug efflux system CmeDEF)	32	108	104	99
Cj1032	CmeE:membrane fusion component of efflux system (mutlidrug efflux system CmeDEF)	32	108	104	99
Cj1033	CmeF:integral membrane component of efflux system (multidrug efflux system CmeDEF)	32	108	104	99
Cj1034c	putative DnaJ-like protein	32	108	104	99
Cj1035c	Ate:putative arginyl-tRNA-protein transferase (2.3.2.8)	32	108	105	100
Cj1036c	conserved hypothetical protein Cj1036c	32	108	105	100
Cj1037c	PycA:pyruvate carboxylase A subunit (6.4.1.1)	32	108	105	100
Cj1038	putative cell division/peptidoglycan biosynthesis protein	32	108	105	100
Cj1039	MurG:putative undecaprenyldiphospho-muramoylpentapeptide b-N-acetylglucosaminyltransferase	32	108	105	100
Cj1040c	putative MFS (Major Facilitator Superfamily) transport protein	32	108	105	100
Cj1041c	putative periplasmic ATP/GTP-binding protein	32	109	106	101
Cj1042c	putative transcriptional regulatory protein	32	110	107	102
Cj1043c	putative thiamine-phosphate pyrophosphorylase (2.5.1.3)	32	110	107	102
Cj1044c	ThiH:thiazole biosynthesis protein ThiH	32	110	107	102
Cj1045c	ThiG:thiazole biosynthesis protein ThiG	32	110	107	102
Cj1046c	MoeB:putative molybdopterin biosynthesis protein	32	110	107	102
Cj1047c	ThiS:putative thiamine biosynthesis protein	32	110	107	102
Cj1048c	DapE:succinyl-diaminopimelate desuccinylase (3.5.1.18)	32	110	107	102
Cj1049c	putative LysE family transporter protein	32	110	107	102
Cj1050c	NpdA:NAD-dependent deacetylase (3.5.1.-)	32	110	107	102
Cj1051c	CjeI:restriction modification enzyme	32	111	108	103
Cj1052c	MutS:putative mismatch repair protein	32	111	108	103
Cj1053c	putative integral membrane protein	32	112	109	104
Cj1054c	MurC:UDP-N-acetylmuramate--alanine ligase (6.3.2.8)	32	112	109	104
Cj1055c	putative sulfatase family protein	32	112	109	104
Cj1056c	putative carbon-nitrogen hydrolase family protein	32	112	110	104
Cj1057c	putative coiled-coil protein	32	112	110	104
Cj1058c	GuaB:inosine-5'-monophosphate dehydrogenase (1.1.1.205)	32	112	110	104
Cj1059c	GatA:Glu-tRNAGln amidotransferase subunit A (6.3.5.-)	32	113	110	104
Cj1060c	putative membrane protein	32	10000	10000	10000
Cj1061c	IleS:isoleucyl-tRNA synthetase (6.1.1.5)	32	114	111	105
Cj1062	putative CinA-like protein	32	114	111	105
Cj1063	putative acetyltransferase	32	114	111	105
Cj1064	pseudogene (nitroreductase)	10000	10000	10000	10000
Cj1066	RdxA:nitroreductase	33	115	112	106
Cj1067	PgsA:CDP-diacylglycerol--glycerol-3-phosphate 3-phosphatidyltransferase (2.7.8.5)	33	115	112	106
Cj1068	putative peptidase M50 family protein	33	115	112	106
Cj1069	conserved hypothetical protein Cj1069	33	115	112	106
Cj1070	RpsF:30S ribosomal protein S6	33	115	112	106
Cj1071	Ssb:single-strand DNA binding protein	33	115	112	106
Cj1072	RpsR:30S ribosomal protein S18	33	115	112	106
Cj1073c	Lon:ATP-dependent protease La (3.4.21.53)	33	116	112	106
Cj1074c	putative lipoprotein	33	116	112	106
Cj1075	conserved hypothetical protein Cj1075	33	116	112	106
Cj1076	ProC:pyrroline-5-carboxylate reductase (1.5.1.2)	33	116	112	106
Cj1077	CtsT:putative periplasmic protein	33	116	112	106
Cj1078	putative periplasmic protein	33	116	112	106
Cj1079	putative periplasmic protein	33	116	112	106
Cj1080c	HemD:putative uroporphyrinogen-III synthase (4.2.1.75)	33	116	112	106
Cj1081c	ThiE:thiamin-phosphate pyrophosphorylase (2.5.1.3)	33	116	112	106
Cj1082c	ThiD:phosphomethylpyrimidine kinase (2.7.4.7)	33	116	112	106
Cj1083c	putative nuclease (4.2.99.18)	33	116	112	106
Cj1084c	putative ATP/GTP-binding protein	33	117	113	106
Cj1085c	Mfd:transcription-repair coupling factor	33	118	113	106
Cj1086c	conserved hypothetical protein Cj1086c	33	119	114	107
Cj1087c	putative peptidase	33	119	114	107
Cj1088c	FolC:folylpolyglutamate synthase/dihydrofolate synthase (6.3.2.12)	33	120	115	107
Cj1089c	hypothetical protein Cj1089c	33	120	116	107
Cj1090c	putative lipoprotein	33	120	116	107
Cj1091c	LeuS:leucyl-tRNA synthetase (6.1.1.4)	33	120	116	107
Cj1092c	SecF:protein-export membrane protein	33	120	116	107
Cj1093c	SecD:protein-export membrane protein	33	120	116	107
Cj1094c	putative preprotein translocase protein	33	120	116	107
Cj1095	Lnt:putative apolipoprotein N-acyltransferase. Functional classification-Membranes, lipoproteins and porins (2.3.1.-)	33	120	116	107
Cj1096c	MetK:S-adenosylmethionine synthetase (2.5.1.6)	33	120	116	107
Cj1097	putative transmembrane transport protein	33	120	116	107
Cj1098	PyrB:aspartate carbamoyltransferase (2.1.3.2)	33	120	116	107
Cj1099	peptidase	33	121	116	107
Cj1100	hypothteical protein Cj1100	33	122	116	107
Cj1101	ATP-dependent DNA helicase (3.6.1.-)	33	123	116	107
Cj1102	TruB:tRNA pseudouridine synthase B (4.2.1.70)	33	124	116	108
Cj1103	CsrA:carbon storage regulator homolog	33	124	116	108
Cj1104	IspE:putative 4-diphosphocytidyl-2-C-methyl-D-erythritol kinase (2.7.1.148)	33	124	116	108
Cj1105	SmpB:small protein B homolog	33	124	116	108
Cj1106	putative periplasmic thioredoxin	33	124	116	108
Cj1107	ClpS:ATP-dependent Clp protease adaptor protein	33	124	116	108
Cj1108	ClpA:ATP-dependent Clp protease ATP-binding subunit	33	124	116	108
Cj1109	Aat:leucyl/phenylalanyl-tRNA--protein transferase (2.3.2.6)	33	124	116	108
Cj1110c	putative MCP-type signal transduction protein	10000	124	116	108
Cj1111c	putative MarC family integral membrane protein	34	124	116	108
Cj1112c	putative SelR domain containing protein	34	124	116	108
Cj1113	conserved hypothetical protein Cj1113	34	124	116	108
Cj1114c	PssA:CDP-diacylglycerol--serine O-phosphatidyltransferase (2.7.8.8)	34	124	116	108
Cj1115c	putative phosphatidylserine decarboxylase-related protein (4.1.1.65)	34	124	116	108
Cj1116c	FtsH:membrane bound zinc metallopeptidase (3.4.24.-)	34	124	116	108
Cj1117c	PrmA:ribosomal protein L11 methyltransferase (2.1.1.-)	34	124	116	108
Cj1118c	CheY:chemotaxis regulatory protein	34	124	116	108
Cj1119c	PglG:putative integral membrane protein	34	124	116	109
Cj1120c	PglF:UDP-GlcNAc C4,6 dehydratase	34	124	116	109
Cj1121c	PglE:UDP-4-keto-6-deoxy-GlcNAc C4 aminotransferase	34	125	117	109
Cj1122c	putative integral membrane protein. Functional classification-Surface polysaccharides,lipopolysaccharides and antigens	34	125	117	109
Cj1123c	PglD:acetyltransferase	34	125	117	109
Cj1124c	PglC:galactosyltransferase	34	125	117	109
Cj1125c	PglA:GalNAc transferase	34	125	117	109
Cj1126c	PglB:oligosaccharide transferase to N-glycosylate proteins	34	125	117	109
Cj1127c	PglJ:GalNAc transferase	34	125	118	109
Cj1128c	PglI:glucosyl transferase	34	125	118	109
Cj1129c	PglH:GalNAc transferase/polymerase	34	125	118	109
Cj1130c	PglK:flippase	34	125	119	109
Cj1131c	Gne:UDP-GlcNAc/Glc 4-epimerase (5.1.3.2)	34	125	119	109
Cj1132c	conserved hypothetical protein Cj1132c	34	125	119	109
Cj1133	WaaC:heptosyltransferase I	34	125	119	110
Cj1134	HtrB:putative lipid A biosynthesis lauroyl acyltransferase (2.3.1.-)	34	125	119	110
Cj1135	putative two-domain glucosyltransferase	34	125	119	110
Cj1136	putative glycosyltransferase	34	126	10000	111
Cj1137c	putative glycosyltransferase	34	10000	10000	10000
Cj1138	putative glycosyltransferase	34	10000	10000	10000
Cj1139c	WlaN:beta-1,3 galactosyltransferase	34	10000	120	112
Cj1140	CstIII:alpha-2,3 sialyltransferase	34	10000	10000	10000
Cj1141	NeuB1:sialic acid synthase (N-acetylneuraminic acid synthetase) (4.1.3.-)	34	10000	10000	10000
Cj1142	NeuC1:putative UDP-N-acetylglucosamine 2-epimerase (5.1.3.-)	34	127	10000	113
Cj1143	NeuA1, cgtA:two-domain bifunctional protein (beta-1,4-N-acetylgalactosaminyltransferase/CMP-Neu5Ac synthase) (2.7.7.43)	34	10000	121	113
Cj1144c	hypothetical protein Cj1144c	34	10000	10000	10000
Cj1146c	WaaV:putative glucosyltransferase	34	128	122	114
Cj1148	WaaF:heptosyltransferase II	34	128	122	114
Cj1149c	GmhA:sedoheptulose 7-phosphate isomerase (5.3.1.-)	34	128	122	114
Cj1150c	HldE:D-beta-D-heptose 7-phosphate kinase/D-beta-D-heptose 1-phosphate adenylyltransferase (2.7.1.-;2.7.7.-)	34	128	122	114
Cj1151c	HldD:ADP-glyceromanno-heptose 6-epimerase (5.1.3.20)	34	129	122	114
Cj1152c	GmhB:D,D-heptose 1,7-bisphosphate phosphatase (3.1.3.-)	34	129	122	114
Cj1153	putative periplasmic cytochrome C	34	129	122	114
Cj1154c	putative cytochrome oxidase maturation protein cbb3-type	34	129	122	114
Cj1155c	putative cation-transporting ATPase	34	129	122	114
Cj1156	Rho:transcription termination factor	34	129	122	114
Cj1157	DnaX:putative DNA polymerase III subunit gamma (2.7.7.7)	34	129	122	114
Cj1158c	small hydrophobic protein	10000	10000	10000	10000
Cj1159c	small hydrophobic protein	10000	130	123	115
Cj1160c	putative membrane protein	10000	10000	123	115
Cj1161c	putative cation-transporting ATPase	35	131	123	115
Cj1162c	putative heavy-metal-associated domain protein	35	131	123	115
Cj1163c	putative cation transport protein	35	131	123	115
Cj1164c	hypothetical protein Cj1164c	35	131	123	115
Cj1165c	putative integral membrane protein	35	131	123	115
Cj1166c	putative integral membrane protein	35	131	123	115
Cj1167	Ldh:L-lactate dehydrogenase (1.1.1.27)	35	131	123	115
Cj1168c	putative integral membrane protein (dedA homolog)	35	131	123	115
Cj1169c	putative periplasmic protein	35	131	123	115
Cj1170c	Omp50:50 kda outer membrane protein precursor	35	132	123	116
Cj1171c	Ppi:peptidyl-prolyl cis-trans isomerase (5.2.1.8)	35	132	123	116
Cj1172c	conserved hypothetical protein Cj1172c	35	132	123	116
Cj1173	putative efflux protein (multidrug resistance protein)	35	132	123	116
Cj1174	putative efflux protein (multidrug resistance protein)	35	132	123	116
Cj1175c	ArgS:arginyl-tRNA synthetase (6.1.1.19)	35	132	123	116
Cj1176c	TatA:Sec-independent protein translocase (TatA/E homolog)	35	132	123	116
Cj1177c	Gmk:guanylate kinase (2.7.4.8)	35	132	123	116
Cj1178c	highly acidic protein	35	132	123	116
Cj1179c	FliR:flagellar biosynthetic protein	35	132	123	116
Cj1180c	putative ABC transporter ATP-binding protein	35	132	123	116
Cj1181c	Tsf:elongation factor TS	35	132	123	116
Cj1182c	RpsB:30S ribosomal protein S2	35	133	123	116
Cj1183c	Cfa:cyclopropane-fatty-acyl-phospholipid synthase (2.1.1.79)	35	133	124	116
Cj1184c	PetC:putative ubiquinol-cytochrome C reductase cytochrome C subunit	35	133	124	116
Cj1185c	PetB:putative ubiquinol-cytochrome C reductase cytochrome B subunit (1.10.2.2)	35	133	125	116
Cj1186c	PetA:putative ubiquinol-cytochrome C reductase iron-sulfur subunit (1.10.2.2)	35	133	125	116
Cj1187c	ArsB:arsenical pump membrane protein	35	133	125	116
Cj1188c	GidA:tRNA uridine 5-carboxymethylaminomethyl modification enzyme	35	133	126	116
Cj1189c	CetB:bipartate energy taxis response protein cetB	35	133	126	116
Cj1190c	CetA:bipartate energy taxis response protein cetA	35	133	126	116
Cj1191c	putative PAS domain containing signal-transduction sensor protein	35	133	126	116
Cj1192	DctA:putative C4-dicarboxylate transport protein	35	133	126	116
Cj1193c	putative periplasmic protein	35	133	126	116
Cj1194	possible phosphate permease	35	133	126	116
Cj1195c	PyrC2:putative dihydroorotase (3.5.2.3)	35	133	126	116
Cj1196c	GpsA:glycerol-3-phosphate dehydrogenase [NAD(P)+] (1.1.1.94)	35	133	126	116
Cj1197c	GatB:Glu-tRNAGln amidotransferase subunit B	35	133	126	116
Cj1198	LuxS:S-ribosylhomocysteine lyase (autoinducer-2 production protein LuxS) (4.4.1.21)	35	133	126	116
Cj1199	putative iron/ascorbate-dependent oxidoreductase (1.-.-.-)	35	133	126	116
Cj1200	putative NLPA family lipoprotein	35	133	126	116
Cj1201	MetE:5-methyltetrahydropteroyltriglutamate--homocystei ne methyltransferase (2.1.1.14)	35	133	126	116
Cj1202	MetF:5,10-methylenetetrahydrofolate reductase (1.5.1.20)	35	133	126	116
Cj1203c	putative integral membrane protein	35	133	126	116
Cj1204c	AtpB:ATP synthase F0 sector A subunit (3.6.3.14)	35	133	126	116
Cj1205c	RadA:putative DNA repair protein RadA (ATP-dependant protease)	35	133	126	116
Cj1206c	FtsY:putative signal recognition particle protein	35	133	126	116
Cj1207c	putative lipoprotein thiredoxin	35	133	126	116
Cj1208	putative 5-formyltetrahydrofolate cyclo-ligase family protein (6.3.3.2)	35	133	126	116
Cj1209	HD/KH domain containing protein	35	133	126	116
Cj1210	putative integral membrane protein	35	133	126	116
Cj1211	putative competence family protein	35	10000	10000	10000
Cj1212c	Rbn:putative ribonuclease BN (3.1.-.-)	35	134	127	117
Cj1213c	GlcD:putative glycolate oxidase subunit D	35	134	127	117
Cj1214c	putative exporting protein	35	134	127	117
Cj1215	putative peptidase M23 family protein	35	134	127	117
Cj1216c	hypothetical protein Cj1216c	35	134	127	117
Cj1217c	conserved hypothetical protein Cj1217c	35	134	127	117
Cj1218c	RibA:putative riboflavin synthase alpha chain (2.5.1.9)	35	134	127	117
Cj1219c	putative periplasmic protein	35	134	127	118
Cj1220	GroES:10 kD chaperonin (cpn10)	35	134	127	118
Cj1221	GroEL:60 kD chaperonin (cpn60)	35	134	127	118
Cj1222c	DccS:two-component sensor (histidine kinase)	35	135	128	118
Cj1223c	DccR:two-component regulator	35	135	128	118
Cj1224	putative iron-binding protein	35	135	128	118
Cj1225	conserved hypothetical protein Cj1225	35	135	128	118
Cj1226c	putative two-component sensor (histidine kinase)	35	135	128	118
Cj1227c	putative two-component regulator	35	135	128	118
Cj1228c	HtrA:serine protease (protease DO) (3.4.21.-)	35	135	128	118
Cj1229	CbpA:putative curved-DNA binding protein	35	135	128	118
Cj1230	HspR:heat shock transcriptional regulator	35	135	128	118
Cj1231	KefB:putative glutathione-regulated potassium-efflux system protein	35	135	128	118
Cj1232	hypothetical protein Cj1232	35	135	128	118
Cj1233	putative HAD-superfamily hydrolase	35	135	128	118
Cj1234	GlyS:glycyl-tRNA synthetase beta chain (6.1.1.14)	35	135	128	119
Cj1235	putative peptidase M23 family protein	35	135	128	119
Cj1236	conserved hypothetical protein Cj1236	35	10000	128	119
Cj1237c	putative phosphatase	35	136	128	119
Cj1238	PdxJ:pyridoxal phosphate biosynthetic protein	35	136	128	119
Cj1239	PdxA:putative 4-hydroxythreonine-4-phosphate dehydrogenase (1.1.1.262)	35	137	128	119
Cj1240c	putative periplasmic protein	35	137	128	119
Cj1241	putative MFS (Major Facilitator Superfamily) transporter protein	35	137	128	119
Cj1242	hypothetical protein Cj1242	35	137	128	119
Cj1243	uroporphyrinogen decarboxylase (4.1.1.37)	35	137	128	119
Cj1244	putative radical SAM domain protein	35	137	128	119
Cj1245c	putative membrane protein	35	137	128	119
Cj1246c	UvrC:excinuclease ABC subunit C	35	137	128	119
Cj1247c	hypothetical protein Cj1247c	35	137	128	119
Cj1248	GuaA:GMP synthase (glutamine-hydrolyzing) (6.3.5.2)	36	138	129	120
Cj1249	hypothetical protein Cj1249	36	139	130	121
Cj1250	PurD:phosphoribosylamine--glycine ligase (6.3.4.13)	36	139	130	121
Cj1251	conserved hypothetical protein Cj1251	36	139	130	121
Cj1252	putative periplasmic protein	36	139	130	121
Cj1253	Pnp:polyribonucleotide nucleotidyltransferase (2.7.7.8)	36	139	130	121
Cj1254	hypothetical protein Cj1254	36	139	130	121
Cj1255	putative isomerase	36	139	130	121
Cj1256c	putative membrane protein	36	139	130	122
Cj1257c	putative efflux pump	36	139	130	122
Cj1258	putative phosphotyrosine protein phosphatase (3.1.3.48)	36	139	130	122
Cj1259	PorA:major outer membrane protein	36	139	130	122
Cj1260c	DnaJ:chaperone DnaJ	36	139	130	122
Cj1261	RacR:two-component regulator	36	139	130	122
Cj1262	RacS:two-component sensor (histidine kinase)	36	139	130	122
Cj1263	RecR:recombination protein	36	139	130	122
Cj1264c	HydD:putative hydrogenase maturation protease	36	139	130	122
Cj1265c	HydC:Ni/Fe-hydrogenase B-type cytochrome subunit	36	139	130	122
Cj1266c	HydB:Ni/Fe-hydrogenase large subunit (1.12.5.1)	36	139	130	122
Cj1267c	HydA:Ni/Fe-hydrogenase small chain (1.12.5.1)	36	139	130	122
Cj1268c	putative FAD dependent oxidoreductase	36	139	130	122
Cj1269c	AmiA:N-acetylmuramoyl-L-alanine amidase (3.5.1.28)	36	140	131	123
Cj1270c	putative 2-nitropropane dioxygenase,oxidoreductase protein	36	140	131	123
Cj1271c	TyrS:tyrosyl-tRNA synthetase (6.1.1.1)	36	140	131	123
Cj1272c	SpoT:putative guanosine-3',5'-bis(diphosphate) 3'-pyrophosphohydrolase (3.1.7.2)	36	140	131	123
Cj1273c	RpoZ:putative DNA-directed RNA polymerase omega chain (2.7.7.6)	36	140	131	123
Cj1274c	PyrH:uridylate kinase (2.7.4.-)	36	140	131	123
Cj1275c	putative peptidase M23 family protein	36	140	131	123
Cj1276c	putative integral membrane protein	36	140	131	123
Cj1277c	putative ABC transporter ATP-binding protein	36	140	131	123
Cj1278c	TrmB:putative tRNA (guanine-N(7)-)-methyltransferase (2.1.1.33)	36	140	131	124
Cj1279c	putative fibronectin domain-containing lipoprotein	36	140	131	124
Cj1280c	putative ribosomal pseudouridine synthase (4.2.1.70)	36	140	131	124
Cj1282	MrdB:RodA protein homolog	36	140	131	124
Cj1283	KtrB:putative K+ uptake protein	36	140	131	124
Cj1284	KtrA:putative K+ uptake protein	36	140	131	124
Cj1285c	conserved hypothetical protein Cj1285c	36	140	131	124
Cj1286c	Upp:uracil phosphoribosyltransferase (2.4.2.9)	36	140	131	124
Cj1287c	malate oxidoreductase (1.1.1.38)	36	140	131	124
Cj1288c	GltX2:glutamyl-tRNA synthetase (6.1.1.17)	36	140	131	124
Cj1289	possible periplasmic protein	36	140	131	124
Cj1290c	AccC:biotin carboxylase (6.3.4.14;6.4.1.2)	36	140	131	124
Cj1291c	AccB:putative biotin carboxyl carrier protein of acetyl-CoA carboxylase (6.4.1.2)	36	140	131	124
Cj1292	Dcd:putative deoxycytidine triphosphate deaminase (3.5.4.13)	36	140	131	124
Cj1293	PseB:UDP-GlcNAc-specific C4,6 dehydratase/C5 epimerase	36	140	131	124
Cj1294	PseC:C4 aminotransferase specific for PseB product	36	140	131	124
Cj1295	conserved hypothetical protein Cj1295	36	140	131	124
Cj1296	hypothetical protein Cj1296	36	140	131	124
Cj1297	hypotehtical protein Cj1297	36	140	131	124
Cj1298	putative N-acetyltransferase	36	140	131	124
Cj1299	AcpP2:putative acyl carrier protein	36	140	131	124
Cj1300	putative SAM domain containing methyltransferase	36	140	131	124
Cj1301	hypothetical protein Cj1301	36	140	131	124
Cj1302	putative HAD-superfamily phosphatase, subfamily IIIC	36	141	132	124
Cj1303	FabH2:putative 3-oxoacyl-[acyl-carrier-protein] synthase (2.3.1.41)	36	141	132	124
Cj1304	AcpP3:putative acyl carrier protein	36	141	132	124
Cj1305c	hypothetical protein Cj1305c (617 family)	36	10000	132	124
Cj1306c	hypothetical protein Cj1306c (617 family)	10000	142	132	124
Cj1307	putative amino acid activating enzyme (6.3.2.-)	37	142	132	124
Cj1308	putative acyl carrier protein	37	142	132	124
Cj1309c	hypothetical protein Cj1309c	37	142	132	124
Cj1310c	hypothetical protein Cj1310c (617 family)	37	142	132	124
Cj1311	PseF:putative acylneuraminate cytidylyltransferase (2.7.7.43)	37	142	132	124
Cj1312	PseG:nucleotidase specific for PseC product,UDP-4-amino-4,6-dideoxy-beta-L-AltNAc	37	142	132	124
Cj1313	PseH:N-acetyltransferase specific for PseC product,UDP-4-amino-4,6-dideoxy-beta-L-AltNAc	37	143	132	125
Cj1314c	HisF:imidazole glycerol phosphate synthase subunit (4.1.3.-)	37	143	132	125
Cj1315c	HisH:imidazole glycerol phosphate synthase subunit (2.4.2.-)	37	143	132	125
Cj1316c	PseA:pseudaminic acid biosynthesis PseA protein	37	143	132	125
Cj1317	PseI:Pse synthetase (4.1.3.-)	37	143	132	125
Cj1318	Maf1:motility accessory factor (function unknown)	10000	10000	10000	10000
Cj1319	putative nucleotide sugar dehydratase	38	144	133	126
Cj1320	putative aminotransferase (degT family)	38	144	134	127
Cj1321	putative transferase	10000	144	134	127
Cj1322	hypothetical protein Cj1322	10000	145	135	128
Cj1323	hypothetical protein Cj1323	10000	145	135	128
Cj1324	hypothetical protein Cj1324	39	145	135	128
Cj1325	putative methyltransferase	39	146	135	129
Cj1327	NeuB2:N-acetylneuraminic acid synthetase (4.1.3.-)	39	146	135	129
Cj1328	NeuC2:putative UDP-N-acetylglucosamine 2-epimerase (5.1.3.14)	39	146	135	129
Cj1329	putative sugar-phosphate nucleotide transferase	39	146	135	129
Cj1330	hypothetical protein Cj1330	39	146	135	129
Cj1331	PtmB:acylneuraminate cytidylyltransferase (flagellin modification) (2.7.7.43)	39	146	135	129
Cj1332	PtmA:putative oxidoreductase (flagellin modification)	39	146	135	129
Cj1333	PseD:PseD protein	39	146	135	129
Cj1334	Maf3:motility accessory factor (function unknown)	39	146	135	129
Cj1335	Maf4:motility accessory factor (function unknown)	39	146	136	130
Cj1337	PseE:PseE protein	39	146	137	131
Cj1338c	FlaB:flagellin	39	147	138	132
Cj1339c	FlaA:flagellin	39	147	139	132
Cj1340c	conserved hypothetical protein Cj1340c (1318 family)	39	147	140	132
Cj1341c	Maf6:motility accessory factor (function unknown)	39	147	140	132
Cj1342c	Maf7:motility accessory factor (function unknown)	39	147	140	132
Cj1343c	putative periplasmic protein	39	147	140	132
Cj1344c	putative glycoprotease	39	147	140	132
Cj1345c	putative periplasmic protein	39	147	140	132
Cj1346c	1-deoxy-D-xylulose 5-phosphate reductoisomerase (1.1.1.267)	39	147	140	132
Cj1347c	CdsA:phosphatidate cytidylyltransferase (2.7.7.41)	39	147	140	132
Cj1348c	putative coiled-coil protein	39	147	140	132
Cj1349c	putative fibronectin/fibrinogen-binding protein	39	147	140	132
Cj1350	MobA:putative molybdopterin-guanine dinucleotide biosynthesis protein	39	147	140	132
Cj1351	PldA:phospholipase A (3.1.1.32)	39	147	140	132
Cj1352	CeuB:enterochelin uptake permease	39	147	140	132
Cj1353	CeuC:enterochelin uptake permease	39	147	140	132
Cj1354	CeuD:enterochelin uptake ATP-binding protein	39	147	140	132
Cj1355	CeuE:enterochelin uptake periplasmic binding protein	39	147	140	132
Cj1356c	putative integral membrane protein	39	147	140	132
Cj1357c	NrfA:putative periplasmic cytochrome C (1.7.2.2)	39	147	140	132
Cj1358c	NrfH:putative periplasmic cytochrome C	39	147	140	132
Cj1359	Ppk:polyphosphate kinase (2.7.4.1)	39	147	140	132
Cj1360c	putative proteolysis tag for 10Sa_RNA	10000	10000	10000	10000
Cj1361c	hypothetical protein Cj1361c	40	148	141	133
Cj1362	RuvB:holliday junction DNA helicase (3.6.1.-)	40	148	141	133
Cj1363	AmaA:acid membrane antigen A	40	148	141	133
Cj1364c	FumC:fumarate hydratase (4.2.1.2)	40	148	141	133
Cj1365c	putative secreted serine protease (3.4.21.-)	40	149	141	133
Cj1366c	GlmS:glucosamine--fructose-6-phosphate aminotransferase (isomerizing) (2.6.1.16)	40	149	141	133
Cj1367c	putative nucleotidyltransferase	40	149	141	133
Cj1368	putative radical SAM domain protein	40	150	141	134
Cj1369	putative permease	40	150	141	134
Cj1370	putative nucleotide phosphoribosyltransferase	40	150	142	134
Cj1371	putative periplasmic protein (VacJ homolog)	40	150	142	134
Cj1372	putative periplasmic protein	40	150	142	134
Cj1373	putative ntegral membrane protein	40	150	142	134
Cj1374c	conserved hypothetical protein Cj1374c	40	151	142	134
Cj1375	putative multidrug efflux transporter	40	151	142	134
Cj1376	putative periplasmic protein	40	151	142	134
Cj1377c	putative ferredoxin	40	151	142	134
Cj1378	SelA:L-seryl-tRNA(SeC) selenium transferase (2.9.1.1)	40	151	142	134
Cj1379	SelB:putative selenocysteine-specific elongation factor	40	151	142	134
Cj1380	putative periplasmic protein	40	151	142	134
Cj1381	putative lipoprotein	40	151	142	134
Cj1382c	FldA:flavodoxin	40	151	142	134
Cj1383c	hypothetical protein Cj1383c	40	151	142	134
Cj1384c	hypothetical protein Cj1384c	40	151	142	134
Cj1385	KatA:catalase (1.11.1.6)	40	151	142	134
Cj1386	ankyrin-repeat containing protein	40	151	142	134
Cj1387c	helix-turn-helix containing protein	40	151	142	134
Cj1388	putative endoribonuclease L-PSP	40	152	142	134
Cj1389	pseudogene (putative C4-dicarboxylate anaerobic carrier)	10000	10000	10000	10000
Cj1392	MetC':putative cystathionine beta-lyase, N-terminus (4.4.1.8)	41	153	143	135
Cj1393	MetC':putative cystathionine beta-lyase (4.4.1.8)	41	153	143	135
Cj1394	putative fumarate lyase	41	154	144	136
Cj1395	pseudogene (putative MmgE/PrpD family protein)	10000	10000	10000	10000
Cj1397	putative ferrous iron transport protein	42	155	145	137
Cj1398	FeoB:ferrous iron transport protein	42	155	145	137
Cj1399c	HydA2:putative Ni/Fe-hydrogenase small subunit	42	155	145	137
Cj1400c	FabI:enoyl-[acyl-carrier-protein] reductase [NADH] (1.3.1.9)	42	155	145	137
Cj1401c	TpiA:putative triosephosphate isomerase (5.3.1.1)	42	155	145	137
Cj1402c	Pgk:phosphoglycerate kinase (2.7.2.3)	42	155	145	137
Cj1403c	GapA:glyceraldehyde 3-phosphate dehydrogenase	42	155	145	137
Cj1404	NadD:putative nicotinate-nucleotide adenylyltransferase (2.7.7.18)	42	155	145	137
Cj1405	conserved hypothetical protein Cj1405	42	155	145	137
Cj1406c	putative periplasmic protein	42	155	145	137
Cj1407c	putative phospho-sugar mutase (5.4.2.-)	42	155	145	137
Cj1408	FliL:putative flagellar protein	42	155	145	137
Cj1409	AcpS:holo-[acyl-carrier protein] synthase (2.7.8.7)	42	155	145	137
Cj1410c	putative membrane protein	42	155	145	137
Cj1411c	putative cytochrome P450	42	155	145	137
Cj1412c	putative integral membrane protein	42	155	146	137
Cj1413c	KpsS:capsule polysaccharide modification protein	42	155	146	137
Cj1414c	KpsC:capsule polysaccharide modification protein	42	155	146	137
Cj1415c	CysC:putative adenylylsulfate kinase (2.7.1.25)	42	155	146	137
Cj1416c	putative sugar nucleotidyltransferase	42	155	146	137
Cj1417c	putative amidotransferase	42	155	146	137
Cj1418c	putative transferase	42	155	146	137
Cj1419c	putative methyltransferase	42	155	146	137
Cj1420c	putative methyltransferase	42	155	146	137
Cj1421c	putative sugar transferase	43	155	10000	138
Cj1422c	putative sugar transferase	44	156	147	139
Cj1423c	HddC:putative D-glycero-D-manno-heptose 1-phosphate guanosyltransferase	10000	156	147	139
Cj1424c	GmhA2:phosphoheptose isomerase (5.3.1.-)	10000	156	147	139
Cj1425c	HddA:putative D-glycero-D-manno-heptose 7-phosphate kinase	10000	156	147	139
Cj1426c	putative methyltransferase family protein	10000	156	147	139
Cj1427c	putative sugar-nucleotide epimerase/dehydratease (5.1.3.2)	10000	156	147	139
Cj1428c	Fcl:GDP-L-fucose synthetase (1.1.1.271)	10000	156	147	139
Cj1429c	hypothetical protein Cj1429c	10000	156	147	139
Cj1430c	RfbC:putative dTDP-4-dehydrorhamnose 3,5-epimerase (5.1.3.13)	10000	156	147	139
Cj1431c	HddC:capsular polysaccharide heptosyltransferase	45	157	147	139
Cj1432c	putative sugar transferase	10000	157	147	139
Cj1433c	hypothetical protein Cj1433c	10000	157	148	139
Cj1434c	putative sugar transferase	10000	157	148	139
Cj1435c	putative phosphatase	10000	157	148	139
Cj1436c	aminotransferase	10000	157	148	139
Cj1437c	aminotransferase	10000	157	148	140
Cj1438c	putative sugar transferase	10000	157	149	141
Cj1439c	Glf:UDP-galactopyranose mutase (5.4.99.9)	10000	157	150	141
Cj1440c	putative sugar transferase	10000	157	150	141
Cj1441c	KfiD:UDP-glucose 6-dehydrogenase (1.1.1.22)	10000	158	151	142
Cj1442c	putative sugar transferase	10000	158	151	142
Cj1443c	KpsF:D-arabinose 5-phosphate isomerase	46	158	151	142
Cj1444c	KpsD:capsule polysaccharide export system periplasmic protein	46	158	151	142
Cj1445c	KpsE:capsule polysaccharide export system inner membrane protein	46	158	151	142
Cj1447c	KpsT:capsule polysaccharide export ATP-binding protein	46	158	151	142
Cj1448c	KpsM:capsule polysaccharide export system inner membrane protein	46	158	151	142
Cj1449c	hypothetical protein Cj1449c	46	158	151	142
Cj1450	putative ATP/GTP-binding protein	46	158	151	142
Cj1451	Dut:dUTPase (3.6.1.23)	46	158	151	142
Cj1452	putative integral membrane protein	46	158	151	142
Cj1453c	TilS:putative tRNA(Ile)-lysidine synthase (6.3.4.-)	46	158	151	142
Cj1454c	putative radical SAM domain family protein	46	158	151	142
Cj1455	PrfB:peptide chain release factor 2	46	158	151	143
Cj1456c	putative periplasmic protein	46	158	151	143
Cj1457c	TruD:tRNA pseudouridine synthase D (5.4.99.-)	46	158	151	143
Cj1458c	ThiL:putative thiamin-monophosphate kinase (2.7.4.16)	46	158	151	143
Cj1459	hypothetical protein Cj1459	46	158	152	143
Cj1460	hypothetical protein Cj1460	46	158	152	143
Cj1461	putative DNA methylase	46	159	153	143
Cj1462	FlgI:flagellar P-ring protein	46	160	154	144
Cj1463	FlgJ:hypothetical protein Cj1463	46	160	154	144
Cj1464	FlgM:hypothetical protein Cj1464	46	160	154	144
Cj1465	hypothetical protein Cj1465	46	160	154	144
Cj1466	FlgK:putative flagellar hook-associated protein	46	161	154	144
Cj1467	hypothetical protein Cj1467	46	161	154	144
Cj1468	putative integral membrane protein	46	161	155	144
Cj1470c	pesudogene (type II protein secretion system F protein)	10000	10000	10000	10000
Cj1471c	CtsE:putative type II protein secretion system E protein	47	162	156	145
Cj1472c	putative membrane protein	47	162	156	145
Cj1473c	CtsP:putative ATP/GTP-binding protein	47	162	156	145
Cj1474c	CtsD:putative type II protein secretion system D protein	47	163	157	146
Cj1475c	CtsR:hypothetical protein Cj1475c	47	163	157	146
Cj1476c	pyruvate-flavodoxin oxidoreductase	47	163	157	146
Cj1477c	putative hydrolase	47	163	157	147
Cj1478c	CadF:outer membrane fibronectin-binding protein	47	163	157	147
Cj1479c	RpsI:30S ribosomal protein S9	47	163	157	147
Cj1480c	RplM:50S ribosomal protein L13	47	163	157	147
Cj1481c	putative helicase (3.6.1.-)	47	163	157	147
Cj1482c	hypothetical protein Cj1482c	47	163	157	147
Cj1483c	putative lipoprotein	47	163	157	147
Cj1484c	putative membrane protein	47	163	157	147
Cj1485c	putative periplasmic protein	47	10000	10000	10000
Cj1486c	putative periplasmic protein	47	164	158	148
Cj1487c	CcoP:cb-type cytochrome C oxidase subunit III (1.9.3.1)	47	164	158	148
Cj1488c	CcoQ:cb-type cytochrome C oxidase subunit IV (1.9.3.1)	47	164	158	148
Cj1489c	CcoO:cb-type cytochrome C oxidase subunit II (1.9.3.1)	47	164	158	148
Cj1490c	CcoN:cb-type cytochrome C oxidase subunit I (1.9.3.1)	47	164	158	148
Cj1491c	putative two-component regulator	47	164	158	148
Cj1492c	putative two-component sensor	47	164	159	148
Cj1493c	putative integral membrane protein	47	164	159	148
Cj1494c	CarA:carbamoyl-phosphate synthase small chain (6.3.5.5)	47	164	159	148
Cj1495c	conserved hypothetical protein Cj1495c	47	164	159	148
Cj1496c	putative periplasmic protein	47	164	159	148
Cj1497c	hypothetical protein Cj1497c	47	164	159	148
Cj1498c	PurA:adenylosuccinate synthetase (6.3.4.4)	47	164	159	148
Cj1500	putative integral membrane protein	47	164	159	148
Cj1501	conserved hypothetical protein Cj1501	47	164	159	148
Cj1502c	PutP:putative sodium/proline symporter	47	164	159	148
Cj1503c	PutA:putative proline dehydrogenase/delta-1-pyrroline-5-carboxylate dehydrogenase (1.5.1.12;1.5.99.8)	47	164	159	148
Cj1504c	SelD:putative selenide,water dikinase (2.7.9.3)	47	164	159	148
Cj1505c	putative two-component response regulator (SirA-like protein)	47	164	159	148
Cj1506c	putative MCP-type signal transduction protein	47	165	160	149
Cj1507c	putative regulatory protein	47	165	160	149
Cj1508c	FdhD:FdhD protein	47	165	160	149
Cj1509c	FdhC:putative formate dehydrogenase, cytochrom B subunit (1.2.1.2)	47	165	160	149
Cj1510c	FdhB:putative formate dehydrogenase iron-sulfur subunit (1.2.1.2)	47	165	160	149
Cj1511c	FdhA:putative formate dehydrogenase large subunit (Selenocysteine containing) (1.2.1.2)	47	166	161	150
Cj1513c	possible periplasmic protein	47	167	162	151
Cj1514c	hypothetical protein Cj1514c	47	167	162	151
Cj1515c	putative decarboxylase	47	167	162	151
Cj1516	putative periplasmic oxidoreductase	47	167	162	151
Cj1517	MoaD:putative molybdopterin converting factor,subunit 1	47	167	162	152
Cj1518	MoaE:putative molybdopterin converting factor,subunit 2	47	167	162	152
Cj1519	MoeA2:putative molybdopterin biosynthesis protein	47	167	162	152
Cj1521c	putative CRISPR-associated protein	47	167	162	152
Cj1522c	putative CRISPR-associated protein	47	167	162	152
Cj1523c	putative CRISPR-associated protein	47	167	162	152
Cj1528	pseudogene (putative C4-dicarboxylate anaerobic carrier)	10000	10000	10000	10000
Cj1529c	PurM:phosphoribosylformylglycinamidine cyclo-ligase (6.3.3.1)	48	168	163	153
Cj1530	CoaE:putative dephospho-CoA kinase (2.7.1.24)	48	168	163	153
Cj1531	DapF:diaminopimelate epimerase (5.1.1.7)	48	168	163	153
Cj1532	putative periplasmic protein	48	168	163	153
Cj1533c	putative helix-turn-helix containing protein	48	168	163	153
Cj1534c	putative bacterioferritin	48	168	163	153
Cj1535c	Pgi:putative glucose-6-phosphate isomerase (5.3.1.9)	48	168	164	153
Cj1536c	GalU:UTP--glucose-1-phosphate uridylyltransferase (2.7.7.9)	48	168	164	153
Cj1537c	Acs:acetyl-coenzyme A synthetase (6.2.1.1)	48	168	164	153
Cj1538c	putative anion-uptake ABC-transport system ATP-binding protein	48	169	165	154
Cj1539c	putative anion-uptake ABC-transport system permease protein	48	169	165	154
Cj1540	putative periplasmic protein	48	169	165	154
Cj1541	conserved hypothetical protein Cj1541	48	169	165	154
Cj1542	putative allophanate hydrolase subunit 1	48	169	165	154
Cj1543	putative allophanate hydrolase subunit 2	48	169	165	154
Cj1544c	putative integral membrane protein	48	169	165	154
Cj1545c	MdaB protein homolog	48	169	165	154
Cj1546	putative transcriptional regulator	48	169	165	154
Cj1547	Blc protein homolog	48	169	165	154
Cj1548c	putative NADP-dependent alcohol dehydrogenase (1.1.1.2)	48	169	165	154
Cj1549c	HsdR:putative type I restriction enzyme R protein (3.1.21.3)	48	169	165	154
Cj1550c	RloH:putative ATP/GTP-binding protein	48	169	165	154
Cj1551c	HsdS:putative type I restriction enzyme S protein	48	170	165	154
Cj1552c	MloB:conserved hypothetical protein Cj1552c	48	171	166	155
Cj1553c	HsdM:putative type I restriction enzyme M protein (2.1.1.72)	48	172	166	155
Cj1555c	hypothetical protein Cj1555c	48	173	167	156
Cj1556	putative transcriptional regulator	48	173	167	156
Cj1558	putative membrane protein	48	10000	167	156
Cj1560	putative permease	48	174	167	156
Cj1561	putative transcriptional regulator	48	174	167	156
Cj1562	hypothetical protein Cj1562	10000	174	167	156
Cj1563c	putative transcriptional regulator	49	174	167	156
Cj1564	putative methyl-accepting chemotaxis signal transduction protein	49	174	167	156
Cj1565c	PflA:paralysed flagellum protein	49	174	167	156
Cj1566c	NuoN:NADH dehydrogenase I chain N (1.6.5.3)	49	174	167	156
Cj1567c	NuoM:NADH dehydrogenase I chain M (1.6.5.3)	49	174	168	156
Cj1568c	NuoL:NADH dehydrogenase I chain L (1.6.5.3)	49	174	168	156
Cj1569c	NuoK:NADH dehydrogenase I chain K (1.6.5.3)	49	174	168	156
Cj1570c	NuoJ:NADH dehydrogenase I chain J (1.6.5.3)	49	175	168	157
Cj1571c	NuoI:NADH dehydrogenase I chain I (1.6.5.3)	49	175	168	157
Cj1572c	NuoH:NADH dehydrogenase I chain H (1.6.5.3)	49	175	168	157
Cj1573c	NuoG:putative NADH dehydrogenase I chain G (1.6.5.3)	49	176	168	157
Cj1574c	hypothetical protein Cj1574c	49	176	168	157
Cj1575c	hypothetical protein Cj1575c	49	176	168	157
Cj1576c	NuoD:NADH dehydrogenase I chain D (1.6.5.3)	49	176	168	157
Cj1577c	NuoC:NADH dehydrogenase I chain C (1.6.5.3)	49	176	168	157
Cj1578c	NuoB:NADH dehydrogenase I chain B (1.6.5.3)	49	176	168	157
Cj1579c	NuoA:NADH dehydrogenase I chain A (1.6.5.3)	49	176	168	157
Cj1580c	putative peptide ABC-transport system ATP-binding protein	49	177	168	157
Cj1581c	putative peptide ABC-transport system ATP-binding protein	49	177	168	157
Cj1582c	putative peptide ABC-transport system permease protein	49	177	168	157
Cj1583c	putative peptide ABC-transport system permease protein	49	177	168	157
Cj1584c	putative peptide ABC-transport system periplasmic peptide-binding protein	49	177	168	157
Cj1585c	putative oxidoreductase	49	177	168	157
Cj1586	Cgb:single domain haemoglobin	49	178	168	157
Cj1587c	putative ABC transporter	49	178	168	157
Cj1588c	putative MFS (Major Facilitator Superfamily) transport protein	49	178	168	157
Cj1589	conserved hypothetical protein Cj1189	49	178	168	157
Cj1590	InfA:translation initiation factor IF-1	49	178	168	157
Cj1591	RpmJ:50S ribosomal protein L36	49	178	168	157
Cj1592	RpsM:30S ribosomal protein S13	49	178	168	157
Cj1593	RpsK:30S ribosomal protein S11	49	178	168	157
Cj1594	RpsD:30S ribosomal protein S4	49	178	168	157
Cj1595	RpoA:DNA-directed RNA polymerase alpha chain (2.7.7.6)	49	178	168	157
Cj1596	RplQ:50S ribosomal protein L17	49	178	168	157
Cj1597	HisG:ATP phosphoribosyltransferase (2.4.2.17)	49	178	168	157
Cj1598	HisD:histidinol dehydrogenase (1.1.1.23)	49	178	168	157
Cj1599	HisB:imidazoleglycerol-phosphate dehydratase/histidinol-phosphatase (3.1.3.15;4.2.1.19)	49	178	169	157
Cj1600	HisH:imidazole glycerol phosphate synthase subunit (2.4.2.-)	49	178	169	157
Cj1601	HisA:phosphoribosylformimino-5-aminoimidazole carboxamide ribotide isomerase (5.3.1.16)	49	178	169	157
Cj1602	conserved hypothetical protein Cj1602	49	178	169	157
Cj1603	HisF:imidazole glycerol phosphate synthase subunit (4.1.3.-)	49	178	169	157
Cj1604	HisI:phosphoribosyl-AMP cyclohydrolase/ phosphoribosyl-ATP pyrophosphohydrolase (3.5.4.19;3.6.1.31)	49	178	169	157
Cj1605c	DapD:putative 2,3,4,5-tetrahydropyridine-2-carboxylate N-succinyltransferase (2.3.1.117)	49	178	169	157
Cj1606c	Mrp:putative ATP/GTP-binding protein (Mrp protein homolog)	49	178	169	157
Cj1607	IspDF:2-C-methyl-D-erythritol 4-phosphate cytidylyltransferase/ 2-C-methyl-D-erythritol 2,4-cyclodiphosphate synthase (2.7.7.60;4.6.1.12)	49	179	170	157
Cj1608	putative two-component regulator	49	10000	170	10000
Cj1609	putative sulfate adenylyltransferase (2.7.7.4)	49	180	170	158
Cj1610	PgpA:putative phosphatidylglycerophosphatase (3.1.3.27)	49	180	170	158
Cj1611	RpsT:30S ribosomal protein S20	49	180	170	158
Cj1612	PrfA:peptide chain release factor 1	49	180	170	158
Cj1613c	putative pyridoxamine 5'-phosphate oxidase	49	180	170	158
Cj1614	ChuA:haemin uptake system outer membrane receptor	49	180	170	158
Cj1615	ChuB:putative haemin uptake system permease protein	49	180	170	158
Cj1616	ChuC:putative haemin uptake system ATP-binding protein	49	181	170	158
Cj1617	ChuD:putative haemin uptake system periplasmic haemin-binding protein	49	181	170	158
Cj1618c	putative radical SAM domain protein	49	181	170	159
Cj1619	KgtP:alpha-ketoglutarate permease	49	181	170	159
Cj1620c	MutY:A/G-specific adenine glycosylase (3.2.2.-)	49	181	170	159
Cj1621	putative periplasmic protein	49	181	170	159
Cj1622	RibD:riboflavin-specific deaminase/reductase (3.5.4.-)	49	181	170	159
Cj1623	putative membrane protein	49	181	170	159
Cj1624c	SdaA:L-serine dehydratase (4.3.1.17)	49	181	171	160
Cj1625c	SdaC:amino acid transporter	49	182	172	161
Cj1626c	putative periplasmic protein	49	182	172	161
Cj1627c	hypothetical protein Cj1627c	49	182	172	161
Cj1628	ExbB2:putative exbB/tolQ family transport protein	49	183	173	162
Cj1629	ExbD2:putative exbD/tolR family transport protein	49	183	173	162
Cj1630	TonB2:putative TonB transport protein	49	183	173	162
Cj1631c	conserved hypothetical protein Cj1631c	10000	183	174	162
Cj1632c	putative periplasmic protein	50	183	174	162
Cj1633	putative ATP-binding protein	50	183	174	162
Cj1634c	AroC:chorismate synthase (4.2.3.5)	50	183	174	162
Cj1635c	Rnc:ribonuclease III (3.1.26.3)	50	183	174	162
Cj1636c	RnhA:ribonuclease HI (3.1.26.-)	50	184	175	163
Cj1637c	putative periplasmic protein	50	184	175	163
Cj1638	DnaG:DNA primase (2.7.7.-)	50	184	176	163
Cj1639	NifU protein homolog	50	184	176	163
Cj1640	hypothetical protein Cj1640	50	184	176	163
Cj1641	MurE:UDP-N-acetylmuramoylalanyl-D-glutamate--2,6-diami nopimelate ligase (6.3.2.13)	50	184	176	163
Cj1642	conserved hypothetical protein Cj1642	50	184	176	163
Cj1643	putative periplasmic protein	50	184	176	163
Cj1644	IspA:geranyltranstransferase (2.5.1.10)	50	184	176	163
Cj1645	Tkt:transketolase (2.2.1.1)	50	184	176	163
Cj1646	IamB:putative ABC transport system permease	50	185	176	163
Cj1647	IamA:putative ABC transport system ATP-binding protein	50	185	176	163
Cj1648	putative ABC transport system periplasmic substrate-binding protein	50	185	176	163
Cj1649	putative lipoprotein	50	185	176	163
Cj1650	hypothetical protein Cj1650	50	185	176	163
Cj1651c	Map:methionine aminopeptidase (3.4.11.18)	50	185	176	163
Cj1652c	MurI:glutamate racemase (5.1.1.3)	50	185	176	163
Cj1653c	putative lipoprotein	50	185	176	163
Cj1654c	NhaA2:Na(+)/H(+) antiporter	50	185	176	163
Cj1655c	NhaA1:Na(+)/H(+) antiporter	50	186	177	164
Cj1656c	hypothetical protein Cj1656c	50	186	177	164
Cj1658	putative iron permease	50	186	177	164
Cj1659	P19:periplasmic protein p19	50	186	177	164
Cj1660	putative integral membrane protein	50	186	177	164
Cj1661	possible ABC transport system permease	50	186	177	164
Cj1662	putative integral membrane protein	50	186	177	164
Cj1663	putative ABC transport system ATP-binding protein	50	186	177	164
Cj1664	putative periplasmic thiredoxin	50	186	177	164
Cj1665	putative lipoprotein thiredoxin	50	186	177	164
Cj1666c	putative periplasmic protein	50	186	177	164
Cj1667c	RepA protein homolog	50	186	177	164
Cj1668c	putative periplasmic protein	50	186	177	164
Cj1669c	putative ATP-dependent DNA ligase (6.5.1.1)	50	186	177	164
Cj1670c	CgpA:putative periplasmic protein	50	186	177	164
Cj1671c	hypothetical protein Cj1671c	50	186	177	164
Cj1672c	Eno:enolase (4.2.1.11)	50	186	177	164
Cj1673c	RecA:recA protein	50	186	177	164
Cj1674	conserved hypothetical protein Cj1674	50	186	177	164
Cj1675	FliQ:flagellar biosynthetic protein	50	186	177	164
Cj1676	MurB:UDP-N-acetylenolpyruvoylglucosamine reductase (1.1.1.158)	50	186	177	164
Cj1677	putative lipoprotein	50	187	178	165
Cj1679	conserved hypothetical protein Cj1679	50	187	178	165
Cj1680c	putative periplasmic protein	50	187	178	165
Cj1681c	CysQ:CysQ protein homolog	50	187	178	165
Cj1682c	GltA:citrate synthase (2.3.3.1)	50	187	178	165
Cj1684c	putative transmembrane transport protein	50	187	178	165
Cj1685c	BioB:putative biotin synthase (2.8.1.6)	50	187	178	165
Cj1686c	TopA:DNA topoisomerase I (5.99.1.2)	50	187	178	165
Cj1687	putative efflux protein	50	187	178	165
Cj1688c	SecY:preprotein translocase subunit	50	187	178	165
Cj1689c	Rp10:50S ribosomal protein L15	50	187	178	165
Cj1690c	RpsE:30S ribosomal protein S5	50	187	178	165
Cj1691c	RplR:50S ribosomal protein L18	50	10000	178	10000
Cj1692c	RplF:50S ribosomal protein L6	50	188	178	166
Cj1693c	RpsH:30S ribosomal protein S8	50	188	178	166
Cj1694c	RpsN:30S ribosomal protein S14	50	188	178	166
Cj1695c	RplE:50S ribosomal protein L5	50	188	178	166
Cj1696c	RplX:50S ribosomal protein L24	50	188	178	166
Cj1697c	RplN:50S ribosomal protein L14	50	188	178	166
Cj1698c	RpsQ:30S ribosomal protein S17	50	188	178	166
Cj1699c	RpmC:50S ribosomal protein L29	50	188	178	166
Cj1700c	RplP:50S ribosomal protein L16	50	188	178	166
Cj1701c	RpsC:30S ribosomal protein S3	50	188	178	166
Cj1702c	RplV:50S ribosomal protein L22	50	188	178	166
Cj1703c	RpsS:30S ribosomal protein S19	50	188	178	166
Cj1704c	RplB:50S ribosomal protein L2	50	188	178	166
Cj1705c	RplW:50S ribosomal protein L23	50	188	178	166
Cj1706c	RplD:50S ribosomal protein L4	50	188	179	166
Cj1707c	RplC:50S ribosomal protein L3	50	188	179	166
Cj1708c	RpsJ:30S ribosomal protein S10	50	188	179	166
Cj1709c	putative ribosomal pseudouridine synthase (4.2.1.70)	50	188	179	166
Cj1710c	putative metallo-beta-lactamase family protein	50	188	179	166
Cj1711c	KsgA:putative dimethyladenosine transferase (16S rRNA dimethylase) (2.1.1.-)	50	188	179	166
Cj1712	hypothetical protein Cj1712	50	188	179	166
Cj1713	putative radical SAM domain protein	50	188	179	166
Cj1714	small hydrophobic protein	50	10000	10000	10000
Cj1715	putative acetyltransferase	50	189	180	167
Cj1716c	LeuD:3-isopropylmalate dehydratase small subunit (4.2.1.33)	50	189	180	167
Cj1717c	LeuC:3-isopropylmalate dehydratase large subunit (4.2.1.33)	50	189	180	167
Cj1718c	LeuB:3-isopropylmalate dehydrogenase (1.1.1.85)	50	189	180	167
Cj1719c	LeuA:2-isopropylmalate synthase (2.3.3.13)	50	189	180	167
Cj1720	hypothetical protein Cj1720	50	189	180	167
Cj1721c	putative outer membrane protein	10000	189	180	167
Cj1722c	hypothetical protein Cj1722c	10000	10000	10000	10000
Cj1723c	putative periplasmic protein	10000	190	181	168
Cj1724c	putative GTP cyclohydrolase I (3.5.4.16)	51	190	181	168
Cj1725	putative periplasmic protein	10000	190	181	168
Cj1726c	MetA:homoserine O-succinyltransferase (2.3.1.46)	10000	190	181	168
Cj1727c	MetB:putative O-acetylhomoserine (thiol)-lyase (2.5.1.49)	10000	190	181	168
Cj1728c	small hydrophobic protein	10000	190	181	168
Cj1729c	FlgE2:flagellar hook subunit protein	52	191	182	168
Cj1731c	RuvC:crossover junction endodeoxyribonuclease (3.1.22.4)	52	192	183	169

## Sheet: BiBaG_index
Query-Organism	Annotation	IA3902	H_0002	P_0053	H_0089
Cj0001	DnaA:chromosomal replication initiator protein	CJSA_0001	BiBag000200001	BiBag005300001	BiBag008900001
Cj0002	DnaN:DNA polymerase III, beta chain (2.7.7.7)	CJSA_0002	BiBag000200002	BiBag005300002	BiBag008900002
Cj0003	GyrB:DNA gyrase subunit B (5.99.1.3)	CJSA_0003	BiBag000200003	BiBag005300003	BiBag008900003
Cj0004c	monohaem cytochrome C	CJSA_0004	BiBag000200004	BiBag005300004	BiBag008900004
Cj0005c	molydopterin containing oxidoreductase	CJSA_0005	BiBag000200005	BiBag005300005	BiBag008900005
Cj0006	putative Na+/H+ antiporter family protein	CJSA_0006	BiBag000200006	BiBag005300006	BiBag008900006
Cj0007	GltB:glutamate synthase (NADPH) large subunit (1.4.1.13)	CJSA_0007	BiBag000200007	BiBag005300007	BiBag008900007
Cj0008	conserved hypothetical protein Cj0008	CJSA_0008	BiBag000200008	BiBag005300008	BiBag008900008
Cj0009	GltD:glutamate synthase (NADPH) small subunit (1.4.1.13)	CJSA_0009	BiBag000200009	BiBag005300009	BiBag008900009
Cj0010c	RnhB:ribonuclease HII (3.1.26.4)	CJSA_0010	BiBag000200010	BiBag005300010	BiBag008900010
Cj0011c	putative non-specific DNA binding protein. Functional classification-Synthesis and modification of macromolecules-DNA replication,restriction/modification, recombination and repair	CJSA_0011	BiBag000200011	BiBag005300011	BiBag008900011
Cj0012c	Rrc:non-haem iron protein	CJSA_0012	BiBag000200012	BiBag005300012	BiBag008900012
Cj0013	IlvD:dihydroxy-acid dehydratase (4.2.1.9)	CJSA_0013	BiBag000200013	BiBag005300013	BiBag008900013
Cj0014c	putative integral membrane protein	CJSA_0014	BiBag000200014	BiBag005300014	BiBag008900014
Cj0015c	hypothetical protein Cj0015c	CJSA_0015	BiBag000200015	BiBag005300015	BiBag008900015
Cj0016	putative transcriptional regulatory protein	CJSA_0016	BiBag000200016	BiBag005300016	BiBag008900016
Cj0017c	DsbI:disulphide bond formation protein	CJSA_0017	BiBag000200017	BiBag005300017	BiBag008900017
Cj0018c	Dba:disulphide bond formation protein	CJSA_0018	BiBag000200018	BiBag005300018	BiBag008900018
Cj0019c	putative MCP-domain signal transduction protein	CJSA_0019	BiBag000200019	BiBag005300019	BiBag008900019
Cj0020c	cytochrome C551 peroxidase (1.11.1.5)	CJSA_0020	BiBag000200020	BiBag005300020	BiBag008900020
Cj0021c	putative fumarylacetoacetate (FAA) hydrolase family protein	CJSA_0021	BiBag000200021	BiBag005300021	BiBag008900021
Cj0022c	putative ribosomal pseudouridine synthase (4.2.1.70)	CJSA_0022	BiBag000200022	BiBag005300022	BiBag008900022
Cj0023	PurB:adenylosuccinate lyase (4.3.2.2)	CJSA_0023	BiBag000200023	BiBag005300023	BiBag008900023
Cj0024	NrdA:ribonucleoside-diphosphate reductase alpha chain (1.17.4.1)	CJSA_0024	BiBag000200024	BiBag005300024	BiBag008900024
Cj0025c	putative sodium:dicarboxylate family transmembrane symporter	CJSA_0025	BiBag000200025	BiBag005300025	BiBag008900025
Cj0026c	ThyX:thymidylate synthase (2.1.1.148)	CJSA_0026	BiBag000200026	BiBag005300026	BiBag008900026
Cj0027	PyrG:CTP synthase (6.3.4.2)	CJSA_0027	BiBag000200027	BiBag005300027	BiBag008900027
Cj0028	RecJ:putative single-stranded-DNA-specific exonuclease (3.1.-.-)	CJSA_0028	BiBag000200028	BiBag005300028	BiBag008900028
Cj0029	AnsA:cytoplasmic L-asparaginase (3.5.1.1)	CJSA_0029	BiBag000200030	BiBag005300029	BiBag008900029
Cj0030	hypothetical protein Cj0030	CJSA_0031	BiBag000200031	BiBag005300030	BiBag008900030
Cj0031	putative type IIS restriction/modification enzyme	CJSA_0032	BiBag000200033	BiBag005300032	BiBag008900032
Cj0033	putative integral membrane protein	no biblasthit	BiBag000200034	BiBag005300033	BiBag008900033
Cj0034c	putative periplasmic protein	CJSA_0034	BiBag000200036	BiBag005300035	BiBag008900035
Cj0035c	putative efflux protein	CJSA_0035	BiBag000200037	BiBag005300036	BiBag008900036
Cj0036	hypothetical protein Cj0036	CJSA_0036	BiBag000200039	BiBag005300038	BiBag008900038
Cj0037c	putative cytochrome C	CJSA_0037	BiBag000200040	BiBag005300039	BiBag008900039
Cj0038c	putative poly(A) polymerase family protein (2.7.7.-)	CJSA_0038	BiBag000200041	BiBag005300041	BiBag008900041
Cj0039c	TypA:GTP-binding protein TypA homolog	CJSA_0039	BiBag000200042	BiBag005300042	BiBag008900042
Cj0040	hypothetical protein Cj0040	CJSA_0040	BiBag000200043	BiBag005300043	BiBag008900043
Cj0041	FliK:putative flagellar hook-length control protein	CJSA_0041	BiBag000200044	BiBag005300044	BiBag008900044
Cj0042	FlgD:putative flagellar hook assembly protein	CJSA_0042	BiBag000200045	BiBag005300045	BiBag008900045
Cj0043	FlgE:flagellar hook protein	CJSA_0043	BiBag000200046	BiBag005300046	BiBag008900046
Cj0044c	hypothetical protein Cj0044c	CJSA_0044	BiBag000200047	BiBag005300047	BiBag008900047
Cj0045c	putative iron-binding protein	CJSA_0045	BiBag000200048	BiBag005300048	BiBag008900048
Cj0046	pseudogene (putative sodium:sulfate transmembrane transport protein)	no biblasthit	no biblasthit	no biblasthit	no biblasthit
Cj0053c	TrmU:tRNA (5-methylaminomethyl-2-thiouridylate)-methyltransferase (2.1.1.61)	CJSA_0047	BiBag000200055	BiBag005300055	BiBag008900054
Cj0054c	putative lysine decarboxylase family protein	CJSA_0048	BiBag000200056	BiBag005300056	BiBag008900055
Cj0055c	conserved hypothetical protein Cj0055c	CJSA_0049	BiBag000200057	BiBag005300058	BiBag008900056
Cj0056c	hypothetical protein Cj0056c	CJSA_0050	BiBag000200058	BiBag005300059	BiBag008900057
Cj0057	putative periplasmic protein	CJSA_0051	BiBag000200059	BiBag005300060	BiBag008900058
Cj0058	putative peptidase C39 family protein	CJSA_0052	BiBag000200060	BiBag005300061	BiBag008900060
Cj0059c	FliY:putative flagellar motor switch protein	CJSA_0053	BiBag000200061	BiBag005300062	BiBag008900061
Cj0060c	FliM:flagellar motor switch protein	CJSA_0054	BiBag000200062	BiBag005300063	BiBag008900062
Cj0061c	FliA:RNA polymerase sigma factor for flagellar operon	CJSA_0055	BiBag000200064	BiBag005300065	BiBag008900064
Cj0062c	putative integral membrane protein	CJSA_0056	BiBag000200065	BiBag005300066	BiBag008900065
Cj0063c	putative ATP-binding protein	CJSA_0057	BiBag000200066	BiBag005300067	BiBag008900066
Cj0064c	FlhF:flagellar biosynthesis protein	CJSA_0058	BiBag000200067	BiBag005300069	BiBag008900068
Cj0065c	FolK:putative 2-amino-4-hydroxy-6-hydroxymethyldihydropteridine pyrophosphokinase (2.7.6.3)	CJSA_0059	BiBag000200068	BiBag005300070	BiBag008900069
Cj0066c	AroQ:3-dehydroquinate dehydratase (4.2.1.10)	CJSA_0060	BiBag000200069	BiBag005300071	BiBag008900070
Cj0067	putative amidohydrolase family protein	CJSA_0061	BiBag000200071	BiBag005300073	BiBag008900072
Cj0068	PspA:protease	CJSA_0062	BiBag000200072	BiBag005300074	BiBag008900073
Cj0069	hypothetical protein Cj0069	CJSA_0063	BiBag000200073	BiBag005300075	BiBag008900074
Cj0070c	hypothetical protein Cj0070c	no biblasthit	no biblasthit	no biblasthit	no biblasthit
Cj0072c	pseudogene (putative iron-binding protein)	no biblasthit	no biblasthit	no biblasthit	no biblasthit
Cj0073c	conserved hypothetical protein Cj0073c	CJSA_0066	BiBag000200077	BiBag005300078	BiBag008900077
Cj0074c	putative iron-sulfur protein	CJSA_0067	BiBag000200078	BiBag005300079	BiBag008900078
Cj0075c	putative oxidoreductase iron-sulfur subunit	CJSA_0068	BiBag000200080	BiBag005300081	BiBag008900080
Cj0076c	LctP:L-lactate permease	CJSA_0069	BiBag000200081	BiBag005300082	BiBag008900081
Cj0077c	CdtC:cytolethal distending toxin C	CJSA_0070	BiBag000200082	BiBag005300083	BiBag008900082
Cj0078c	CdtB:cytolethal distending toxin B	CJSA_0071	BiBag000200083	BiBag005300084	BiBag008900083
Cj0079c	CdtA:cytolethal distending toxin A	CJSA_0072	BiBag000200084	BiBag005300085	BiBag008900084
Cj0080	putative membrane protein. Functional classification-Membranes, lipoproteins and porins	CJSA_0073	BiBag000200085	BiBag005300086	BiBag008900085
Cj0081	CydA:cytochrome bd oxidase subunit I (1.10.3.-)	CJSA_0074	BiBag000200086	BiBag005300087	BiBag008900086
Cj0082	CydB:cytochrome bd oxidase subunit II (1.10.3.-)	CJSA_0075	BiBag000200087	BiBag005300089	BiBag008900088
Cj0085c	putative amino acid recemase	CJSA_0076	BiBag000200088	BiBag005300090	BiBag008900090
Cj0086c	Ung:uracil-DNA glycosylase (3.2.2.-)	CJSA_0077	BiBag000200089	BiBag005300091	BiBag008900091
Cj0087	AspA:aspartate ammonia-lyase (4.3.1.1)	CJSA_0078	BiBag000200090	BiBag005300092	BiBag008900092
Cj0088	DcuA:anaerobic C4-dicarboxylate transporter	CJSA_0079	BiBag000200091	BiBag005300093	BiBag008900093
Cj0089	putative lipoprotein	CJSA_0080	BiBag000200092	BiBag005300095	BiBag008900095
Cj0090	putative lipoprotein	CJSA_0081	BiBag000200093	BiBag005300096	BiBag008900096
Cj0091	putative lipoprotein	CJSA_0082	BiBag000200094	BiBag005300097	BiBag008900097
Cj0092	putative periplasmic protein	CJSA_0083	BiBag000200095	BiBag005300098	BiBag008900098
Cj0093	putative periplasmic protein	CJSA_0084	BiBag000200096	BiBag005300099	BiBag008900099
Cj0094	RplU:50S ribosomal protein L21	CJSA_0085	BiBag000200097	BiBag005300100	BiBag008900100
Cj0095	RpmA:50S ribosomal protein L27	CJSA_0086	BiBag000200098	BiBag005300101	BiBag008900101
Cj0096	GTP-binding protein	CJSA_0087	BiBag000200099	BiBag005300102	BiBag008900102
Cj0097	ProB:glutamate 5-kinase (2.7.2.11)	CJSA_0088	BiBag000200100	BiBag005300103	BiBag008900103
Cj0098	Fmt:methionyl-tRNA formyltransferase (2.1.2.9)	CJSA_0089	BiBag000200101	BiBag005300104	BiBag008900104
Cj0099	BirA:putative biotin--[acetyl-CoA-carboxylase] synthetase (6.3.4.15)	CJSA_0090	BiBag000200102	BiBag005300105	BiBag008900105
Cj0100	parA family protein	CJSA_0091	BiBag000200103	BiBag005300106	BiBag008900106
Cj0101	parB family protein	CJSA_0092	BiBag000200104	BiBag005300107	BiBag008900107
Cj0102	AtpF:ATP synthase F0 sector B' subunit (3.6.3.14)	CJSA_0093	BiBag000200105	BiBag005300108	BiBag008900108
Cj0103	AtpF:ATP synthase F0 sector B subunit (3.6.3.14)	CJSA_0094	BiBag000200106	BiBag005300109	BiBag008900109
Cj0104	AtpH:ATP synthase F1 sector delta subunit (3.6.3.14)	CJSA_0095	BiBag000200107	BiBag005300110	BiBag008900110
Cj0105	AtpA:ATP synthase F1 sector alpha subunit (3.6.3.14)	CJSA_0096	BiBag000200108	BiBag005300111	BiBag008900111
Cj0106	AtpG:ATP synthase F1 sector gamma subunit (3.6.3.14)	CJSA_0097	BiBag000200109	BiBag005300112	BiBag008900112
Cj0107	AtpD:ATP synthase F1 sector beta subunit (3.6.3.14)	CJSA_0098	BiBag000200110	BiBag005300113	BiBag008900113
Cj0108	AtpC:ATP synthase F1 sector epsilon subunit (3.6.3.14)	CJSA_0099	BiBag000200111	BiBag005300114	BiBag008900114
Cj0109	ExbB3:putative MotA/TolQ/ExbB proton channel family protein	CJSA_0100	BiBag000200112	BiBag005300115	BiBag008900115
Cj0110	ExbD3:putative exbD/tolR family transport protein	CJSA_0101	BiBag000200113	BiBag005300116	BiBag008900116
Cj0111	putative periplasmic protein	CJSA_0102	BiBag000200114	BiBag005300117	BiBag008900117
Cj0112	TolB:putative TolB precursor protein	CJSA_0103	BiBag000200115	BiBag005300118	BiBag008900118
Cj0113	Pal:peptidoglycan associated lipoprotein (omp18)	CJSA_0104	BiBag000200116	BiBag005300119	BiBag008900119
Cj0114	putative periplasmic protein	CJSA_0105	BiBag000200117	BiBag005300120	BiBag008900120
Cj0115	SlyD:FKBP-type peptidyl-prolyl cis-trans isomerase (5.2.1.8)	CJSA_0106	BiBag000200120	BiBag005300122	BiBag008900121
Cj0116	FabD:malonyl CoA-acyl carrier protein transacylase (2.3.1.39)	CJSA_0107	BiBag000200121	BiBag005300123	BiBag008900122
Cj0117	Pfs:5'-methylthioadenosine/S-adenosylhomocysteine nucleosidase (3.2.2.16)	CJSA_0108	BiBag000200122	BiBag005300125	BiBag008900123
Cj0118	conserved hypothetical protein Cj0118	CJSA_0109	BiBag000200123	BiBag005300126	BiBag008900124
Cj0119	putative hydrolase	CJSA_0110	BiBag000200124	BiBag005300127	BiBag008900125
Cj0120	hypothetical protein Cj0120	CJSA_0111	BiBag000200125	BiBag005300128	BiBag008900126
Cj0121	conserved hypothetical protein Cj0121	CJSA_0112	BiBag000200126	BiBag005300129	BiBag008900127
Cj0122	hypothetical protein Cj0122	CJSA_0113	BiBag000200127	BiBag005300130	BiBag008900128
Cj0123c	putative tRNA-dihydrouridine synthase	CJSA_0114	BiBag000200128	BiBag005300131	BiBag008900129
Cj0124c	putative membrane protein	CJSA_0115	BiBag000200129	BiBag005300132	BiBag008900130
Cj0125c	hypothetical protein Cj0125c	CJSA_0116	BiBag000200130	BiBag005300133	BiBag008900131
Cj0126c	conserved hypothetical protein Cj0126c	CJSA_0117	BiBag000200131	BiBag005300134	BiBag008900132
Cj0127c	AccD:acetyl-coenzyme A carboxylase carboxyl transferase subunit beta (6.4.1.2)	CJSA_0118	BiBag000200132	BiBag005300136	BiBag008900133
Cj0128c	putative inositol monophosphatase family protein	CJSA_0119	BiBag000200133	BiBag005300137	BiBag008900134
Cj0129c	outer membrane protein	CJSA_0120	BiBag000200134	BiBag005300138	BiBag008900135
Cj0130	TyrA:putative prephenate dehydrogenase (1.3.1.12)	CJSA_0121	BiBag000200135	BiBag005300139	BiBag008900136
Cj0131	putative peptidase M23 family protein	CJSA_0122	BiBag000200136	BiBag005300140	BiBag008900137
Cj0132	LpxC:UDP-3-O-[3-hydroxymyristoyl] n-acetylglucosamine deacetylase (3.5.1.-)	CJSA_0123	BiBag000200137	BiBag005300141	BiBag008900138
Cj0133	putative glycoprotease family protein	CJSA_0124	BiBag000200138	BiBag005300142	BiBag008900139
Cj0134	ThrB:putative homoserine kinase (2.7.1.39)	CJSA_0125	BiBag000200139	BiBag005300143	BiBag008900140
Cj0135	conserved hypothetical protein Cj0135	CJSA_0126	BiBag000200140	BiBag005300144	BiBag008900141
Cj0136	InfB:translation initiation factor IF-2	CJSA_0127	BiBag000200142	BiBag005300146	BiBag008900143
Cj0137	RbfA:putative ribosome-binding factor A	CJSA_0128	BiBag000200143	BiBag005300147	BiBag008900144
Cj0138	conserved hypothetical protein Cj0138	CJSA_0129	BiBag000200144	BiBag005300148	BiBag008900145
Cj0139	putative endonuclease	CJSA_0130	no biblasthit	BiBag005300150	no biblasthit
Cj0140	hypothetical protein Cj0140	CJSA_0131	BiBag000200146	BiBag005300151	BiBag008900147
Cj0141c	putative ABC transporter integral membrane protein	CJSA_0132	BiBag000200147	BiBag005300152	BiBag008900148
Cj0142c	putative ABC transporter ATP-binding protein	CJSA_0133	BiBag000200148	BiBag005300153	BiBag008900149
Cj0143c	putative periplasmic solute binding protein for ABC transport system	CJSA_0134	BiBag000200149	BiBag005300155	BiBag008900151
Cj0144	putative methyl-accepting chemotaxis signal transduction protein	no biblasthit	no biblasthit	BiBag005300156	BiBag008900153
Cj0145	putative TAT (Twin-Arginine Translocation) pathway signal sequence domain protein	CJSA_0136	BiBag000200152	BiBag005300157	BiBag008900154
Cj0146c	TrxB:thioredoxin reductase (1.8.1.9)	CJSA_0137	BiBag000200153	BiBag005300158	BiBag008900155
Cj0147c	TrxA:thioredoxin	CJSA_0138	BiBag000200154	BiBag005300159	BiBag008900156
Cj0148c	conserved hypothetical protein Cj0148c	CJSA_0139	BiBag000200155	BiBag005300160	BiBag008900157
Cj0149c	Hom:homoserine dehydrogenase (1.1.1.3)	CJSA_0140	BiBag000200156	BiBag005300161	BiBag008900158
Cj0150c	aminotransferase (2.6.1.1)	CJSA_0141	BiBag000200157	BiBag005300162	BiBag008900159
Cj0151c	putative periplasmic protein	CJSA_0142	BiBag000200158	BiBag005300163	BiBag008900160
Cj0152c	putative membrane protein	CJSA_0143	BiBag000200159	BiBag005300164	BiBag008900161
Cj0153c	putative rRNA methylase	CJSA_0144	BiBag000200160	BiBag005300165	BiBag008900162
Cj0154c	putative tetrapyrrole methylase family protein	CJSA_0145	BiBag000200161	BiBag005300166	BiBag008900163
Cj0155c	RpmE:50S ribosomal protein L31	CJSA_0146	BiBag000200162	BiBag005300167	BiBag008900164
Cj0156c	conserved hypothetical protein Cj0156c	CJSA_0147	BiBag000200163	BiBag005300168	BiBag008900165
Cj0157c	putative integral membrane protein	CJSA_0148	BiBag000200164	BiBag005300169	BiBag008900166
Cj0158c	putative haem-binding lipoprotein	CJSA_0149	BiBag000200165	BiBag005300170	BiBag008900167
Cj0159c	putative 6-pyruvoyl tetrahydropterin synthase (4.2.3.12)	CJSA_0150	BiBag000200166	BiBag005300171	BiBag008900168
Cj0160c	putative radical SAM domain protein	CJSA_0151	BiBag000200167	BiBag005300172	BiBag008900169
Cj0161c	MoaA:putative molybdenum cofactor biosynthesis protein A	CJSA_0152	BiBag000200168	BiBag005300174	BiBag008900170
Cj0162c	putative periplasmic protein	CJSA_0153	BiBag000200169	BiBag005300175	BiBag008900171
Cj0163c	hypothetical protein Cj0163c	CJSA_0154	BiBag000200170	BiBag005300176	BiBag008900172
Cj0164c	UbiA:putative 4-hydroxybenzoate octaprenyltransferase (2.5.1.-)	CJSA_0155	BiBag000200171	BiBag005300177	BiBag008900173
Cj0166	MiaA:tRNA delta(2)-isopentenylpyrophosphate transferase (2.5.1.8)	CJSA_0156	BiBag000200172	BiBag005300178	BiBag008900174
Cj0167c	putative integral membrane protein	CJSA_0157	BiBag000200173	BiBag005300179	BiBag008900175
Cj0168c	putative periplasmic protein	CJSA_0158	no biblasthit	BiBag005300180	no biblasthit
Cj0169	SodB:superoxide dismutase (Fe) (1.15.1.1)	CJSA_0159	BiBag000200174	BiBag005300181	BiBag008900176
Cj0170	hypothetical protein Cj0170	CJSA_0161	BiBag000200176	BiBag005300182	BiBag008900178
Cj0172c	putative saccharopine dehydrogenase (1.5.1.7)	CJSA_0162	BiBag000200177	BiBag005300183	BiBag008900179
Cj0173c	CfbpC:putative iron-uptake ABC transport system ATP-binding protein	CJSA_0163	BiBag000200178	BiBag005300184	BiBag008900180
Cj0174c	CfbpB:putative iron-uptake ABC transport system permease protein	CJSA_0164	BiBag000200179	BiBag005300185	BiBag008900182
Cj0175c	CfbpA:putative iron-uptake ABC transport system,periplasmic iron-binding protein	CJSA_0165	BiBag000200180	BiBag005300186	BiBag008900183
Cj0176c	putative lipoprotein	CJSA_0166	BiBag000200181	BiBag005300187	BiBag008900184
Cj0177	putative iron transport protein	CJSA_0167	BiBag000200183	BiBag005300189	BiBag008900185
Cj0178	putative TonB-denpendent outer membrane receptor	CJSA_0168	BiBag000200184	BiBag005300190	BiBag008900186
Cj0179	ExbB1:biopolymer transport protein	CJSA_0169	BiBag000200185	BiBag005300191	BiBag008900187
Cj0180	ExbD1:biopolymer transport protein	CJSA_0170	BiBag000200186	BiBag005300192	BiBag008900188
Cj0181	TonB1:TonB transport protein	CJSA_0171	BiBag000200187	BiBag005300193	BiBag008900189
Cj0182	putative transmembrane transport protein	CJSA_0172	BiBag000200188	BiBag005300194	BiBag008900190
Cj0183	putative integral membrane protein with haemolysin domain	CJSA_0173	BiBag000200190	BiBag005300196	BiBag008900192
Cj0184c	putative serine/threonine protein phosphatase	CJSA_0174	BiBag000200191	BiBag005300197	BiBag008900193
Cj0185c	putative phnA domain protein	CJSA_0175	BiBag000200192	BiBag005300198	BiBag008900194
Cj0186c	putative TerC family integral membrane protein	CJSA_0176	BiBag000200193	BiBag005300199	BiBag008900195
Cj0187c	PurN:phosphoribosylglycinamide formyltransferase (2.1.2.2)	CJSA_0177	BiBag000200194	BiBag005300200	BiBag008900196
Cj0188c	putative kinase	CJSA_0178	BiBag000200195	BiBag005300201	BiBag008900197
Cj0189c	conserved hypothetical protein Cj0189c	CJSA_0179	BiBag000200196	BiBag005300202	BiBag008900198
Cj0190c	conserved hypothetical protein Cj0190c	CJSA_0180	BiBag000200198	BiBag005300203	BiBag008900199
Cj0191c	Def:polypeptide deformylase (3.5.1.88)	CJSA_0181	BiBag000200199	BiBag005300204	BiBag008900200
Cj0192c	ClpP:ATP-dependent Clp protease proteolytic subunit (3.4.21.92)	CJSA_0182	BiBag000200200	BiBag005300205	BiBag008900201
Cj0193c	Tig:trigger factor (peptidyl-prolyl cis /trans isomerase, chaperone) (5.2.1.8)	CJSA_0183	BiBag000200201	BiBag005300206	BiBag008900202
Cj0194	FolE:GTP cyclohydrolase I (3.5.4.16)	CJSA_0184	BiBag000200202	BiBag005300207	BiBag008900203
Cj0195	FliI:flagellum-specific ATP synthase (3.6.3.14)	CJSA_0185	BiBag000200203	BiBag005300208	BiBag008900204
Cj0196c	PurF:amidophosphoribosyltransferase (2.4.2.14)	CJSA_0186	BiBag000200204	BiBag005300209	BiBag008900205
Cj0197c	DapB:dihydrodipicolinate reductase (1.3.1.26)	CJSA_0187	BiBag000200205	BiBag005300210	BiBag008900206
Cj0198c	helicase-like protein	CJSA_0188	BiBag000200206	BiBag005300211	BiBag008900207
Cj0199c	putative periplasmic protein	CJSA_0189	BiBag000200207	BiBag005300212	BiBag008900208
Cj0200c	putative periplasmic protein	CJSA_0190	BiBag000200208	BiBag005300214	BiBag008900209
Cj0201c	putative integral membrane protein	no biblasthit	BiBag000200209	BiBag005300215	BiBag008900210
Cj0202c	hypothetical protein Cj0202c	no biblasthit	BiBag000200210	BiBag005300216	BiBag008900211
Cj0203	putative citrate transporter	no biblasthit	BiBag000200211	BiBag005300217	BiBag008900213
Cj0204	putative oligopeptide transporter, OPT family	CJSA_0195	BiBag000200212	BiBag005300218	BiBag008900214
Cj0205	UppP:undecaprenyl-diphosphatase (3.6.1.27)	CJSA_0196	BiBag000200213	BiBag005300219	BiBag008900215
Cj0206	ThrS:threonyl-tRNA synthetase (6.1.1.3)	CJSA_0197	BiBag000200214	BiBag005300220	BiBag008900216
Cj0207	InfC:translation initiation factor IF-3	CJSA_0198	BiBag000200216	BiBag005300222	BiBag008900217
Cj0208	putative DNA modification methylase (adenine-specific methyltransferase) (2.1.1.72)	CJSA_0199	BiBag000200217	BiBag005300223	BiBag008900218
Cj0223	pseudogene (putative IgA protease family protein) (3.4.21.72)	no biblasthit	no biblasthit	no biblasthit	no biblasthit
Cj0224	ArgC:N-acetyl-gamma-glutamyl-phosphate reductase (1.2.1.38)	CJSA_0201	BiBag000200229	BiBag005300236	BiBag008900230
Cj0225	putative acetyltransferase (2.3.-.-)	CJSA_0202	BiBag000200230	BiBag005300237	BiBag008900231
Cj0226	ArgB:acetylglutamate kinase (2.7.2.8)	CJSA_0203	BiBag000200231	BiBag005300238	BiBag008900232
Cj0227	ArgD:putative acetylornithine/succinyldiaminopimelate aminotransferase (2.6.1.11;2.6.1.17)	CJSA_0204	BiBag000200232	BiBag005300239	BiBag008900233
Cj0228c	Pcm:protein-L-isoaspartate O-methyltransferase (2.1.1.77)	CJSA_0205	BiBag000200233	BiBag005300240	BiBag008900234
Cj0229	putative acetyltransferase	CJSA_0206	BiBag000200234	BiBag005300241	BiBag008900235
Cj0230c	putative transferase protein (2.4.2.11)	CJSA_0207	BiBag000200235	BiBag005300242	BiBag008900236
Cj0231c	NrdB:ribonucleoside-diphosphate reductase beta chain (1.17.4.1)	CJSA_0208	BiBag000200236	BiBag005300243	BiBag008900237
Cj0232c	putative integral membrane protein	CJSA_0209	BiBag000200237	BiBag005300244	BiBag008900238
Cj0233c	PyrE:putative orotate phosphoribosyltransferase (2.4.2.10)	CJSA_0210	BiBag000200238	BiBag005300245	BiBag008900239
Cj0234c	Frr:ribosome recycling factor	CJSA_0211	BiBag000200239	BiBag005300246	BiBag008900240
Cj0235c	SecG:putative protein-export membrane protein	CJSA_0212	BiBag000200240	BiBag005300247	BiBag008900241
Cj0236c	putative integral membrane protein	CJSA_0213	BiBag000200241	BiBag005300248	BiBag008900242
Cj0237	CynT:carbonic anyhydrase (4.2.1.1)	CJSA_0214	BiBag000200242	BiBag005300249	BiBag008900243
Cj0238	putative mechanosensitive ion channel family protein	CJSA_0215	BiBag000200243	BiBag005300250	BiBag008900244
Cj0239c	NifU protein homolog	CJSA_0216	BiBag000200244	BiBag005300251	BiBag008900245
Cj0240c	IscS:cysteine desulfurase (NifS protein homolog) (2.8.1.7)	CJSA_0217	BiBag000200245	BiBag005300252	BiBag008900246
Cj0241c	putative iron-binding protein	CJSA_0218	BiBag000200246	BiBag005300253	BiBag008900247
Cj0243c	hypothetical protein Cj0243c	CJSA_0219	BiBag000200248	BiBag005300254	BiBag008900248
Cj0244	RpmI:50s ribosomal protein L35	CJSA_0221	BiBag000200250	BiBag005300256	BiBag008900250
Cj0245	RplT:50S ribosomal protein L20	CJSA_0222	BiBag000200251	BiBag005300257	BiBag008900251
Cj0246c	putative MCP-domain signal transduction protein	CJSA_0223	BiBag000200252	BiBag005300258	BiBag008900252
Cj0247c	hypothetical protein Cj0247c	CJSA_0224	BiBag000200253	BiBag005300259	BiBag008900253
Cj0248	hypothetical protein Cj0248	CJSA_0225	BiBag000200254	BiBag005300261	BiBag008900254
Cj0249	hypothetical protein Cj0249	CJSA_0226	BiBag000200255	BiBag005300262	BiBag008900255
Cj0250c	putative MFS (Major Facilitator Superfamily) transport protein	CJSA_0227	BiBag000200256	BiBag005300263	BiBag008900256
Cj0251c	highly acidic protein	CJSA_0228	BiBag000200257	BiBag005300264	BiBag008900257
Cj0252	MoaC:molybdenum cofactor biosynthesis protein C	CJSA_0229	BiBag000200258	BiBag005300265	BiBag008900258
Cj0253	hypothetical protein Cj0253	CJSA_0230	BiBag000200259	BiBag005300266	BiBag008900259
Cj0254	hypothetical protein Cj0254	CJSA_0231	BiBag000200261	BiBag005300267	BiBag008900260
Cj0255c	ExoA:exodeoxyribonuclease (3.1.11.2)	CJSA_0232	BiBag000200262	BiBag005300268	BiBag008900261
Cj0256	putative sulfatase family protein	CJSA_0233	BiBag000200263	BiBag005300269	BiBag008900262
Cj0257	DgkA:diacylglycerol kinase (2.7.1.107)	CJSA_0234	BiBag000200264	BiBag005300271	BiBag008900263
Cj0258	putative bacterial regulatory protein, ArsR family	CJSA_0235	BiBag000200265	BiBag005300272	BiBag008900264
Cj0259	PyrC:dihydroorotase (3.5.2.3)	CJSA_0236	BiBag000200266	BiBag005300273	BiBag008900265
Cj0260c	small hydrophobic protein	CJSA_0237	BiBag000200267	BiBag005300274	BiBag008900266
Cj0261c	putative SAM-dependent methyltransferase	CJSA_0238	BiBag000200268	BiBag005300275	BiBag008900267
Cj0262c	putative methyl-accepting chemotaxis signal transduction protein	no biblasthit	BiBag000200269	BiBag005300276	BiBag008900268
Cj0263	ZupT:zinc transporter	CJSA_0240	BiBag000200272	BiBag005300279	BiBag008900271
Cj0264c	molybdopterin containing oxidoreductase	CJSA_0241	BiBag000200273	BiBag005300280	BiBag008900272
Cj0265c	putative cytochrome C-type haem-binding periplasmic protein	CJSA_0242	BiBag000200274	BiBag005300281	BiBag008900273
Cj0266c	putative integral membrane protein	CJSA_0243	BiBag000200275	BiBag005300282	BiBag008900274
Cj0267c	putative integral membrane protein	CJSA_0244	BiBag000200276	BiBag005300283	BiBag008900275
Cj0268c	putative transmembrane protein	CJSA_0245	BiBag000200277	BiBag005300284	BiBag008900276
Cj0269c	IlvE:branched-chain amino acid aminotransferase (2.6.1.42)	CJSA_0246	BiBag000200278	BiBag005300285	BiBag008900277
Cj0270	putative tautomerase family protein (5.3.2.-)	CJSA_0247	BiBag000200279	BiBag005300286	BiBag008900278
Cj0271	bacterioferritin comigratory protein homolog	CJSA_0248	BiBag000200280	BiBag005300287	BiBag008900279
Cj0272	conserved hypothetical protein Cj0272	CJSA_0249	BiBag000200281	BiBag005300288	BiBag008900280
Cj0273	FabZ:(3R)-hydroxymyristoyl-[acyl carrier protein] dehydratase (4.2.1.-)	CJSA_0250	BiBag000200282	BiBag005300289	BiBag008900281
Cj0274	LpxA:acyl-[acyl-carrier-protein]--UDP-N-acetylglucosam ine O-acyltransferase (2.3.1.129)	CJSA_0251	BiBag000200283	BiBag005300290	BiBag008900282
Cj0275	ClpX:ATP-dependent Clp protease ATP-binding subunit	CJSA_0252	BiBag000200284	BiBag005300291	BiBag008900283
Cj0276	MreB:homolog of E. coli rod shape-determining protein	CJSA_0253	BiBag000200285	BiBag005300292	BiBag008900284
Cj0277	MreC:homolog of E. coli rod shape-determining protein	CJSA_0254	BiBag000200286	BiBag005300293	BiBag008900285
Cj0279	CarB:carbamoyl-phosphate synthase large chain (6.3.5.5)	CJSA_0255	BiBag000200289	BiBag005300294	BiBag008900286
Cj0280	hypothetical protein Cj0280	CJSA_0256	BiBag000200290	BiBag005300296	BiBag008900288
Cj0281c	Tal:putative transaldolase (2.2.1.2)	CJSA_0257	BiBag000200291	BiBag005300297	BiBag008900289
Cj0282c	SerB:putative phosphoserine phosphatase (3.1.3.3)	CJSA_0258	BiBag000200293	BiBag005300299	BiBag008900291
Cj0283c	CheW:chemotaxis protein	CJSA_0259	BiBag000200294	BiBag005300300	BiBag008900292
Cj0284c	CheA:chemotaxis histidine kinase (2.7.3.-)	CJSA_0260	BiBag000200295	BiBag005300301	BiBag008900293
Cj0285c	CheV:chemotaxis protein (2.7.3.-)	CJSA_0261	BiBag000200296	BiBag005300302	BiBag008900294
Cj0286c	hypothetical protein Cj0286c	CJSA_0262	BiBag000200297	BiBag005300303	BiBag008900295
Cj0287c	GreA:transcription elongation factor	CJSA_0263	BiBag000200298	BiBag005300304	BiBag008900296
Cj0288c	LpxB:lipid-A-disaccharide synthase (2.4.1.182)	CJSA_0264	BiBag000200299	BiBag005300305	BiBag008900297
Cj0289c	Peb3:major antigenic peptide PEB3	CJSA_0265	BiBag000200300	BiBag005300306	BiBag008900298
Cj0292c	GlpT:pseudogene (putative glycerol-3-phosphate transporter)	no biblasthit	no biblasthit	no biblasthit	no biblasthit
Cj0293	SurE:multifunctional protein SurE homolog (3.1.3.5)	CJSA_0267	BiBag000200304	BiBag005300309	BiBag008900301
Cj0294	putative MoeB/ThiF family protein	CJSA_0268	BiBag000200305	BiBag005300310	BiBag008900302
Cj0295	putative acetyltransferase (2.3.1.-)	CJSA_0269	BiBag000200306	BiBag005300311	BiBag008900303
Cj0296c	PanD:aspartate 1-decarboxylase precursor (4.1.1.11)	CJSA_0270	BiBag000200307	BiBag005300312	BiBag008900304
Cj0297c	PanC:pantoate--beta-alanine ligase (6.3.2.1)	CJSA_0271	BiBag000200308	BiBag005300313	BiBag008900305
Cj0298c	PanB:3-methyl-2-oxobutanoate hydroxymethyltransferase (2.1.2.11)	CJSA_0272	BiBag000200309	BiBag005300314	BiBag008900306
Cj0299	putative periplasmic beta-lactamase (3.5.2.6)	CJSA_0273	BiBag000200311	BiBag005300316	BiBag008900308
Cj0300c	ModC:putative molybdenum transport ATP-binding protein	CJSA_0274	BiBag000200312	BiBag005300317	BiBag008900309
Cj0301c	ModB:putative molybdenum transport system permease protein	CJSA_0275	BiBag000200314	BiBag005300319	BiBag008900310
Cj0302c	putative molybdenum-pterin binding protein	CJSA_0276	BiBag000200315	BiBag005300320	BiBag008900311
Cj0303c	ModA:putative molybdate-binding lipoprotein	CJSA_0277	BiBag000200316	BiBag005300321	BiBag008900312
Cj0304c	BioC:putative biotin synthesis protein	CJSA_0278	BiBag000200317	BiBag005300322	BiBag008900313
Cj0305c	conserved hypothetical protein Cj0305c	CJSA_0279	BiBag000200318	BiBag005300323	BiBag008900314
Cj0306c	BioF:8-amino-7-oxononanoate synthase (2.3.1.47)	CJSA_0280	BiBag000200320	BiBag005300325	BiBag008900316
Cj0307	BioA:adenosylmethionine-8-amino-7-oxononanoate aminotransferase (2.6.1.62)	CJSA_0281	BiBag000200321	BiBag005300326	BiBag008900317
Cj0308c	BioD:putative dethiobiotin synthetase (6.3.3.3)	CJSA_0282	BiBag000200322	BiBag005300327	BiBag008900318
Cj0309c	putative efflux protein	CJSA_0283	BiBag000200323	BiBag005300328	BiBag008900319
Cj0310c	putative efflux protein	CJSA_0284	BiBag000200324	BiBag005300329	BiBag008900320
Cj0311	RplY:putative 50S ribosomal protein L25 (general stress protein Ctc)	CJSA_0285	BiBag000200325	BiBag005300330	BiBag008900321
Cj0312	Pth:peptidyl-tRNA hydrolase (3.1.1.29)	CJSA_0286	BiBag000200326	BiBag005300331	BiBag008900322
Cj0313	putative integral membrane protein	CJSA_0287	BiBag000200327	BiBag005300332	BiBag008900323
Cj0314	LysA:diaminopimelate decarboxylase (4.1.1.20)	CJSA_0288	BiBag000200328	BiBag005300333	BiBag008900324
Cj0315	putative HAD-superfamily hydrolase, subfamily IIA	CJSA_0289	BiBag000200329	BiBag005300334	BiBag008900325
Cj0316	PheA:chorismate mutase/prephenate dehydratase (4.2.1.51;5.4.99.5)	CJSA_0290	BiBag000200330	BiBag005300335	BiBag008900326
Cj0317	HisC:histidinol-phosphate aminotransferase (2.6.1.9)	CJSA_0291	BiBag000200331	BiBag005300336	BiBag008900327
Cj0318	FliF:flagellar M-ring protein	CJSA_0292	BiBag000200332	BiBag005300337	BiBag008900328
Cj0319	FliG:flagellar motor switch protein	CJSA_0293	BiBag000200334	BiBag005300339	BiBag008900329
Cj0320	FliH:putative flagellar assembly protein	CJSA_0294	BiBag000200335	BiBag005300340	BiBag008900330
Cj0321	Dxs:L-deoxy-D-xylulose-5-phosphate synthase (2.2.1.7)	CJSA_0295	BiBag000200336	BiBag005300341	BiBag008900331
Cj0322	PerR:peroxide stress regulator	CJSA_0296	BiBag000200337	BiBag005300342	BiBag008900332
Cj0323	hypothetical protein Cj0323	CJSA_0297	BiBag000200338	BiBag005300343	BiBag008900333
Cj0324	UbiE:ubiquinone/menaquinone biosynthesis methlytransferase (2.1.1.-)	CJSA_0298	BiBag000200339	BiBag005300345	BiBag008900336
Cj0325	XseA:exodeoxyribonuclease VII large subunit (3.1.11.6)	CJSA_0299	BiBag000200340	BiBag005300346	BiBag008900337
Cj0326	SerC:phosphoserine aminotransferase (2.6.1.52)	CJSA_0300	BiBag000200341	BiBag005300347	BiBag008900338
Cj0327	putative endoribonuclease L-PSP family protein	CJSA_0301	BiBag000200342	BiBag005300348	BiBag008900339
Cj0328c	FabH:3-oxoacyl-[acyl-carrier-protein] synthase	CJSA_0302	BiBag000200343	BiBag005300349	BiBag008900340
Cj0329c	PlsX:putative fatty acid/phospholipid synthesis protein	CJSA_0303	BiBag000200344	BiBag005300350	BiBag008900341
Cj0330c	RpmF:50S ribosomal protein L32	CJSA_0304	BiBag000200345	BiBag005300352	BiBag008900342
Cj0331c	hypothetical protein Cj0331c	CJSA_0305	BiBag000200346	BiBag005300353	BiBag008900343
Cj0332c	Ndk:nucleoside diphosphate kinase (2.7.4.6)	CJSA_0306	BiBag000200347	BiBag005300354	BiBag008900344
Cj0333c	FdxA:ferredoxin	CJSA_0307	BiBag000200348	BiBag005300355	BiBag008900345
Cj0334	AhpC:alkyl hydroperoxide reductase (3.4.-.-)	CJSA_0308	BiBag000200349	BiBag005300356	BiBag008900346
Cj0335	FlhB:flagellar biosynthetic protein	CJSA_0309	BiBag000200350	BiBag005300357	BiBag008900347
Cj0336c	MotB:putative flagellar motor protein	CJSA_0310	BiBag000200351	BiBag005300358	BiBag008900348
Cj0337c	MotA:putative flagellar motor proton channel	CJSA_0311	BiBag000200352	BiBag005300359	BiBag008900349
Cj0338c	PolA:DNA polymerase I (2.7.7.7)	CJSA_0312	BiBag000200353	BiBag005300361	BiBag008900350
Cj0339	putative MFS (Major Facilitator Superfamily) transport protein	CJSA_0313	BiBag000200354	BiBag005300362	BiBag008900351
Cj0340	putative nucleoside hydrolase	CJSA_0314	BiBag000200355	BiBag005300363	BiBag008900352
Cj0341c	putative integral membrane protein	CJSA_0315	BiBag000200357	BiBag005300364	BiBag008900353
Cj0342c	UvrA:excinuclease ABC subunit A	CJSA_0316	BiBag000200358	BiBag005300365	BiBag008900354
Cj0343c	putative integral membrane protein	CJSA_0317	BiBag000200359	BiBag005300366	BiBag008900355
Cj0344	hypothetical protein Cj0344	CJSA_0318	BiBag000200360	BiBag005300367	BiBag008900356
Cj0345	TrpE:putative anthranilate synthase component I (4.1.3.27)	CJSA_0319	BiBag000200361	BiBag005300369	BiBag008900357
Cj0346	TrpD (trpGD):anthranilate synthase component II (4.1.3.27)	CJSA_0320	BiBag000200362	BiBag005300370	BiBag008900358
Cj0347	TrpF:N-(5'-phosphoribosyl)anthranilate isomerase (5.3.1.24)	CJSA_0321	BiBag000200363	BiBag005300371	BiBag008900359
Cj0348	TrpB:tryptophan synthase beta chain (4.2.1.20)	CJSA_0322	BiBag000200364	BiBag005300372	BiBag008900360
Cj0349	TrpA:tryptophan synthase alpha chain (4.2.1.20)	CJSA_0323	BiBag000200366	BiBag005300374	BiBag008900362
Cj0350	hypothetical protein Cj0350	CJSA_0324	BiBag000200367	BiBag005300375	BiBag008900363
Cj0351	FliN:flagellar motor switch protein	CJSA_0325	BiBag000200368	BiBag005300376	BiBag008900364
Cj0352	putative transmembrane protein	CJSA_0326	BiBag000200369	BiBag005300377	BiBag008900365
Cj0353c	phosphatase (3.6.1.11;3.6.1.40)	CJSA_0327	BiBag000200371	BiBag005300379	BiBag008900367
Cj0354c	FdxB:ferredoxin	CJSA_0328	BiBag000200372	BiBag005300380	BiBag008900368
Cj0355c	two-component regulator	CJSA_0329	BiBag000200373	BiBag005300381	BiBag008900369
Cj0356c	FolB:putative dihydroneopterin aldolase (4.1.2.25)	CJSA_0330	BiBag000200374	BiBag005300382	BiBag008900370
Cj0357c	putative integral membrane protein	CJSA_0331	BiBag000200375	BiBag005300383	BiBag008900371
Cj0358	putative cytochrome C551 peroxidase (1.11.1.5)	CJSA_0332	BiBag000200376	BiBag005300384	BiBag008900372
Cj0360	GlmM:phosphoglucosamine mutase (5.4.2.10)	CJSA_0333	BiBag000200377	BiBag005300385	BiBag008900373
Cj0361	LspA:lipoprotein signal peptidase (3.4.23.36)	CJSA_0334	BiBag000200378	BiBag005300386	BiBag008900374
Cj0362	putative integral membrane protein	CJSA_0335	BiBag000200379	BiBag005300387	BiBag008900375
Cj0363c	HemN:putative oxygen-independent coproporphyrinogen III oxidase (1.3.99.22)	CJSA_0336	BiBag000200380	BiBag005300388	BiBag008900376
Cj0364	hypothetical protein Cj0364	CJSA_0337	BiBag000200381	BiBag005300389	BiBag008900377
Cj0365c	CmeC:outer membrane channel protein CmeC (multidrug efflux system CmeABC)	CJSA_0338	BiBag000200382	BiBag005300390	BiBag008900378
Cj0366c	CmeB:inner membrane efflux transporter CmeB (multidrug efflux system CmeABC)	CJSA_0339	BiBag000200383	BiBag005300391	BiBag008900379
Cj0367c	CmeA:periplasmic fusion protein CmeA (multidrug efflux system CmeABC)	CJSA_0340	BiBag000200384	BiBag005300392	BiBag008900380
Cj0368c	CmeR:transcriptional regulator CmeR	CJSA_0341	BiBag000200386	BiBag005300393	BiBag008900381
Cj0369c	putative ferredoxin domain-containing integral membrane protein	CJSA_0342	BiBag000200387	BiBag005300394	BiBag008900382
Cj0370	RpsU:30S ribosomal protein S21	CJSA_0343	no biblasthit	no biblasthit	no biblasthit
Cj0371	putative flagellar motility protein	CJSA_0344	BiBag000200388	BiBag005300395	BiBag008900383
Cj0372	putative glutathionylspermidine synthase (6.3.1.8)	CJSA_0345	BiBag000200389	BiBag005300396	BiBag008900384
Cj0373	putative D-2-hydroxyacid dehydrogenase	CJSA_0346	BiBag000200390	BiBag005300397	BiBag008900385
Cj0374	conserved hypothetical protein Cj0374	CJSA_0347	BiBag000200391	BiBag005300398	BiBag008900386
Cj0375	putative lipoprotein	CJSA_0348	BiBag000200392	BiBag005300399	BiBag008900387
Cj0376	putative periplasmic protein	CJSA_0349	BiBag000200393	BiBag005300400	BiBag008900388
Cj0377	putative AAA family ATPase	CJSA_0350	BiBag000200394	BiBag005300401	BiBag008900389
Cj0378c	putative ferric reductase-like transmembrane protein. Functional classification-Membranes,lipoproteins and porins	CJSA_0351	BiBag000200395	BiBag005300402	BiBag008900390
Cj0379c	putative molybdenum containing oxidoreductase	CJSA_0352	BiBag000200396	BiBag005300404	BiBag008900391
Cj0380c	hypothetical protein Cj0380c	CJSA_0353	BiBag000200398	BiBag005300405	BiBag008900392
Cj0381c	PyrF:orotidine 5'-phosphate decarboxylase (4.1.1.23)	CJSA_0354	BiBag000200399	BiBag005300408	BiBag008900395
Cj0382c	NusB:transcription termination protein	CJSA_0355	BiBag000200400	BiBag005300409	BiBag008900396
Cj0383c	RibH:6,7-dimethyl-8-ribityllumazine synthase (2.5.1.9)	CJSA_0356	BiBag000200401	BiBag005300410	BiBag008900397
Cj0384c	KdsA:3-deoxy-8-phosphooctulonate synthase (2.5.1.55)	CJSA_0357	BiBag000200402	BiBag005300411	BiBag008900398
Cj0385c	putative integral membrane protein	CJSA_0358	BiBag000200403	BiBag005300412	BiBag008900399
Cj0386	putative GTP-binding protein	CJSA_0359	BiBag000200404	BiBag005300413	BiBag008900400
Cj0387	AroK:shikimate kinase (2.7.1.71)	CJSA_0360	BiBag000200405	BiBag005300414	BiBag008900401
Cj0388	TrpS:tryptophanyl-tRNA synthetase (6.1.1.2)	CJSA_0361	BiBag000200406	BiBag005300415	BiBag008900402
Cj0389	SerS:seryl-tRNA synthetase (6.1.1.11)	CJSA_0362	BiBag000200407	BiBag005300416	BiBag008900403
Cj0390	putative transmembrane protein	CJSA_0363	BiBag000200408	BiBag005300417	BiBag008900404
Cj0391c	hypothetical protein Cj0391c	CJSA_0364	BiBag000200409	BiBag005300420	BiBag008900406
Cj0392c	Pyk:pyruvate kinase (2.7.1.40)	CJSA_0365	BiBag000200410	BiBag005300421	BiBag008900407
Cj0393c	Mqo:putative malate:quinone oxidoreductase (1.1.99.16)	CJSA_0366	BiBag000200411	BiBag005300422	BiBag008900408
Cj0394c	putative transcriptional activator	CJSA_0367	BiBag000200412	BiBag005300424	BiBag008900409
Cj0395c	hypothetical protein Cj0395c	CJSA_0368	BiBag000200414	BiBag005300425	BiBag008900410
Cj0396c	putative lipoprotein	CJSA_0369	BiBag000200415	BiBag005300426	BiBag008900411
Cj0397c	hypothetical protein Cj0397c	CJSA_0370	BiBag000200416	BiBag005300427	BiBag008900412
Cj0398	GatC:Glu-tRNAGln amidotransferase subunit C (6.3.5.-)	CJSA_0371	BiBag000200417	BiBag005300428	BiBag008900413
Cj0399	colicin V production protein homolog	CJSA_0372	BiBag000200418	BiBag005300429	BiBag008900414
Cj0400	Fur:ferric uptake regulator	CJSA_0373	BiBag000200419	BiBag005300430	BiBag008900415
Cj0401	LysS:lysyl-tRNA synthetase (6.1.1.6)	CJSA_0374	BiBag000200420	BiBag005300431	BiBag008900416
Cj0402	GlyA:serine hydroxymethyltransferase (2.1.2.1)	CJSA_0375	BiBag000200421	BiBag005300432	BiBag008900417
Cj0403	hypothetical protein Cj0403	CJSA_0376	BiBag000200422	BiBag005300433	BiBag008900418
Cj0404	putative transmembrane protein	CJSA_0377	BiBag000200423	BiBag005300434	BiBag008900419
Cj0405	AroE:shikimate 5-dehydrogenase (1.1.1.25)	CJSA_0378	BiBag000200424	BiBag005300435	BiBag008900420
Cj0406c	putative lipoprotein	CJSA_0379	BiBag000200425	BiBag005300436	BiBag008900421
Cj0407	Lgt:prolipoprotein diacylglyceryl transferase (2.4.99.-)	CJSA_0380	BiBag000200426	BiBag005300437	BiBag008900422
Cj0408	FrdC:fumarate reductase cytochrome B subunit	CJSA_0381	BiBag000200427	BiBag005300438	BiBag008900423
Cj0409	FrdA:fumarate reductase flavoprotein subunit (1.3.99.1)	CJSA_0382	BiBag000200428	BiBag005300439	BiBag008900424
Cj0410	FrdB:fumarate reductase iron-sulfur protein (1.3.99.1)	CJSA_0383	BiBag000200429	BiBag005300440	BiBag008900425
Cj0411	putative ATP/GTP binding protein	CJSA_0384	BiBag000200430	BiBag005300441	BiBag008900426
Cj0412	putative ATP/GTP binding protein	CJSA_0385	BiBag000200432	BiBag005300443	BiBag008900427
Cj0413	putative periplasmic protein	CJSA_0386	BiBag000200433	BiBag005300444	BiBag008900428
Cj0414	putative oxidoreductase subunit	CJSA_0387	BiBag000200434	BiBag005300446	BiBag008900429
Cj0415	putative GMC oxidoreductase subunit	CJSA_0388	BiBag000200435	BiBag005300447	BiBag008900430
Cj0416	hypothetical protein Cj0416	no biblasthit	no biblasthit	no biblasthit	no biblasthit
Cj0417	hypothetical protein Cj0417	CJSA_0389	BiBag000200436	BiBag005300448	BiBag008900431
Cj0418c	hypothetical protein Cj0418c	CJSA_0390	BiBag000200437	BiBag005300449	BiBag008900432
Cj0419	putative histidine triad (HIT) family protein	CJSA_0391	BiBag000200438	BiBag005300450	BiBag008900433
Cj0420	putative periplasmic protein	CJSA_0392	BiBag000200439	BiBag005300451	BiBag008900434
Cj0421c	putative integral membrane protein	CJSA_0393	BiBag000200440	BiBag005300452	BiBag008900435
Cj0422c	putative H-T-H containing protein	CJSA_0394	BiBag000200441	BiBag005300454	BiBag008900437
Cj0423	putative integral membrane protein	CJSA_0395	BiBag000200442	BiBag005300455	BiBag008900438
Cj0424	putative acidic periplasmic protein	CJSA_0396	BiBag000200444	BiBag005300457	BiBag008900440
Cj0425	putative periplasmic protein	CJSA_0397	BiBag000200445	BiBag005300458	BiBag008900441
Cj0426	putative ABC transporter ATP-binding protein	CJSA_0398	BiBag000200446	BiBag005300459	BiBag008900442
Cj0427	hypothetical protein Cj0427	CJSA_0399	BiBag000200447	BiBag005300460	BiBag008900443
Cj0428	hypothetical protein Cj0428	CJSA_0400	BiBag000200448	BiBag005300461	BiBag008900444
Cj0429c	conserved hypothetical protein Cj0429c	CJSA_0401	BiBag000200449	BiBag005300462	BiBag008900445
Cj0430	putative integral membrane protein	CJSA_0402	BiBag000200451	BiBag005300464	BiBag008900447
Cj0431	putative periplasmic ATP/GTP-binding protein	CJSA_0403	BiBag000200452	BiBag005300465	BiBag008900448
Cj0432c	MurD:UDP-N-acetylmuramoylalanine--D-glutamate ligase (6.3.2.9)	CJSA_0404	BiBag000200453	BiBag005300466	BiBag008900449
Cj0433c	MraY:phospho-N-acetylmuramoyl-pentapeptide-transferase (2.7.8.13)	CJSA_0405	BiBag000200454	BiBag005300467	BiBag008900450
Cj0434	Pgm:2,3-bisphosphoglycerate-independent phosphoglycerate mutase (5.4.2.1)	CJSA_0406	BiBag000200455	BiBag005300468	BiBag008900451
Cj0435	FabG:3-oxoacyl-[acyl-carrier protein] reductase (1.1.1.100)	CJSA_0407	BiBag000200456	BiBag005300469	BiBag008900452
Cj0436	putative pyridoxamine 5'-phosphate oxidase (1.4.3.5)	CJSA_0408	BiBag000200457	BiBag005300470	BiBag008900453
Cj0437	SdhA:succinate dehydrogenase flavoprotein subunit (1.3.99.1)	CJSA_0409	BiBag000200458	BiBag005300471	BiBag008900454
Cj0438	SdhB:putative succinate dehydrogenase iron-sulfur protein (1.3.5.1)	CJSA_0410	BiBag000200459	BiBag005300472	BiBag008900455
Cj0439	SdhC:putative succinate dehydrogenase subunit C (1.3.99.1)	CJSA_0411	BiBag000200460	BiBag005300473	BiBag008900456
Cj0440c	putative transcriptional regulator	CJSA_0412	BiBag000200461	BiBag005300474	BiBag008900457
Cj0441	AcpP:acyl carrier protein	CJSA_0413	BiBag000200462	BiBag005300475	BiBag008900458
Cj0442	FabF:3-oxoacyl-[acyl-carrier-protein] synthase (2.3.1.41)	CJSA_0414	BiBag000200463	BiBag005300476	BiBag008900459
Cj0443	AccA:acetyl-coenzyme A carboxylase carboxyl transferase subunit alpha (6.4.1.2)	CJSA_0415	BiBag000200464	BiBag005300477	BiBag008900460
Cj0444	pseudogene (putative TonB-denpendent outer membrane receptor)	no biblasthit	no biblasthit	no biblasthit	no biblasthit
Cj0447	putative NUDIX hydrolase family protein	CJSA_0417	BiBag000200468	BiBag005300481	BiBag008900464
Cj0448c	putative MCP-type signal transduction protein	CJSA_0418	BiBag000200469	BiBag005300482	BiBag008900465
Cj0449c	conserved hypothetical protein Cj0449c	CJSA_0419	BiBag000200470	BiBag005300483	BiBag008900467
Cj0450c	RpmB:50S ribosomal protein L28	CJSA_0420	BiBag000200471	BiBag005300484	BiBag008900468
Cj0451	Rep:ribulose-phosphate 3-epimerase (5.1.3.1)	CJSA_0421	BiBag000200472	BiBag005300485	BiBag008900469
Cj0452	DnaQ:exonuclease, dna polymerase III epsilon subunit (2.7.7.7)	CJSA_0422	BiBag000200473	BiBag005300486	BiBag008900470
Cj0453	ThiC:thiamin biosynthesis protein ThiC	CJSA_0423	BiBag000200474	BiBag005300487	BiBag008900471
Cj0454c	putative membrane protein	CJSA_0424	BiBag000200475	BiBag005300488	BiBag008900472
Cj0455c	putative membrane protein	CJSA_0425	BiBag000200476	BiBag005300489	BiBag008900473
Cj0456c	hypothetical protein Cj0456c	CJSA_0426	BiBag000200477	BiBag005300490	BiBag008900474
Cj0457c	putative lipoprotein	CJSA_0427	BiBag000200478	BiBag005300491	BiBag008900475
Cj0458c	MiaB:putative tRNA 2-methylthioadenosine synthase	CJSA_0428	BiBag000200479	BiBag005300492	BiBag008900476
Cj0459c	hypothetical protein Cj0459c	CJSA_0429	BiBag000200481	BiBag005300493	BiBag008900477
Cj0460	NusA:transcription termination factor	CJSA_0430	BiBag000200482	BiBag005300494	BiBag008900478
Cj0461c	putative MFS (Major Facilitator Superfamily) transport protein	CJSA_0431	BiBag000200484	BiBag005300495	BiBag008900479
Cj0462	putative radical SAM domain protein	CJSA_0432	BiBag000200485	BiBag005300496	BiBag008900480
Cj0463	zinc protease-like protein	CJSA_0433	BiBag000200486	BiBag005300497	BiBag008900481
Cj0464	RecG:ATP-dependent DNA helicase (3.6.1.-)	CJSA_0434	BiBag000200487	BiBag005300498	BiBag008900482
Cj0465c	Ctb:group III truncated haemoglobin	CJSA_0435	no biblasthit	BiBag005300499	BiBag008900484
Cj0466	NssR:transcriptional regulator	CJSA_0436	BiBag000200489	BiBag005300500	BiBag008900485
Cj0467	amino-acid ABC transporter integral membrane protein	CJSA_0437	BiBag000200490	BiBag005300501	BiBag008900486
Cj0468	amino-acid ABC transporter integral membrane protein	CJSA_0438	BiBag000200491	BiBag005300502	BiBag008900487
Cj0469	amino-acid ABC transporter ATP-binding protein	CJSA_0439	BiBag000200492	BiBag005300503	BiBag008900488
Cj0470	Tuf:elongation factor TU	CJSA_0440	BiBag000200493	BiBag005300504	BiBag008900489
Cj0471	RpmG:50S ribosomal protein L33	CJSA_0441	BiBag000200494	BiBag005300505	BiBag008900490
Cj0472	SecE:preprotein translocase SecE subunit	CJSA_0442	BiBag000200495	BiBag005300506	BiBag008900491
Cj0473	NusG:transcription antitermination protein	CJSA_0443	BiBag000200496	BiBag005300507	BiBag008900492
Cj0474	RplK:50S ribosomal protein L11	CJSA_0444	BiBag000200497	BiBag005300508	BiBag008900493
Cj0475	RplA:50S ribosomal protein L1	CJSA_0445	BiBag000200498	BiBag005300509	BiBag008900494
Cj0476	RplJ:50S ribosomal protein L10	CJSA_0446	BiBag000200499	BiBag005300510	BiBag008900495
Cj0477	RplL:50S ribosomal protein L7/L12	CJSA_0447	BiBag000200500	BiBag005300511	BiBag008900496
Cj0478	RpoB:DNA-directed RNA polymerase beta chain (2.7.7.6)	CJSA_0448	BiBag000200501	BiBag005300512	BiBag008900497
Cj0479	RpoC:DNA-directed RNA polymerase beta' chain (2.7.7.6)	CJSA_0449	BiBag000200502	BiBag005300513	BiBag008900498
Cj0480c	putative transcriptional regulator	CJSA_0450	BiBag000200503	BiBag005300515	BiBag008900500
Cj0481	DapA:putative dihydrodipicolinate synthase (4.2.1.52)	CJSA_0451	BiBag000200504	BiBag005300516	BiBag008900501
Cj0482	UxaA':putative altronate hydrolase N-terminus (4.2.1.7)	CJSA_0452	BiBag000200505	BiBag005300517	BiBag008900502
Cj0483	UxaA':putative altronate hydrolase C-terminus (4.2.1.7)	CJSA_0453	BiBag000200506	BiBag005300518	BiBag008900503
Cj0484	putative MFS (Major Facilitator Superfamily) transport protein	CJSA_0454	BiBag000200507	BiBag005300519	BiBag008900504
Cj0485	putative oxidoreductase	CJSA_0456	BiBag000200509	BiBag005300521	BiBag008900506
Cj0486	putative sugar transporter	CJSA_0457	BiBag000200510	BiBag005300522	BiBag008900507
Cj0487	putative amidohydrolase	CJSA_0458	BiBag000200511	BiBag005300523	BiBag008900508
Cj0488	conserved hypothetical protein Cj0488	CJSA_0459	BiBag000200512	BiBag005300524	BiBag008900509
Cj0489	Ald':putative aldehyde dehydrogenase N-terminus (1.2.1.22)	CJSA_0460	BiBag000200513	BiBag005300525	BiBag008900510
Cj0490	Ald':putative aldehyde dehydrogenase C-terminus (1.2.1.22)	CJSA_0461	BiBag000200514	BiBag005300526	BiBag008900511
Cj0491	RpsL:30S ribosomal protein S12	CJSA_0462	BiBag000200515	BiBag005300527	BiBag008900512
Cj0492	RpsG:30S ribosomal protein S7	CJSA_0463	BiBag000200516	BiBag005300528	BiBag008900513
Cj0493	FusA:elongation factor G	CJSA_0464	BiBag000200517	BiBag005300529	BiBag008900514
Cj0494	putative exporting protein	CJSA_0465	BiBag000200518	BiBag005300530	BiBag008900515
Cj0495	putative methyltransferase domain protein	CJSA_0466	BiBag000200519	BiBag005300531	BiBag008900516
Cj0496	conserved hypothetical protein Cj0496	CJSA_0467	BiBag000200520	BiBag005300532	BiBag008900517
Cj0497	putative lipoprotein	CJSA_0468	BiBag000200521	BiBag005300533	BiBag008900518
Cj0498	TrpC:indole-3-glycerol phosphate synthase (4.1.1.48)	CJSA_0469	BiBag000200522	BiBag005300534	BiBag008900520
Cj0499	putative histidine triad (HIT) family protein	CJSA_0470	BiBag000200523	BiBag005300535	BiBag008900521
Cj0500	putative rhodanese-like domain protein	CJSA_0471	BiBag000200524	BiBag005300536	BiBag008900522
Cj0501	pseudogene (ammonium transporter)	no biblasthit	no biblasthit	no biblasthit	no biblasthit
Cj0503c	HemH:putative ferrochelatase (4.99.1.1)	CJSA_0473	BiBag000200526	BiBag005300538	BiBag008900524
Cj0504c	putative oxidoreductase	CJSA_0474	BiBag000200527	BiBag005300539	BiBag008900525
Cj0505c	putative aminotransferase (degT family). Functional classification-Misc	CJSA_0475	BiBag000200528	BiBag005300540	BiBag008900526
Cj0506	AlaS:alanyl-tRNA synthetase (6.1.1.7)	CJSA_0476	BiBag000200529	BiBag005300541	BiBag008900527
Cj0507	Maf:Maf-like protein	CJSA_0477	BiBag000200530	BiBag005300542	BiBag008900528
Cj0508	PbpA:penicillin-binding protein	CJSA_0478	BiBag000200531	BiBag005300543	BiBag008900529
Cj0509c	ClpB:ATP-dependent Clp protease ATP-binding subunit	CJSA_0479	BiBag000200532	BiBag005300544	BiBag008900530
Cj0510c	conserved hypothetical protein Cj0510c	CJSA_0480	BiBag000200533	BiBag005300545	BiBag008900531
Cj0511	putative secreted protease	CJSA_0481	BiBag000200534	BiBag005300546	BiBag008900532
Cj0512	PurC:phosphoribosylaminoimidazole-succinocarboxamide synthase (6.3.2.6)	CJSA_0482	BiBag000200535	BiBag005300547	BiBag008900533
Cj0513	PurS:phosphoribosylformylglycinamidine (FGAM) synthase	CJSA_0483	BiBag000200536	BiBag005300548	BiBag008900534
Cj0514	PurQ:phosphoribosylformylglycinamidine synthase I (6.3.5.3)	CJSA_0484	BiBag000200537	BiBag005300549	BiBag008900535
Cj0515	putative periplasmic protein	CJSA_0485	BiBag000200538	BiBag005300550	BiBag008900536
Cj0516	PlsC:putative 1-acyl-SN-glycerol-3-phosphate acyltransferase (2.3.1.51)	CJSA_0486	BiBag000200539	BiBag005300551	BiBag008900537
Cj0517	CrcB:CrcB protein homolog	CJSA_0487	BiBag000200540	BiBag005300552	BiBag008900538
Cj0518	HtpG:hsp90 family heat shock protein	CJSA_0488	BiBag000200541	BiBag005300553	BiBag008900539
Cj0519	putative rhodanese-like domain protein	CJSA_0489	BiBag000200542	BiBag005300554	BiBag008900540
Cj0520	putative membrane protein	CJSA_0490	BiBag000200543	BiBag005300555	BiBag008900541
Cj0522	putative Na+/Pi cotransporter protein	no biblasthit	BiBag000200544	BiBag005300556	BiBag008900542
Cj0523	putative membrane protein	no biblasthit	BiBag000200545	BiBag005300557	BiBag008900543
Cj0524	hypothetical protein Cj0524	CJSA_0491	BiBag000200546	BiBag005300558	BiBag008900544
Cj0525c	PbpB:putative penicillin-binding protein	CJSA_0492	BiBag000200547	BiBag005300559	BiBag008900546
Cj0526c	FliE:flagellar hook-basal body complex protein	CJSA_0493	BiBag000200548	BiBag005300560	BiBag008900547
Cj0527c	FlgC:flagellar basal-body rod protein	CJSA_0494	BiBag000200549	BiBag005300561	BiBag008900548
Cj0528c	FlgB:flagellar basal-body rod protein	CJSA_0495	BiBag000200550	BiBag005300562	BiBag008900549
Cj0529c	putative aminodeoxychorismate lyase family protein	CJSA_0496	BiBag000200551	BiBag005300563	BiBag008900550
Cj0530	putative periplasmic protein	CJSA_0497	BiBag000200552	BiBag005300564	BiBag008900551
Cj0531	Icd:isocitrate dehydrogenase (1.1.1.42)	CJSA_0498	BiBag000200553	BiBag005300565	BiBag008900552
Cj0532	Mdh:malate dehydrogenase (1.1.1.37)	CJSA_0499	BiBag000200554	BiBag005300566	BiBag008900553
Cj0533	SucC:succinyl-coA synthetase beta chain (6.2.1.5)	CJSA_0500	BiBag000200555	BiBag005300567	BiBag008900554
Cj0534	SucD:succinyl-coA synthetase alpha chain (6.2.1.5)	CJSA_0501	BiBag000200556	BiBag005300568	BiBag008900555
Cj0535	OorD:OORD subunit of 2-oxoglutarate:acceptor oxidoreductase	CJSA_0502	BiBag000200557	BiBag005300569	BiBag008900556
Cj0536	OorA:OORA subunit of 2-oxoglutarate:acceptor oxidoreductase	CJSA_0503	BiBag000200558	BiBag005300570	BiBag008900557
Cj0537	OorB:OORB subunit of 2-oxoglutarate:acceptor oxidoreductase	CJSA_0504	BiBag000200559	BiBag005300571	BiBag008900558
Cj0538	OorC:OORC subunit of 2-oxoglutarate:acceptor oxidoreductase	CJSA_0505	BiBag000200560	BiBag005300572	BiBag008900559
Cj0539	hypothetical protein Cj0539	CJSA_0506	BiBag000200561	BiBag005300573	BiBag008900560
Cj0540	putative exporting protein	CJSA_0507	BiBag000200562	BiBag005300574	BiBag008900561
Cj0541	polyprenyl synthetase (2.5.1.-)	CJSA_0508	BiBag000200563	BiBag005300575	BiBag008900562
Cj0542	HemA:glutamyl-tRNA reductase (1.2.1.70)	CJSA_0509	BiBag000200564	BiBag005300576	BiBag008900563
Cj0543	ProS:prolyl-tRNA synthetase (6.1.1.15)	CJSA_0510	BiBag000200565	BiBag005300577	BiBag008900565
Cj0544	putative integral memnbrane protein	CJSA_0511	BiBag000200566	BiBag005300578	BiBag008900566
Cj0545	HemC:porphobilinogen deaminase (2.5.1.61)	CJSA_0512	BiBag000200567	BiBag005300579	BiBag008900567
Cj0546	UbiD:putative 3-octaprenyl-4-hydroxybenzoate carboxy-lyase (4.1.1.-)	CJSA_0513	BiBag000200568	BiBag005300580	BiBag008900568
Cj0547	FlaG:flagellar protein	CJSA_0514	BiBag000200570	BiBag005300581	BiBag008900569
Cj0548	FliD:flagellar hook-associated protein	CJSA_0515	BiBag000200571	BiBag005300582	BiBag008900570
Cj0549	FliS:flagellar protein	CJSA_0516	BiBag000200572	BiBag005300583	BiBag008900571
Cj0550	hypothetical protein Cj0550	CJSA_0517	BiBag000200573	BiBag005300584	BiBag008900572
Cj0551	Efp:elongation factor P	CJSA_0518	BiBag000200574	BiBag005300585	BiBag008900573
Cj0552	putative membrane protein	CJSA_0519	BiBag000200575	BiBag005300586	BiBag008900574
Cj0553	putative integral membrane protein	CJSA_0520	BiBag000200576	BiBag005300587	BiBag008900575
Cj0554	hypothetical protein Cj0554	CJSA_0521	BiBag000200577	BiBag005300588	BiBag008900576
Cj0555	putative dicarboxylate carrier protein MatC	CJSA_0522	BiBag000200578	BiBag005300589	BiBag008900577
Cj0556	putative amidohydrolase family protein	CJSA_0523	BiBag000200579	BiBag005300590	BiBag008900578
Cj0557c	putative integral membrane protein	CJSA_0524	BiBag000200580	BiBag005300591	BiBag008900579
Cj0558c	ProA:gamma-glutamyl phosphate reductase (1.2.1.41)	CJSA_0525	BiBag000200581	BiBag005300592	BiBag008900580
Cj0559	putative pyridine nucleotide-disulphide oxidoreductase	CJSA_0526	BiBag000200582	BiBag005300593	BiBag008900581
Cj0560	putative MATE family transport protein	CJSA_0527	BiBag000200583	BiBag005300594	BiBag008900582
Cj0561c	putative periplasmic protein	CJSA_0528	BiBag000200584	BiBag005300595	BiBag008900583
Cj0562	DnaB:replicative DNA helicase (3.6.1.-)	CJSA_0529	BiBag000200585	BiBag005300596	BiBag008900584
Cj0563	hypothetical protein Cj0563	CJSA_0530	BiBag000200586	BiBag005300597	BiBag008900585
Cj0564	putative integral membrane protein	CJSA_0531	no biblasthit	no biblasthit	no biblasthit
Cj0565	pseudogene (conserved hypothetical protein)	no biblasthit	no biblasthit	no biblasthit	no biblasthit
Cj0566	hypothetical protein Cj0566	no biblasthit	BiBag000200589	BiBag005300600	BiBag008900588
Cj0567	hypothetical protein Cj0567	CJSA_0534	no biblasthit	BiBag005300601	BiBag008900589
Cj0568	hypothetical protein Cj0568	CJSA_0535	BiBag000200590	BiBag005300602	BiBag008900590
Cj0569	hypothetical protein Cj0569	CJSA_0536	BiBag000200591	BiBag005300603	BiBag008900591
Cj0570	putative ATP/GTP binding protein	CJSA_0537	BiBag000200592	BiBag005300605	BiBag008900592
Cj0571	putative transcriptional regulator	CJSA_0539	BiBag000200593	BiBag005300606	BiBag008900593
Cj0572	RibA:GTP cyclohydrolase II / 3,4-dihydroxy-2-butanone 4-phosphate synthase (3.5.4.25)	CJSA_0540	BiBag000200594	BiBag005300607	BiBag008900594
Cj0573	putative GatB/Yqey family protein	CJSA_0541	BiBag000200595	BiBag005300608	BiBag008900595
Cj0574	IlvI:acetolactate synthase large subunit (2.2.1.6)	CJSA_0542	BiBag000200596	BiBag005300609	BiBag008900596
Cj0575	IlvH:acetolactate synthase small subunit (2.2.1.6)	CJSA_0543	BiBag000200597	BiBag005300610	BiBag008900597
Cj0576	LpxD:UDP-3-O-[3-hydroxymyristoyl] glucosamine N-acyltransferase (2.3.1.-)	CJSA_0544	BiBag000200598	BiBag005300611	BiBag008900598
Cj0577c	QueA:S-adenosylmethionine:tRNA ribosyltransferase-isomerase (5.-.-.-)	CJSA_0545	BiBag000200599	BiBag005300612	BiBag008900599
Cj0578c	TatC:sec-independant protein translocase	CJSA_0546	BiBag000200600	BiBag005300613	BiBag008900600
Cj0579c	TatB:sec-independant protein translocase	CJSA_0547	BiBag000200601	BiBag005300614	BiBag008900601
Cj0580c	HemN:putative oxygen-independent coproporphyrinogen III oxidase (1.3.99.22)	CJSA_0548	BiBag000200602	BiBag005300615	BiBag008900603
Cj0581	NudH:putative NUDIX hydrolase family protein (3.6.1.-)	CJSA_0549	BiBag000200603	BiBag005300616	BiBag008900604
Cj0582	LysC:aspartokinase, alpha and beta subunits (2.7.2.4)	CJSA_0550	BiBag000200604	BiBag005300617	BiBag008900605
Cj0583	hypothetical protein Cj0583	CJSA_0551	BiBag000200605	BiBag005300618	BiBag008900606
Cj0584	hypothetical protein Cj0584	CJSA_0552	BiBag000200606	BiBag005300619	BiBag008900607
Cj0585	FolP:dihydropteroate synthase (2.5.1.15)	CJSA_0553	BiBag000200607	BiBag005300620	BiBag008900608
Cj0586	LigA:DNA ligase (6.5.1.2)	CJSA_0554	BiBag000200608	BiBag005300621	BiBag008900609
Cj0587	putative integral membrane protein	CJSA_0555	BiBag000200609	BiBag005300622	BiBag008900610
Cj0588	TlyA:putative haemolysin	CJSA_0556	BiBag000200611	BiBag005300623	BiBag008900611
Cj0589	RibF:putative riboflavin kinase/FMN adenylyltransferase (2.7.1.26;2.7.7.2)	CJSA_0557	BiBag000200612	BiBag005300624	BiBag008900612
Cj0590	putative SAM-dependent methyltransferase	CJSA_0558	BiBag000200613	BiBag005300625	BiBag008900613
Cj0591c	putative lipoprotein	CJSA_0559	BiBag000200614	BiBag005300626	BiBag008900614
Cj0592c	putative periplasmic protein	CJSA_0560	BiBag000200615	BiBag005300627	BiBag008900615
Cj0593c	putative integral membrane protein	CJSA_0561	BiBag000200616	BiBag005300628	BiBag008900616
Cj0594c	putative DNA/RNA non-specific endonuclease (3.1.30.-)	CJSA_0562	BiBag000200617	BiBag005300629	BiBag008900617
Cj0595c	Nth:endonuclease III (4.2.99.18)	CJSA_0563	BiBag000200618	BiBag005300630	BiBag008900618
Cj0596	Peb4-cbf2:major antigenic peptide PEB-cell binding factor	CJSA_0564	BiBag000200619	BiBag005300631	BiBag008900619
Cj0597	Fba:fructose-bisphosphate aldolase (4.1.2.13)	CJSA_0565	BiBag000200620	BiBag005300632	BiBag008900620
Cj0598	putative membrane protein	CJSA_0566	BiBag000200621	BiBag005300633	BiBag008900621
Cj0599	putative OmpA family membrane protein	CJSA_0567	BiBag000200622	BiBag005300634	BiBag008900622
Cj0600	hypothetical protein Cj0600	CJSA_0568	BiBag000200623	BiBag005300635	BiBag008900623
Cj0601c	putative sodium-dependent transmembrane transport protein	CJSA_0569	BiBag000200624	BiBag005300636	BiBag008900624
Cj0602c	MOSC-domain containing protein	CJSA_0570	BiBag000200625	BiBag005300637	BiBag008900625
Cj0603c	DsbD:putative thiol:disulphide interchange protein (1.8.1.8)	CJSA_0571	BiBag000200626	BiBag005300638	BiBag008900626
Cj0604	putative polyphosphate kinase	CJSA_0572	BiBag000200627	BiBag005300639	BiBag008900627
[truncated: 1,074 more rows]

## Sheet: BiBaG_core_statistics
1 8IA3_	1571
[truncated: 14 more rows]
