# Supplementary material for: Molecular Evidence for the Thriving of Campylobacter jejuni ST-4526 in Japan
Source: PLoS One. 2012 Nov 7;7(11):e48394. doi: 10.1371/journal.pone.0048394 (PMC3492356; doi:10.1371/journal.pone.0048394)
Supplement: Table S7 — Single nucleotide polymorphism (SNP) analysis for the ST-4526 isolates to the NCTC11168 strain. Contig sequences of three ST-4526 isolates (H_0002, H_0089, P_0053) were used to search SNPs unique to ST-4526 by comparison with the genome of NCTC11168 strain using CLC Genomic workbench software. (XLSX) [file pone.0048394.s012.xlsx]

## Sheet: Table S7
Table S7. Single nucleotide polymorphism (SNP) analysis for the ST-4526 isolates to the NCTC11168 strain.
Gene orthologue	Gene name	Description	Functional class	No. variation with possible aa change	Predictable aa change
Cj0003	gyrB	DNA gyrase subunit B	Antibiotic resistance	5	Ser667Asn	Ser677Gly	Thr225Ile	Asp309Glu	Ile318Val
Cj0023	purB	adenylosuccinate lyase	Degradation of macromolecules	10	Val420Ile	Lys438Glu	Lys438Thr	Thr440Ile	Ile106Met	Glu111Asp	Leu112Phe	Ala123Val	Ser162Leu	Lys172Arg
Cj0029	ansA	cytoplasmic L-asparaginase	Degradation - Amino acids	3	Val143Ala	Ile200Thr	Ala31Thr
Cj0030	-	hypothetical protein	Unknown	8	Val344Ile	Lys449Gln	Met193Ile	Ile238Met	Ala239Thr	Asp255Asn	Ile256Asn	Lys285Asn
Cj0031	-	putative type II R/M enzyme	DNA replication, restriction-modification, recombination, repair	17	Thr363Ala	Ser579Thr	Ser579Arg	Thr585Ala	His594Tyr	Gly637Glu	Ser725Gly	Ile767Thr	Pro1183Ala	Pro1183Leu	Lys1184Asn	Asn1198Ser	Val1226Ile	Val1226Ala	Met22Ile	Tyr259Cys	Ser30Asn
Cj0033	-	putative integral membrane protein	Membranes, lipoproteins and porins	19	Glu14Lys	Glu14Asp	Glu2Lys	Lys18Gln	Ser179Ile	Ile20Val	Asn210Asp	Asp213Asn	Glu216Asp	Ala23Ser	Ala23Val	Asn231Asp	Asn231Lys	Ala239Val	Arg242Lys	Val248Ile	Asn251Lys	Glu261Gln	Arg329Lys
Cj0034c	-	putative periplasmic protein	Miscellaneous periplasmic proteins	6	Glu84Lys	Lys85Glu	Ile88Val	Ser94Asn	Asp155Asn	Asp167Glu
Cj0035c		probable transmembrane helices	Conserved hypothetical proteins	6	Leu360Phe	Ile374Thr	Met380Ile	Val127Ile	Ala261Val	Val302Ala
Cj0045c	-	putative iron-binding protein	Transport/binding proteins	3	Tyr164His	Ile219Thr	Glu233Lys
Cj0046	-	hypothetical protein	Conserved hypothetical proteins	11	Thr379Ala	Phe402Leu	Thr442Ile	Phe460Ile	Trp73*	Glu9Gly	Phe10Leu	Met227Val	Ala246Thr	Phe25Leu	Ile263Met
Cj0055c	-	hypothetical protein	Conserved hypothetical proteins	7	Asp253Asn	Ala254Thr	Leu261Ile	Leu263*	Ser265Thr	Thr266Ala	Pro267Gln
Cj0136	infB	Translation initiation factor IF-2	Purine ribonucleotide biosynthesis	3	Val565Ile	Ala740Ser	Phe262Leu
Cj0138	rimP	ribosome maturation factor RimP	Conserved hypothetical proteins	6	Arg45Lys	Ser58Pro	Val91Ala	Phe101Ile	Gly11Glu	Arg25Lys
Cj0139	-	putative endonuclease	DNA replication, restriction-modification, recombination, repair	9	Arg368Lys	Lys369Asn	Asn396Ser	Asp406Glu	Glu593Ala	Val596Leu	Pro599Ala	Asp722Gly	Pro332Ser
Cj0140	-	putative endonuclease	Unknown	8	Asp35Tyr	Gln374*	His10Tyr	Gln195Arg	Ala241Ser	Met244Ile	Ser318Pro	Thr319Ala
Cj0141c	-	zinc transport system permease protein	Transport/binding proteins	7	Arg82His	Met142Val	Val160Ala	Thr163Ala	Ile231Val	Ile251Val	Val258Ala
Cj0142c	-	zinc transport system ATP-binding protein	Transport/binding proteins	4	Ile99Asn	Asp14Asn	Ile174Ser	Asn245Asp
Cj0143c	-	zinc transport system substrate-binding protein	Transport/binding proteins	5	Val55Ile	Ile109Val	Gly136Glu	Asp243Asn	Ala289Thr
Cj0144	-	putative methyl-accepting chemotaxis signal transduction protein	Chemotaxis and mobility	5	Ile44Thr	Ile54Met	Ile77Val	Ser82Asn	Ile29Met
Cj0187c	purN	phosphoribosylglycinamide formyltransferase	Purine ribonucleotide biosynthesis	5	Ile35Val	Leu39Ile	Ile48Val	Asn57Asp	Ile61Val
Cj0243c	-	hypothetical protein	Hypothetical	3	Asp83Asn	Gly157Ser	Ile285Val
Cj0303c	modA	putative molybdate-binding lipoprotein	Transport/binding proteins	6	Val14Ile	Ala35Thr	Gly373Ser	Cys110Tyr	Val121Ile	Val121Ala
Cj0352	-	putative transmembrane protein	Membranes, lipoproteins and porins	5	Ala125Val	Ala130Val	Val201Ile	Tyr21Phe	Ile223Val
Cj0360	glmM	phosphoglucosamine mutase	Misc	3	Thr375Ile	Lys2Arg	Ala224Val
Cj0374	-	hypothetical protein	Conserved hypothetical proteins	3	Lys80Asn	Val114Ala	Ala134Val
Cj0375	-	membrane lipoprotein	Conserved hypothetical proteins	5	Val10Asp	Thr42Ala	Gln82Lys	Val10Ile	Pro106Ala
Cj0376	-	putative periplasmic protein	Miscellaneous periplasmic proteins	5	Val61Ile	Ile75Thr	Gly144Ser	Lys17Gln	His24Tyr
Cj0377	-	AAA family ATPase, putative	Conserved hypothetical proteins	4	Ile547Met	Ile9Ser	Arg171Lys	Cys256Tyr
Cj0482	uxaA'	possible altronate hydrolase N-terminus	Central intermediary metabolism	4	Ala383Val	Met103Thr	Thr170Ala	Ala27Thr
Cj0501	-	probable Ammonium Transporter Family	Transport/binding proteins	37	Thr334Ala	Lys335Gln	Leu356Phe	Thr357Ala	Met359Val	Met362Val	Ile363Val	Phe364Leu	Leu365Ser	Ile371Val	Lys386Glu	Val406Ala	Ala46Val	Phe61Leu	Ser92Pro	Met97Val	Tyr165His	Ile178Met	Ile19Met	Ser195Pro	Val201Ala	Thr22Ala	Ile222Val	Thr3Ala	Asn273Ile	Phe276Ser	Val280Gly	Ala281Thr	Ser284Cys	Ala285Val	Ser290Gly	Val305Ala	Val314Ile	Cys315Trp	Glu316Gly	Val326Ala	Ala328Val
Cj0503c	hemH		Surface polysaccharides, lipopolysaccharides and antigens	9	Ala110Thr	Ser275Ala	Tyr277Cys	Asn278Asp	Ser283Thr	Met292Ile	Glu293Gln	Glu293Asp	Leu302Phe
Cj0505c	-	DegT/DnrJ/EryC1/StrS aminotransferase	Misc	8	Ala34Thr	Val68Ile	Val68Ala	Ala101Val	Lys113Glu	Ser121Pro	Ala128Val	Arg293Gln
Cj0608	-	Outer membrane efflux protein	Membranes, lipoproteins and porins	3	Ala346Thr	Val357Ala	Asn448Asp
Cj0609c	-	periplasmic protein	Miscellaneous periplasmic proteins	7	Ser48Leu	Val8Ile	Thr143Ile	Glu249Lys	Glu249Ala	Glu256Gly	Ala300Ser
Cj0610c	-	putative periplasmic protein	Miscellaneous periplasmic proteins	6	Asn78Ser	Ile81Thr	Thr106Ile	Pro108Leu	Val158Ala	Leu217Pro
Cj0611c	-	putative acyltransferase family protein	Miscellaneous periplasmic proteins	5	Thr339Ala	Met79Ile	Ile297Met	Val301Ile	Ala302Val
Cj0613	pstS	phosphate transport system substrate-binding protein	Transport/binding proteins	15	Ser44Ala	Lys46Gln	Lys46Asn	Pro78Ala	Leu81Phe	Thr10Ala	Met98Ile	Ile100Val	Ile172Val	Val180Met	Val21Ala	Ile223Leu	Ser227Gly	Ser227Arg	Glu254Gly
Cj0615	pstA	probable phosphate transport system permease protein	Transport/binding proteins	4	Thr106Ile	Met210Ile	Met269Ile	Ser309Pro
Cj0619	-	MATE family transport protein, putative	Transport/binding proteins	3	Val186Ile	Phe202Leu	Ala203Val
Cj0620	-	hypothetical protein	Conserved hypothetical proteins	7	Val39Ile	Lys67Thr	Lys87Gln	Thr94Ala	Thr97Ile	Gln133Lys	Val161Ile
Cj0621	-	hypothetical protein	Conserved hypothetical proteins	3	Val502Ala	Ile506Val	Gly73Arg
Cj0622	hypF	carbamoyltransferase	Energy metabolism	5	Val43Ile	Phe555Cys	Phe555Leu	Lys562Glu	Ala568Ser
Cj0623	hypB	hydrogenase isoenzymes formation protein	Energy metabolism	3	Leu65Phe	Ile206Val	Gly31Ser
Cj0628	-	lipoprotein, putative adhesin	Surface polysaccharides, lipopolysaccharides and antigens	54	Ser338Ala	Leu34Ser	Glu344Gln	Gly346Ser	Gly346Asp	Ile348Thr	Arg359His	Met382Leu	Met382Lys	Met382Ile	Gly385Ala	Ser388Thr	Lys47Glu	Thr52Ala	Leu62Phe	Gln63Arg	Arg65Lys	Asn66Ser	Leu78Ser	Asp84Asn	Asp84Gly	Ser94Gly	Asp102Gly	Gly103Glu	Gln110His	Pro111Ser	Thr130Ala	Ser145Thr	Ser17Phe	Pro175Ser	Ile178Thr	Thr192Ala	Lys202Asn	Gly235Arg	Ile238Thr	Ala262Thr	Ala263Thr	Lys280Thr	Lys284Gln	Arg291Lys	Leu293Ser	Glu298Asp	Thr299Pro	Thr299Lys	Thr301Ile
Cj0631c	-	putative ribonuclease	Degradation of macromolecules	14	Ile343Val	Asp432Asn	Val433Ile	Val433Ala	Leu446Phe	Arg609His	Val610Ala	Met118Val	Ile155Val	Val177Ile	Asn18Ser	Phe25Leu	Arg287His	Asn312Asp
Cj0633	-	periplasmic protein	Miscellaneous periplasmic proteins	4	Lys257Arg	Ala262Val	Ile290Met	Asn314Ser
Cj0634	dprA	DNA processing protein A	DNA replication, restriction-modification, recombination, repair	5	Cys53Arg	Gly179Glu	Ala183Gly	Leu186Phe	Met211Ile
Cj0636	-	NOL1/NOP2/sun family protein	Conserved hypothetical proteins	5	Asn36Lys	Val44Ala	Ala9Thr	Ser89Arg	Thr23Ile
Cj0637c	mrsA	methionine sulfoxide reductase A	Degradation of macromolecules	4	Val5Ile	Thr69Ile	Gly85Glu	Val14Ile
Cj0639c	adk	adenylate kinase	Energy metabolism	3	Tyr74Cys	Ala135Val	Thr174Ala
Cj0640c	aspS	tRNA synthetases class II	Amino acid biosynthesis	10	Lys360Glu	Ala423Thr	Ser542Asn	Thr72Ala	Val84Ile	Val236Ile	Val24Ala	Lys248Asn	Leu254Phe	Thr302Ala
Cj0641	pnk	inorganic polyphosphate/ATP-NAD kinase	Metabolism of Cofactors and Vitamins	3	Ile132Val	Arg137Lys	Met238Ile
Cj0644	-	TatD-related deoxyribonuclease	Misc	3	Glu183Asp	Lys212Arg	Val241Ala
Cj0654c	-	probable transmembrane transport protein pseudogene	Transport/binding proteins	13	Val427Ile	Thr416Ala	Asn425Tyr	Asn425Thr	Val49Ala	Ser70Leu	Thr84Ala	Ile124Met	Trp169Cys	Cys197*	Gln205*	Ile279Thr	Pro320Leu
Cj0659c	-	putative periplasmic protein	Miscellaneous periplasmic proteins	5	His37Arg	Ile78Thr	Ser94Phe	Ile112Thr	Ser132Phe
Cj0660c	-	putative transmembrane protein	Membranes, lipoproteins and porins	7	Ala348Thr	Ile351Phe	Phe359Leu	Gly128Ser	Thr140Ile	Asn157Asp	Asp315Glu
Cj0671	dcuB	anaerobic C4-dicarboxylate transporter	Transport/binding proteins	9	Met45Ile	Leu81Phe	Arg90Ser	Val143Ala	Ser159Thr	Ser159Cys	Asn246Asp	Leu263Phe	Asp319Glu
Cj0680c	uvrB	Helicase superfamily c-terminal domain	Central intermediary metabolism	4	Thr532Ala	Ile55Met	Ser122Asn	Asp330Asn
Cj0688	pta	putative phosphate acetyltransferase	Degradation of macromolecules	5	Thr352Ser	Ile190Val	Lys257Glu	Lys277Arg	Met278Lys
Cj0689	ackA	acetate kinase	Carbohydrate Metabolism; Pyruvate metabolism	4	Val22Ile	Val221Met	Val234Ile	Ile250Val
Cj0690c	-	putative restriction/modification (R/M) enzyme	DNA replication, restriction-modification, recombination, repair	39	Thr461Ser	Ala467Ser	Ser468Thr	Ser468Arg	Asp50Asn	His546Tyr	Thr596Ala	Thr596Arg	Ala719Thr	Ala719Asp	Val741Ile	Val741Ala	Gln804*	Ser812Asn	Ile864Thr	Arg893Lys	Asn935Ser	His946Asn	Glu959Lys	Ser964Cys	Asp983His	Ala1013Thr	Tyr1037Ser	Tyr1037*	Lys1065Thr	Lys1065Asn	Thr1090Ile	Ser1092Thr	Val1099Ile	Val1104Ile	Val1104Glu	Met1107Ile	Val1110Met	Ser1140Asn	Gln1179Lys	Arg1181His	Asn1191Ser	Ser1231Arg	Ser316Asn
Cj0699c	glnA	glutamine synthetase	Amino acid biosynthesis	4	Ala77Val	Ile118Met	His120Tyr	Asn283Asp
Cj0720c	flaC	flagellin	Surface structures	3	Met8Ile	Ser161Asn	Val232Ile
Cj0736	-	hypothetical protein	Conserved hypothetical proteins	10	Asn399Ile	Ala403Val	Gly470Arg	Ala555Ser	Gly587Arg	Asn178Asp	Cys229Gly	Val239Ile	Phe240Ile	Thr296Met
Cj0737	-	putative filamentous haemagglutination domain (FHA) protein	Miscellaneous periplasmic proteins	14	Phe344Leu	Thr35Ser	Asn44Thr	Thr49Ile	Asn54Thr	Ser70Thr	Asn72Lys	Asn77Lys	Val125Ile	Ala130Pro	Ser132Asn	Thr138Ile	Ala149Val	Asp228Asn
Cj0741	-	putative filamentous haemagglutination domain (FHA) protein	Conserved hypothetical proteins	15	Asp90Glu	Ala41Val	Thr81Ala	Lys89Glu	Asn125Ser	Thr130Ala	Gln161*	Ile194Met	Tyr195His	Arg219His	Asn247Lys	Phe248Tyr	Lys251Glu	Pro261Ser	Glu300Lys
Cj0742	-	probable outer membrane protein pseudogene	Membranes, lipoproteins and porins	36	Arg367Ser	Glu37Gly	Arg376Gly	Arg379Lys	Ile393Thr	Phe403Ser	Phe403Leu	Ser444Gly	Asp445Gly	Ser450Gly	Arg458Gly	Cys460Tyr	Cys463Arg	Cys465Tyr	Ala479Thr	Ser493Leu	Glu512Lys	Leu516Phe	Ile522Met	*523Gln	Gln544Arg	Ala557Val	Glu560Gly	Thr65Ala	Ser67Leu	Val9Ile	Gln12*	Ala127Val	Thr247Ala	*267Gln	Thr283Ile	Pro309Leu	Arg311Gly	Ser317Gly	Arg320Gly	Pro33Ser
Cj0752	-	probable IS element transposase pseudogene	IS elements	5	Tyr403His	Leu405Ile	Leu104Pro	Met185Ile	Ile318Thr
Cj0755	cfrA	TonB-dependent Receptor Plug Domain	Transport/binding proteins	22	Val367Ala	Ser382Asn	Asp404Asn	Leu407Phe	Val423Ile	Val429Leu	Asn435Asp	Thr459Ala	Ser461Asn	Thr470Ile	Thr50Ser	Ser512Thr	Ser514Arg	Asn516Asp	Ser533Phe	Arg534Lys	Val546Ile	Ile604Phe	Phe122Leu	Gly270Cys	Val307Ile	Asp325Asn
Cj0828c	ilvA	threonine dehydratase	Amino acid biosynthesis	8	Ala60Val	Thr64Ala	Ser91Gly	Arg120Lys	Ser186Ala	Thr188Ala	Ile244Val	Tyr330His
Cj0829c	-	CoA binding domain containing protein	Misc	3	Ala82Thr	Asp102Gly	His131Tyr
Cj0845c	gltX	glutamylglutaminyl-tRNA synthetase	Amino acid biosynthesis	3	Tyr363Cys	Ile263Val	Met264Ile
Cj0846	-	metallophosphoesterase	Misc	4	Lys149Gln	Val154Ala	Asp255Asn	His333Tyr
Cj0850c	-	MFS transport protein	Transport/binding proteins	3	Ile58Val	Thr63Ala	Val101Ile
Cj0851c	-	integral membrane protein	Membranes, lipoproteins and porins	4	Ala49Thr	Val100Ile	His105Tyr	Ala108Thr
Cj0855	folD	methylenetetrahydrofolate dehydrogenase	Biosynthesis of cofactors,prosthetic groups and carriers	3	Asn41Asp	His66Tyr	Ile71Thr
Cj0858c	murA	UDP-N-acetylglucosamine 1-carboxyvinyltransferase	Central intermediary metabolism	5	Ala411Val	Thr17Ala	Lys254Asn	Thr277Ala	Thr282Ala
Cj0862c	pabB	probable para-aminobenzoate synthase component I	Biosynthesis of cofactors, prosthetic groups and carriers	6	Ile404Val	Tyr411His	Arg252Ser	Ala253Val	His264Tyr	Phe313Cys
Cj0905c	alr	alanine racemase	Metabolism of Other Amino Acids; D-Alanine metabolism	3	Asn131Asp	Gln134Arg	Gly135Ser
Cj0972	-	hypothetical protein	Conserved hypothetical proteins	4	Ile49Val	Val16Ala	Cys26Tyr	Lys3Glu
Cj0983	flgI	Lipoprotein	Membranes, lipoproteins and porins	4	Thr78Ala	Lys105Glu	Ala108Thr	Ser157Arg
Cj1027c	gyrA	DNA gyrase subunit A	Antibiotic resistance	1	Thr86Ile
Cj1033	cmeF	integral membrane component of efflux system	Antibiotic resistance	3	Thr343Ala	Asp740Asn	Gln182Glu
Cj1039	murG	N-acetylglucosaminyltransferase	Central intermediary metabolism	3	Gln181Lys	Gln181Arg	Gln181His
Cj1040c		MFS transport protein	Transport/binding proteins	4	Thr13Ile	Thr191Ala	Thr199Ile	Leu22Phe
Cj1046c	moeB	thiamine biosynthesis protein ThiF	Biosynthesis of cofactors, prosthetic groups and carriers	5	Val155Ile	Glu168Lys	Gly201Ser	Ile202Val	Leu239Val
Cj1049c	lysE	LysE family transporter protein	Transport/binding proteins	3	Met47Ile	Phe71Ser	Asp138Asn
Cj1050c	npdA	NAD-dependent deacetylase	Miscellaneous periplasmic proteins	14	Phe128Ile	His163Asn	Leu167Phe	Ile171Val	Gln182Arg	Gln182His	Val199Ala	Arg203*	Glu477Asp	His564Tyr	Gln103Glu	Ala126Asp	Ser23Phe	Val26Ile
Cj1051c	cjeI	Restriction endonuclease S subunits (type I R/M)	DNA replication, restriction-modification, recombination, repair	29	Asn681Ser	Lys734Arg	Thr759Ala	Cys771Ser	Tyr81His	His811Tyr	Glu812Lys	Glu812Asp	Gly822Asp	Lys840Asn	Asp848Glu	Ser854Thr	Ser854Arg	Ile859Val	Ile1039Val	His1043Tyr	Ser1047Arg	Leu1048Met	Ile1050Val	Lys1051Glu	Lys1055Asn	Met1060Ile	Ser1064Cys	Ser1087Phe	Gln1119Glu	Leu1317Phe	Phe1324Leu	Glu218Ala	Thr3Ala
Cj1052c	mutS	recombination and DNA strand exchange inhibitor protein	DNA replication, restriction-modification, recombination, repair	8	Lys383Arg	His553Tyr	Met56Ile	Thr578Ala	Thr641Ala	Arg735Lys	Gly103Asp	Arg270Lys
Cj1054c	murC	UDP-N-acetylmuramate--L-alanine ligase	Central intermediary metabolism	7	Leu124Val	Val199Met	Val199Ala	Arg23Lys	Leu249*	Val328Ala	Gly332Arg
Cj1059c	gatA	aspartyl/glutamyl-tRNA amidotransferase subunit A	Amino acid biosynthesis	5	Asn453His	Ala84Val	Cys114Tyr	Val226Ala	Ala294Thr
Cj1061c	ileS	isoleucyl-tRNA synthetase	Antibiotic resistance	9	Gly362Arg	Lys527Asn	Ala592Thr	Ser621Pro	Met759Ile	Asn900Asp	Val915Ile	Thr13Ser	Asp144Asn
Cj1063	-	acetyltransferase	Misc	3	Pro61His	Ala81Thr	Gln102Arg
Cj1066	rdxA	Nitroreductase	Miscellaneous periplasmic proteins	6	Met103Ile	Thr109Ala	Gln121Glu	Glu157Gln	Asp160Asn	Lys184Glu
Cj1082c	thiD	probable phosphomethylpyrimidine kinase	Biosynthesis of cofactors, prosthetic groups and carriers	6	Ile107Val	Pro123Ser	Val135Ile	Ile186Val	Ile186Thr	Phe192Leu
Cj1083c	-	putative nuclease	DNA replication, restriction-modification, recombination, repair	9	Ala88Thr	Val112Ala	Lys115Glu	Gly130Arg	Ser145Asn	His153Tyr	Gly171Asp	Cys180Tyr	Arg185Lys
Cj1101	-	ATP-dependent DNA helicase	DNA replication, restriction-modification, recombination, repair	3	Glu524Lys	Ala592Gly	Ala662Val
Cj1102	truB	tRNA pseudouridine synthase B	Unknown	6	Lys88Gln	Pro96Ala	Gln99Lys	Arg11Lys	Val136Ala	Lys241Glu
Cj1113	-	hypothetical protein	Conserved hypothetical proteins	9	Ile38Asn	Phe58Leu	Leu69Val	Ala128Val	Glu130Lys	Asp138Asn	Ile162Val	Lys222Arg	Asn224Asp
Cj1115c	-	phosphatidylserine decarboxylase	Lipid Metabolism	6	Thr46Ala	Ile63Met	Asp8Tyr	Thr85Ala	Val19Ile	Met23Val
Cj1132c	-	hypothetical protein	Surface polysaccharides, lipopolysaccharides and antigens	8	Leu40Phe	Asn192Asp	Lys193Glu	Asp223Asn	Asp223Gly	Gly229Asp	Cys239Arg	Ala240Ser
Cj1133	waaC	probable lipopolysaccharide heptosyltransferase	Surface polysaccharides, lipopolysaccharides and antigens	5	Asn52Asp	Ala81Val	Thr214Ala	Asn250Ser	Leu263Phe
Cj1134	htrB	lipid A biosynthesis lauroyl acyltransferase	Surface polysaccharides, lipopolysaccharides and antigens	8	Ala38Thr	Asn50Asp	Asn50Ser	Phe105Leu	Asn113Lys	Ser141Ala	Val196Ala	Val246Ala
Cj1135	-	two-domain glucosyltransferase	Surface polysaccharides, lipopolysaccharides and antigens	43	Lys338Asn	Leu344Val	Leu344Phe	Val356Ile	Asn358Asp	Asn358Lys	Lys364Gln	Arg365Ser	Ile368Phe	Asn379Lys	Lys386Asn	Asn389Asp	Ser391Arg	Gly398Asp	Gln402Leu	Ile405Thr	Phe421Ser	Ser425Pro	Val428Ile	Tyr439Phe	Ser441Gly	Ser441Thr	Glu447Asp	Lys452Asn	Asp471Asn	Asn480Lys	Leu482Met	Glu489Lys	Asn494Lys	Ile498Ser	Leu504Phe	Ala8Val	Ser114Asn	Trp135Leu	Val155Ile	Arg170Lys	Ala173Ser	Arg175Lys	Ile196Met	Ile231Met	Lys252Arg	Arg330Ser	Asn332Lys
Cj1136	-	glycosyltransferase	Surface polysaccharides, lipopolysaccharides and antigens	12	Phe335Cys	Val337Ala	Lys356Gln	Val4Ile	Asn45His	Ile61Thr	Pro254Ser	Met307Val	Met307Ile	Glu312Lys	Asn322Ser	Ala331Thr
Cj1138	-	glycosyltransferase	Surface polysaccharides, lipopolysaccharides and antigens	23	Asn45His	Ile61Thr	Ser72Cys	Ser72Thr	Ser72Arg	Glu84Lys	Leu87Phe	Thr93Pro	Thr93Asn	Gly106Ser	Glu111Lys	Glu111Asp	Thr114Asn	Val115Ala	Tyr119Ser	Lys120Gln	Gln126Lys	Ile135Val	Ile135Ser	Ser144Thr	Ser144Cys	Asp146Asn	Lys18Arg
Cj1139c	wlaN	beta-1,3 galactosyltransferase	Surface polysaccharides, lipopolysaccharides and antigens	12	Lys44Asn	Asp47Asn	Ser54Arg	Asp57Asn	Asp57Glu	Glu66Lys	Lys69Asn	Ala78Val	Thr82Asn	Ser91Pro	Lys15Gln	Leu21Ile
Cj1142	neuC1	probable N-acetylglucosamine-6-phosphate 2-epimerase	Surface polysaccharides, lipopolysaccharides and antigens	38	Ser15Tyr	Lys18*	Phe14Tyr	Val36Ala	Lys44Asn	Lys62Glu	Tyr63Phe	His66Tyr	Met72Thr	Met72Ile	His88Asn	Ile90Leu	Glu91Lys	Val102Met	Ser112Arg	Leu126Ile	Glu132Asp	Arg135Ser	Ile151Leu	Ile157Met	Thr180Asn	Lys193Asn	Phe194Tyr	Ile201Met	Ile205Val	Asn221Lys	Lys225Gln	Glu227Lys	Glu227Asp	Asn247Ser	Arg250Gly	Arg250Lys	Ile259Leu	Leu263Phe	Ser270Thr	Asn276Asp	Asn28Ser	Ile286Leu
Cj1143	neuA1	beta-1,4-N-acetylgalactosaminyltransferase/CMP-Neu5Ac synthase	Surface polysaccharides, lipopolysaccharides and antigens	11	Thr52Pro	Thr69Ile	Met78Ile	Val113Ile	His117Tyr	Val119Met	Glu122Gln	His132Tyr	Gln144Lys	Tyr156Asn	Tyr156Phe
Cj1146c	waaV	glucosyltransferase	Surface polysaccharides, lipopolysaccharides and antigens	17	Met48Ile	Lys101Glu	Leu104Phe	Phe136Val	Asn15Asp	Arg162Lys	Val190Ile	Gln229Lys	Gln229Arg	Val238Ile	Cys242Ser	Asn244Asp	Lys246Glu	Lys252Gln	Glu259Lys	Lys260Arg	Ile32Val
Cj1148	waaF	heptosyltransferase II	Surface polysaccharides, lipopolysaccharides and antigens	18	Ser317Pro	Phe39Leu	Leu77Phe	Tyr107His	Thr14Ala	Ile146Val	Arg148Lys	Leu156Ile	Asp185Glu	Pro19Leu	Ala194Val	Thr23Ala	Glu271Gln	Thr289Ile	Asp30Asn	Glu304Lys	Gln309Glu	Lys311Arg
Cj1149c	gmhA	phosphoheptose isomerase	Biosynthesis of cofactors,prosthetic groups and carriers	4	Lys109Asn	Leu128Phe	Ala18Glu	Val29Ile
Cj1150c	hldE	D-beta-D-heptose 7-phosphate kinase	Surface polysaccharides, lipopolysaccharides and antigens	16	Asp351Glu	Ile39Val	Asp405Asn	Ala433Ser	Ile435Phe	Ile435Met	Ile118Thr	Val150Ile	Glu161Lys	Val165Ala	Asn180Ser	Ala232Val	Glu272Gly	Lys304Arg	Ser317Asn	Asn329Asp
Cj1151c	hldD	ADP-glyceromanno-heptose 6-epimerase	Surface polysaccharides, lipopolysaccharides and antigens	4	Lys2Arg	Ile29Val	Asn289Asp	Gly305Asp
Cj1157	dnaX	DNA polymerase III subunits gamma and tau	Unknown	5	Ser357Pro	Glu454Lys	Val265Ala	Thr299Ile	Asp318Asn
Cj1158c	-	hypothetical protein	Unknown	3	Val37Ala	Lys50Asn	Ile56Thr
Cj1161c	-	cation-transporting ATPase	Transport/binding proteins	5	Asn477Ile	Val480Ala	Gln484Lys	Val507Ile	Pro669Ser
Cj1170c	omp50	50 kDa outer membrane protein precursor	Membranes, lipoproteins and porins	17	Ser340Tyr	Lys368Glu	Arg4Lys	Phe422Val	Ile444Asn	Leu450Ile	Leu450Phe	Asp458Glu	Ala460Ser	Val52Ala	Ser99Gly	Ser99Asn	Tyr147Phe	Ser157Thr	His288Tyr	Leu294Phe	Val308Gly
Cj1175c	argS	arginyl tRNA synthetase	Energy metabolism	4	Ser65Leu	Asn145Asp	Ser171Asn	Val190Ala
Cj1180c	-	ABC transporter ATP-binding protein	Transport/binding proteins	3	Asn65Ser	Met69Ile	Asn123Asp
Cj1183c	cfa	cyclopropane-fatty-acyl-phospholipid synthase	Fatty acid biosynthesis	17	Glu50Lys	Gly53Ser	Arg61Lys	Gln65Glu	Ala66Ser	Asp69Glu	Met77Ile	Gln88Arg	Gln88His	Phe90Leu	Val96Ile	Thr101Ala	Asp15Asn	Asp18Asn	Val21Ile	Lys26Gln	Lys330Glu
Cj1187c	arsB	arsenical pump membrane protein	Drug/analogue sensitivity	11	Cys46Tyr	Tyr84His	Glu92Gly	Glu92Asp	Met101Leu	Ala175Val	Thr203Met	Val206Met	Ile221Val	Phe239Leu	Phe266Val
Cj1188c	gidA	tRNA uridine 5-carboxymethylaminomethyl modification enzyme GidA	Cell cycle control, cell division, chromosome partitioning	5	Asp448Gly	Ile140Thr	Arg320His	Glu323Lys	Glu323Asp
Cj1190c	cetA	probable transmembrane helix predicted for Cj1190c	Signal transduction	3	Leu8Ser	Val2Met	Leu208Phe
Cj1191c	-	PAS domain containing signal-transduction sensor protein	Signal transduction	4	Ala79Ser	Thr97Ala	Asn100Asp	Ile102Val
Cj1200	-	NLPA family lipoprotein	Miscellaneous periplasmic proteins	3	Val145Ala	Tyr189His	Asn244Asp
Cj1201	metE	Methionine synthase,vitamin-B12 inde	Amino acid biosynthesis	5	Ala219Thr	Val275Ile	Gln277Lys	Gly288Ala	Ile319Val
Cj1237c	-	exopolyphosphatase	Nucleotide Metabolism	3	Tyr157Cys	Ser163Thr	Arg216Cys
Cj1257c	-	putative efflux pump	Drug/analogue sensitivity	8	Thr41Met	Val120Ala	Phe16Leu	Ala165Thr	Val169Met	Gly187Glu	Leu22Phe	Ala294Val
Cj1259	porA	outer membrane protein	Membranes, lipoproteins and porins	12	Ser60Asn	Val84Ile	Ala91Val	Tyr95Asn	Tyr95Ser	Ala97Val	Lys101Thr	Asp103Ala	Gln104Glu	Val149Ile	Val166Ala	Glu180Gly
Cj1310c	-	hypothetical protein	Conserved hypothetical proteins	6	Lys135Glu	Ser145Asn	Ala175Val	Leu179Phe	Lys185Asn	Tyr213His
Cj1311	pseF	neuA2, probable acylneuraminate cytidylyltransferase	Surface polysaccharides, lipopolysaccharides and antigens	5	Val84Ala	Leu111Phe	Asp115Asn	Gln128Glu	Ser31Ala
Cj1312	pseG	nucleotidase for PseC product,UDP-4-amino-4,6-dideoxy-beta-L-AltNAc	Surface polysaccharides, lipopolysaccharides and antigens	20	Thr183Lys	Ser54Gly	Ser54Asn	Glu144Asp	Gln148Lys	Asn153Lys	Phe160Tyr	Met164Ile	Leu174Ile	Ala204Pro	Asn208Lys	His216Asp	His216Gln	Asn227Thr	Asn227Lys	Ile250Val	Thr261Asn	Ala264Val	Lys265Gln	Lys273Asn
Cj1313	pseH	N-acetyltransferase for PseC product,UDP-4-amino-4,6-dideoxy-beta-L-AltNAc	Surface polysaccharides, lipopolysaccharides and antigens	21	Lys54*	Asn53Lys	His151Asp	His35Tyr	Glu39Gln	Gln61Lys	Val72Ile	Lys77Asn	Ile86Lys	Ile86Met	Val92Ile	Val95Ile	Met97Ile	Asn98His	Asn98Lys	Ile107Asn	Asp111Asn	His122Arg	Tyr144His	Val145Ile	Lys3Arg
Cj1314c	hisF	imidazole glycerol phosphate synthase subunit HisF	Biosynthesis of cofactors,prosthetic groups and carriers	5	Gly116Ala	Asp135Gly	Asp135Glu	Lys175Arg	Lys203Asn
Cj1315c	hisH	imidazole glycerol phosphate synthase subunit HisH	Biosynthesis of cofactors,prosthetic groups and carriers	3	Val131Asp	Ala199Thr	Ala199Val
Cj1317	pseI	Pse synthetase	Surface polysaccharides, lipopolysaccharides and antigens	10	Lys38Glu	Leu54Ile	Asp59Asn	Val113Leu	Val175Ile	Thr182Ala	Ser197Asn	Ser238Asn	Lys31Gln	Lys332Glu
Cj1319	-	nucleotide sugar dehydratase	Surface polysaccharides, lipopolysaccharides and antigens	3	Lys3Glu	Thr89Ala	Leu269Phe
Cj1320	-	DegT family aminotransferase	Surface polysaccharides, lipopolysaccharides and antigens	9	Val342Ile	Met361Ile	Lys365Asn	Ile371Val	Leu151Pro	Ala197Thr	Ala231Val	Phe269Leu	Asn321Asp
Cj1333	pseD	PseD protein	Misc	5	Val121Met	Ile122Met	Asn130Ser	Ile139Val	Leu254Phe
Cj1381	-	lipoprotein	Membranes, lipoproteins and porins	3	Gln57Arg	Thr143Ile	Thr25Ile
Cj1392	metC'	putative cystathionine beta-lyase	Amino acid biosynthesis	8	Ile179Val	Ser236Thr	Ser236Arg	Ser250Thr	Ile268Val	Asn277Ser	Asp279Glu	Leu321Pro
Cj1399c	hydA2	NADH ubiquinone oxidoreductase (putative Ni/Fe-hydrogenase small subunit)	Energy metabolism	8	Ala388Thr	Ala418Glu	Val429Ala	Val476Ile	Ala483Thr	Glu485Gly	Ala489Thr	Tyr118His
Cj1404	nadD	putative nicotinate-nucleotide adenylyltransferase	Miscellaneous periplasmic proteins	8	Ser46Asn	Leu65Phe	Ile75Thr	Arg76Lys	Gly135Glu	Asn146Asp	Asp156Asn	Val21Ile
Cj1407c	-	phospho-sugar mutase	Carbohydrate Metabolism	10	Arg44Lys	Met448Thr	Thr451Ser	Asp455Glu	Phe460Leu	Asn158Ser	Glu208Lys	Asp22Gly	His259Tyr	Asp273Asn
Cj1411c	-	putative cytochrome P450	Energy metabolism	5	Gly352Asp	Lys452Glu	Val139Ile	Cys204Arg	Val305Ala
Cj1466	flgK	flagellar hook-associated protein FlgK	Surface structures	5	Lys512Glu	Thr82Asn	Gln111Lys	Ser289Asn	Glu308Lys
Cj1467	-	hypothetical protein	Conserved hypothetical proteins	7	Ile42Thr	Met1?	Gln118Glu	Glu119Lys	Met131Ile	Thr158Asn	Ala198Thr
Cj1470c	-	pseudogene	Conserved hypothetical proteins	5	Val390Ile	Phe83Leu	Ala190Thr	Val245Ile	Thr26Ile
Cj1471c	ctsE	putative type II protein secretion system E protein	Protein and peptide secretion	4	Ala472Ser	Asp480Asn	Ala106Val	Asn175Asp
Cj1472c	-	hypothetical protein	Conserved hypothetical proteins	5	His97Tyr	Lys154Arg	Glu172Gly	Lys19Arg	Val32Leu
Cj1473c	ctsP	putative ATP/GTP-binding protein	Unknown	3	Ile93Val	Lys127Glu	Tyr189His
Cj1482c	-	hypothetical protein	Conserved hypothetical proteins	6	Met381Ile	Asp619Asn	Met651Ile	Val668Ala	Ala128Thr	Val320Ile
Cj1500	-	inner membrane protein	Membranes, lipoproteins and porins	3	Asn350Asp	Gly71Glu	Ser16Pro
Cj1523c	-	CRISPR-associated protein	Misc	6	Val404Ile	Gln588Lys	Asn631Asp	Arg635Lys	Ala698Thr	Ala91Ser
Cj1566c	nuoN	NADH dehydrogenase I chain N	Energy Metabolism	7	Ala396Val	Ala426Val	His435Tyr	Thr455Ile	Val457Ala	Val164Ile	Val309Ile
Cj1567c	nuoM	NADH dehydrogenase I chain M	Energy metabolism	3	Leu434Arg	Ile78Met	Ile100Val
Cj1677	-	putative lipoprotein	Membranes, lipoproteins and porins	8	Asn336Ser	Met358Leu	Met358Lys	Met358Ile	Gly361Ala	Ser364Thr	Arg405Gln	Asn420Lys
Cj1680c	-	putative periplasmic protein	Miscellaneous periplasmic proteins	3	Thr187Ile	Glu215Lys	Asp222Asn
Cj1681c	cysQ	3'-Phosphoadenosine-5'-phosphosulfate (PAPS) 3'-phosphatase	Central intermediary metabolism	3	Asn232Ser	Ser235Asn	Asn239Ser
Cj1686c	topA	DNA topoisomerase	Antibiotic resistance	5	Ala360Ser	Val401Ala	Thr489Ile	Ser607Gly	Ala212Val
Cj1729c	flgE2	flagellar hook protein FlgE	Surface strcutures	24	Val349Ile	Met575Ile	Ser576Asn	Ile579Val	Asn610Asp	Asn610Ser	Ile679Val	Ile699Leu	Asn112His	Asn112Ser	Asp145Asn	Asp145Ala	Thr147Ser	Ser188Ala	Ala194Gly	Val198Ile	Trp201Leu	Thr203Asn	Lys243Asn	Leu249Phe	Asp251Glu	Ile313Phe	Asp315Glu	Thr327Lys
[truncated: 9 more columns]
